# Supplementary material for: Switching between Hydrogenation and Olefin Transposition Catalysis via Silencing NH Cooperativity in Mn(I) Pincer Complexes
Source: ACS Catal. 2022 Aug 19;12(17):10818–25. doi: 10.1021/acscatal.2c02963 (PMC9442580; doi:10.1021/acscatal.2c02963)
Supplement: Supplementary file 2 — cs2c02963_si_002.cif [file cs2c02963_si_002.cif]

 
data_WJ226_2
 
_audit_creation_method            'SHELXL-2018/3'
_shelx_SHELXL_version_number      '2018/3'
_chemical_name_systematic         ?
_chemical_name_common             ?
_chemical_melting_point           ?
_chemical_formula_moiety          ?
_chemical_formula_sum
 'C41 H44 F6 Mn N3 O4 P2' 
_chemical_formula_weight          873.67

loop_
 _atom_type_symbol
 _atom_type_description
 _atom_type_scat_dispersion_real
 _atom_type_scat_dispersion_imag
 _atom_type_scat_source
 'C'  'C'   0.0181   0.0091
 'International Tables Vol C Tables 4.2.6.8 and 6.1.1.4'
 'H'  'H'   0.0000   0.0000
 'International Tables Vol C Tables 4.2.6.8 and 6.1.1.4'
 'F'  'F'   0.0727   0.0534
 'International Tables Vol C Tables 4.2.6.8 and 6.1.1.4'
 'Mn'  'Mn'  -0.5299   2.8052
 'International Tables Vol C Tables 4.2.6.8 and 6.1.1.4'
 'N'  'N'   0.0311   0.0180
 'International Tables Vol C Tables 4.2.6.8 and 6.1.1.4'
 'O'  'O'   0.0492   0.0322
 'International Tables Vol C Tables 4.2.6.8 and 6.1.1.4'
 'P'  'P'   0.2955   0.4335
 'International Tables Vol C Tables 4.2.6.8 and 6.1.1.4'
 
_space_group_crystal_system       monoclinic
_space_group_IT_number            15
_space_group_name_H-M_alt         'C 2/c'
_space_group_name_Hall            '-C 2yc'
 
_shelx_space_group_comment
;
The symmetry employed for this shelxl refinement is uniquely defined
by the following loop, which should always be used as a source of
symmetry information in preference to the above space-group names.
They are only intended as comments.
;
 
loop_
 _space_group_symop_operation_xyz
 'x, y, z'
 '-x, y, -z+1/2'
 'x+1/2, y+1/2, z'
 '-x+1/2, y+1/2, -z+1/2'
 '-x, -y, -z'
 'x, -y, z-1/2'
 '-x+1/2, -y+1/2, -z'
 'x+1/2, -y+1/2, z-1/2'
 
_cell_length_a                    36.7147(3)
_cell_length_b                    14.10553(9)
_cell_length_c                    17.39800(10)
_cell_angle_alpha                 90
_cell_angle_beta                  115.9524(2)
_cell_angle_gamma                 90
_cell_volume                      8101.48(10)
_cell_formula_units_Z             8
_cell_measurement_temperature     100(2)
_cell_measurement_reflns_used      9897
_cell_measurement_theta_min        2.68
_cell_measurement_theta_max       74.58
_exptl_crystal_description       'block'
_exptl_crystal_colour            'yellow'
_exptl_crystal_density_meas       ?
_exptl_crystal_density_method     ?
_exptl_crystal_density_diffrn     1.433          
_exptl_crystal_F_000              3616
_exptl_transmission_factor_min    0.3584
_exptl_transmission_factor_max    0.6308
_exptl_crystal_size_max           0.300
_exptl_crystal_size_mid           0.130
_exptl_crystal_size_min           0.070
_exptl_absorpt_coefficient_mu     4.029
_shelx_estimated_absorpt_T_min    0.378
_shelx_estimated_absorpt_T_max    0.766
_exptl_absorpt_correction_type    multi-scan
_exptl_absorpt_correction_T_min   ?
_exptl_absorpt_correction_T_max   ?
_exptl_absorpt_process_details    ?
_exptl_absorpt_special_details    ?
_diffrn_ambient_temperature       100(2)
_diffrn_radiation_wavelength      1.54178
_diffrn_radiation_type            CuK\a
_diffrn_source                    'sealed tube'
_diffrn_measurement_device_type   'Bruker Photon CMOS Detector, D8 Venture'
_diffrn_measurement_method        '\f and \w scans'
_diffrn_detector_area_resol_mean  ?
_diffrn_reflns_number             48130
_diffrn_reflns_av_unetI/netI      0.0419
_diffrn_reflns_av_R_equivalents   0.0602
_diffrn_reflns_limit_h_min        -45
_diffrn_reflns_limit_h_max        45
_diffrn_reflns_limit_k_min        -17
_diffrn_reflns_limit_k_max        17
_diffrn_reflns_limit_l_min        -20
_diffrn_reflns_limit_l_max        21
_diffrn_reflns_theta_min          2.677
_diffrn_reflns_theta_max          74.644
_diffrn_reflns_theta_full         67.679
_diffrn_measured_fraction_theta_max   0.995
_diffrn_measured_fraction_theta_full  0.998
_diffrn_reflns_Laue_measured_fraction_max    0.995
_diffrn_reflns_Laue_measured_fraction_full   0.998
_diffrn_reflns_point_group_measured_fraction_max   0.995
_diffrn_reflns_point_group_measured_fraction_full  0.998
_reflns_number_total              8265
_reflns_number_gt                 7649
_reflns_threshold_expression      'I > 2\s(I)'
_reflns_Friedel_coverage          0.000
_reflns_Friedel_fraction_max      .
_reflns_Friedel_fraction_full     .
 
_reflns_special_details
;
 Reflections were merged by SHELXL according to the crystal
 class for the calculation of statistics and refinement.
 
 _reflns_Friedel_fraction is defined as the number of unique
 Friedel pairs measured divided by the number that would be
 possible theoretically, ignoring centric projections and
 systematic absences.
;
 
_computing_data_collection       'Bruker APEX3'
_computing_cell_refinement       'Bruker SAINT'
_computing_data_reduction        'Bruker SAINT'
_computing_structure_solution     'SHELXT 2018/2 (Sheldrick, 2018)'
_computing_structure_refinement 'SHELXL-2018/3 (Sheldrick, 2018)'
_computing_molecular_graphics     ?
_computing_publication_material   ?
_refine_special_details           ?
_refine_ls_structure_factor_coef  Fsqd
_refine_ls_matrix_type            full
_refine_ls_weighting_scheme       calc
_refine_ls_weighting_details
'w=1/[\s^2^(Fo^2^)+(0.0427P)^2^+9.8131P] where P=(Fo^2^+2Fc^2^)/3'
_atom_sites_solution_primary      ?
_atom_sites_solution_secondary    ?
_atom_sites_solution_hydrogens    geom
_refine_ls_hydrogen_treatment     constr
_refine_ls_extinction_method      none
_refine_ls_extinction_coef        .
_refine_ls_number_reflns          8265
_refine_ls_number_parameters      518
_refine_ls_number_restraints      0
_refine_ls_R_factor_all           0.0401
_refine_ls_R_factor_gt            0.0370
_refine_ls_wR_factor_ref          0.0984
_refine_ls_wR_factor_gt           0.0962
_refine_ls_goodness_of_fit_ref    1.077
_refine_ls_restrained_S_all       1.077
_refine_ls_shift/su_max           0.001
_refine_ls_shift/su_mean          0.000
 
loop_
 _atom_site_label
 _atom_site_type_symbol
 _atom_site_fract_x
 _atom_site_fract_y
 _atom_site_fract_z
 _atom_site_U_iso_or_equiv
 _atom_site_adp_type
 _atom_site_occupancy
 _atom_site_site_symmetry_order  
 _atom_site_calc_flag
 _atom_site_refinement_flags_posn
 _atom_site_refinement_flags_adp
 _atom_site_refinement_flags_occupancy
 _atom_site_disorder_assembly
 _atom_site_disorder_group
Mn1 Mn 0.38319(2) 0.62484(2) 0.42789(2) 0.01492(8) Uani 1 1 d . . . . .
P1 P 0.41829(2) 0.66626(3) 0.34543(3) 0.01572(10) Uani 1 1 d . . . . .
O1 O 0.44051(4) 0.46549(10) 0.50362(9) 0.0313(3) Uani 1 1 d . . . . .
O2 O 0.34604(4) 0.55397(11) 0.53781(9) 0.0309(3) Uani 1 1 d . . . . .
O3 O 0.44287(4) 0.70860(9) 0.58897(8) 0.0254(3) Uani 1 1 d . . . . .
N1 N 0.34187(4) 0.53794(10) 0.31697(9) 0.0175(3) Uani 1 1 d . . . . .
N2 N 0.31216(4) 0.75015(10) 0.31028(10) 0.0184(3) Uani 1 1 d . . . . .
N3 N 0.34699(4) 0.82653(10) 0.42507(10) 0.0184(3) Uani 1 1 d . . . . .
C1 C 0.30014(5) 0.57863(13) 0.27762(12) 0.0205(4) Uani 1 1 d . . . . .
H1A H 0.289502 0.578296 0.320998 0.025 Uiso 1 1 calc R U . . .
H1B H 0.282554 0.536705 0.230249 0.025 Uiso 1 1 calc R U . . .
C2 C 0.29692(5) 0.67827(13) 0.24330(12) 0.0205(4) Uani 1 1 d . . . . .
H2A H 0.312327 0.682169 0.208809 0.025 Uiso 1 1 calc R U . . .
H2B H 0.268175 0.692049 0.205006 0.025 Uiso 1 1 calc R U . . .
C3 C 0.34505(5) 0.74108(12) 0.38644(11) 0.0166(3) Uani 1 1 d . . . . .
C4 C 0.29476(6) 0.83909(13) 0.29976(12) 0.0228(4) Uani 1 1 d . . . . .
H4 H 0.271938 0.861764 0.250950 0.027 Uiso 1 1 calc R U . . .
C5 C 0.31655(6) 0.88714(13) 0.37238(13) 0.0240(4) Uani 1 1 d . . . . .
H5 H 0.311984 0.950276 0.385073 0.029 Uiso 1 1 calc R U . . .
C6 C 0.37156(5) 0.85117(12) 0.51362(12) 0.0199(4) Uani 1 1 d . . . . .
C7 C 0.40716(6) 0.90300(13) 0.53638(12) 0.0229(4) Uani 1 1 d . . . . .
C8 C 0.42929(6) 0.92676(13) 0.62226(13) 0.0267(4) Uani 1 1 d . . . . .
H8 H 0.453712 0.961685 0.639206 0.032 Uiso 1 1 calc R U . . .
C9 C 0.41659(6) 0.90070(14) 0.68411(13) 0.0284(4) Uani 1 1 d . . . . .
C10 C 0.38060(6) 0.85155(14) 0.65887(13) 0.0267(4) Uani 1 1 d . . . . .
H10 H 0.371626 0.834326 0.700550 0.032 Uiso 1 1 calc R U . . .
C11 C 0.35710(6) 0.82661(13) 0.57346(12) 0.0221(4) Uani 1 1 d . . . . .
C12 C 0.42248(6) 0.93050(14) 0.47195(14) 0.0276(4) Uani 1 1 d . . . . .
H12A H 0.430945 0.873477 0.451887 0.041 Uiso 1 1 calc R U . . .
H12B H 0.445614 0.973506 0.498738 0.041 Uiso 1 1 calc R U . . .
H12C H 0.400824 0.962367 0.423368 0.041 Uiso 1 1 calc R U . . .
C13 C 0.44149(8) 0.92680(18) 0.77734(14) 0.0416(6) Uani 1 1 d . . . . .
H13A H 0.448725 0.994119 0.781675 0.062 Uiso 1 1 calc R U . . .
H13B H 0.466228 0.888405 0.801316 0.062 Uiso 1 1 calc R U . . .
H13C H 0.425604 0.914717 0.809231 0.062 Uiso 1 1 calc R U . . .
C14 C 0.31710(6) 0.77681(14) 0.54805(14) 0.0283(4) Uani 1 1 d . . . . .
H14A H 0.297372 0.800669 0.492447 0.042 Uiso 1 1 calc R U . . .
H14B H 0.307204 0.788968 0.591098 0.042 Uiso 1 1 calc R U . . .
H14C H 0.320743 0.708452 0.544105 0.042 Uiso 1 1 calc R U . . .
C15 C 0.35330(5) 0.52165(13) 0.24462(11) 0.0196(3) Uani 1 1 d . . . . .
H15A H 0.334541 0.474077 0.205313 0.024 Uiso 1 1 calc R U . . .
H15B H 0.349240 0.581596 0.212296 0.024 Uiso 1 1 calc R U . . .
C16 C 0.39603(5) 0.48841(13) 0.27082(11) 0.0189(3) Uani 1 1 d . . . . .
C17 C 0.42871(5) 0.55167(12) 0.31030(11) 0.0182(3) Uani 1 1 d . . . . .
C18 C 0.46789(5) 0.52113(13) 0.33021(11) 0.0210(4) Uani 1 1 d . . . . .
H18 H 0.490047 0.563441 0.356846 0.025 Uiso 1 1 calc R U . . .
C19 C 0.47475(6) 0.42896(14) 0.31126(12) 0.0250(4) Uani 1 1 d . . . . .
H19 H 0.501570 0.408491 0.325289 0.030 Uiso 1 1 calc R U . . .
C20 C 0.44269(6) 0.36701(14) 0.27212(13) 0.0263(4) Uani 1 1 d . . . . .
H20 H 0.447462 0.304155 0.259125 0.032 Uiso 1 1 calc R U . . .
C21 C 0.40346(6) 0.39694(14) 0.25182(12) 0.0241(4) Uani 1 1 d . . . . .
H21 H 0.381484 0.354304 0.224638 0.029 Uiso 1 1 calc R U . . .
C22 C 0.33777(6) 0.44095(12) 0.34774(12) 0.0223(4) Uani 1 1 d . . . . .
H22A H 0.318087 0.404018 0.299874 0.033 Uiso 1 1 calc R U . . .
H22B H 0.328443 0.446591 0.392405 0.033 Uiso 1 1 calc R U . . .
H22C H 0.364103 0.408901 0.371033 0.033 Uiso 1 1 calc R U . . .
C23 C 0.39324(5) 0.73580(13) 0.24735(11) 0.0189(3) Uani 1 1 d . . . . .
C24 C 0.39151(6) 0.70541(14) 0.16922(12) 0.0236(4) Uani 1 1 d . . . . .
H24 H 0.401926 0.644995 0.164992 0.028 Uiso 1 1 calc R U . . .
C25 C 0.37443(6) 0.76409(16) 0.09750(13) 0.0313(4) Uani 1 1 d . . . . .
H25 H 0.372588 0.742844 0.044099 0.038 Uiso 1 1 calc R U . . .
C26 C 0.36020(6) 0.85306(16) 0.10402(14) 0.0329(5) Uani 1 1 d . . . . .
H26 H 0.349172 0.893314 0.055388 0.040 Uiso 1 1 calc R U . . .
C27 C 0.36199(6) 0.88368(14) 0.18130(14) 0.0277(4) Uani 1 1 d . . . . .
H27 H 0.352161 0.944822 0.185522 0.033 Uiso 1 1 calc R U . . .
C28 C 0.37815(5) 0.82502(13) 0.25264(12) 0.0210(4) Uani 1 1 d . . . . .
H28 H 0.378906 0.845818 0.305253 0.025 Uiso 1 1 calc R U . . .
C29 C 0.46793(5) 0.72366(12) 0.39583(12) 0.0195(3) Uani 1 1 d . . . . .
C30 C 0.48031(6) 0.78665(14) 0.35013(13) 0.0277(4) Uani 1 1 d . . . . .
H30 H 0.462444 0.801703 0.292599 0.033 Uiso 1 1 calc R U . . .
C31 C 0.51853(6) 0.82753(16) 0.38802(15) 0.0340(5) Uani 1 1 d . . . . .
H31 H 0.526723 0.870031 0.356179 0.041 Uiso 1 1 calc R U . . .
C32 C 0.54482(6) 0.80664(14) 0.47210(14) 0.0306(4) Uani 1 1 d . . . . .
H32 H 0.570769 0.835626 0.498299 0.037 Uiso 1 1 calc R U . . .
C33 C 0.53296(6) 0.74318(14) 0.51766(13) 0.0270(4) Uani 1 1 d . . . . .
H33 H 0.551004 0.728170 0.575080 0.032 Uiso 1 1 calc R U . . .
C34 C 0.49486(5) 0.70133(13) 0.47993(12) 0.0224(4) Uani 1 1 d . . . . .
H34 H 0.487110 0.657387 0.511453 0.027 Uiso 1 1 calc R U . . .
C35 C 0.41795(5) 0.52509(13) 0.46919(12) 0.0211(4) Uani 1 1 d . . . . .
C36 C 0.35834(5) 0.58258(12) 0.49215(12) 0.0209(4) Uani 1 1 d . . . . .
C37 C 0.41863(5) 0.68362(12) 0.52355(12) 0.0189(3) Uani 1 1 d . . . . .
P2 P 0.17187(2) 0.65856(3) 0.16982(3) 0.02040(11) Uani 1 1 d . . . . .
F1 F 0.20962(4) 0.59617(9) 0.17767(12) 0.0525(4) Uani 1 1 d . . . . .
F2 F 0.13370(4) 0.71977(9) 0.16023(11) 0.0453(4) Uani 1 1 d . . . . .
F3 F 0.15877(5) 0.57598(9) 0.21539(8) 0.0395(3) Uani 1 1 d . . . . .
F4 F 0.18483(5) 0.73974(9) 0.12294(10) 0.0430(3) Uani 1 1 d . . . . .
F5 F 0.14506(4) 0.60874(9) 0.07973(8) 0.0370(3) Uani 1 1 d . . . . .
F6 F 0.19818(6) 0.70756(10) 0.25914(9) 0.0594(5) Uani 1 1 d . . . . .
O4 O 0.25973(5) 0.44790(12) 0.39573(10) 0.0365(3) Uani 1 1 d . . . . .
C38 C 0.25541(8) 0.36750(17) 0.43975(17) 0.0395(5) Uani 1 1 d . . . . .
H38A H 0.276067 0.319068 0.446189 0.047 Uiso 1 1 calc R U . . .
H38B H 0.228187 0.339053 0.408472 0.047 Uiso 1 1 calc R U . . .
C39 C 0.26115(9) 0.40320(19) 0.52520(16) 0.0473(6) Uani 1 1 d . . . . .
H39A H 0.290232 0.405983 0.565777 0.057 Uiso 1 1 calc R U . . .
H39B H 0.246808 0.362621 0.549571 0.057 Uiso 1 1 calc R U . . .
C40 C 0.24267(9) 0.50193(19) 0.50497(17) 0.0473(6) Uani 1 1 d . . . . .
H40A H 0.215068 0.502117 0.501728 0.057 Uiso 1 1 calc R U . . .
H40B H 0.259640 0.548115 0.548903 0.057 Uiso 1 1 calc R U . . .
C41 C 0.24149(7) 0.52513(15) 0.41876(14) 0.0328(5) Uani 1 1 d . . . . .
H41A H 0.213137 0.533710 0.375381 0.039 Uiso 1 1 calc R U . . .
H41B H 0.256566 0.584458 0.422409 0.039 Uiso 1 1 calc R U . . .
 
loop_
 _atom_site_aniso_label
 _atom_site_aniso_U_11
 _atom_site_aniso_U_22
 _atom_site_aniso_U_33
 _atom_site_aniso_U_23
 _atom_site_aniso_U_13
 _atom_site_aniso_U_12
Mn1 0.01054(13) 0.01365(14) 0.01708(15) 0.00161(10) 0.00284(11) 0.00197(9)
P1 0.00995(19) 0.0162(2) 0.0171(2) 0.00037(15) 0.00228(16) 0.00090(15)
O1 0.0265(7) 0.0234(7) 0.0325(8) 0.0037(6) 0.0022(6) 0.0110(6)
O2 0.0323(8) 0.0328(8) 0.0308(8) 0.0026(6) 0.0168(6) -0.0048(6)
O3 0.0209(6) 0.0246(7) 0.0216(7) -0.0029(5) 0.0009(5) 0.0057(5)
N1 0.0124(7) 0.0161(7) 0.0201(7) -0.0006(5) 0.0036(6) -0.0009(5)
N2 0.0126(7) 0.0177(7) 0.0216(7) 0.0014(6) 0.0042(6) 0.0032(5)
N3 0.0169(7) 0.0143(7) 0.0221(8) 0.0022(6) 0.0068(6) 0.0025(5)
C1 0.0104(8) 0.0204(9) 0.0252(9) -0.0006(7) 0.0026(7) -0.0009(6)
C2 0.0124(8) 0.0213(9) 0.0217(9) -0.0010(7) 0.0019(7) 0.0003(6)
C3 0.0130(7) 0.0151(8) 0.0208(8) 0.0012(6) 0.0065(7) 0.0006(6)
C4 0.0185(8) 0.0204(9) 0.0260(10) 0.0062(7) 0.0065(7) 0.0076(7)
C5 0.0242(9) 0.0175(8) 0.0284(10) 0.0046(7) 0.0100(8) 0.0074(7)
C6 0.0209(9) 0.0143(8) 0.0222(9) -0.0013(6) 0.0072(7) 0.0041(7)
C7 0.0247(9) 0.0148(8) 0.0283(10) 0.0005(7) 0.0107(8) 0.0035(7)
C8 0.0236(9) 0.0195(9) 0.0303(10) -0.0030(7) 0.0056(8) 0.0004(7)
C9 0.0339(11) 0.0206(9) 0.0245(10) -0.0017(7) 0.0070(8) 0.0059(8)
C10 0.0349(11) 0.0212(9) 0.0249(10) 0.0008(7) 0.0140(9) 0.0062(8)
C11 0.0238(9) 0.0159(8) 0.0269(10) 0.0009(7) 0.0113(8) 0.0052(7)
C12 0.0272(10) 0.0222(9) 0.0344(11) -0.0023(8) 0.0142(9) -0.0042(8)
C13 0.0471(14) 0.0399(13) 0.0268(11) -0.0073(9) 0.0059(10) 0.0001(11)
C14 0.0267(10) 0.0266(10) 0.0354(11) 0.0012(8) 0.0171(9) 0.0016(8)
C15 0.0149(8) 0.0205(9) 0.0182(8) -0.0026(6) 0.0023(7) -0.0014(6)
C16 0.0171(8) 0.0205(8) 0.0167(8) 0.0001(6) 0.0053(7) 0.0013(7)
C17 0.0160(8) 0.0193(8) 0.0169(8) 0.0008(6) 0.0051(7) 0.0023(6)
C18 0.0151(8) 0.0265(9) 0.0187(9) 0.0015(7) 0.0048(7) 0.0037(7)
C19 0.0213(9) 0.0320(10) 0.0204(9) 0.0038(7) 0.0080(7) 0.0108(8)
C20 0.0314(10) 0.0234(9) 0.0241(10) 0.0005(7) 0.0123(8) 0.0092(8)
C21 0.0259(9) 0.0215(9) 0.0222(9) -0.0013(7) 0.0080(8) 0.0005(7)
C22 0.0195(8) 0.0153(8) 0.0279(10) -0.0003(7) 0.0065(7) -0.0030(7)
C23 0.0106(7) 0.0224(9) 0.0188(8) 0.0028(7) 0.0021(6) -0.0012(6)
C24 0.0194(9) 0.0260(9) 0.0229(9) 0.0014(7) 0.0071(7) 0.0017(7)
C25 0.0297(10) 0.0419(12) 0.0204(9) 0.0044(8) 0.0091(8) 0.0031(9)
C26 0.0283(10) 0.0401(12) 0.0274(11) 0.0161(9) 0.0094(9) 0.0081(9)
C27 0.0227(9) 0.0252(10) 0.0335(11) 0.0097(8) 0.0109(8) 0.0058(7)
C28 0.0153(8) 0.0226(9) 0.0225(9) 0.0023(7) 0.0059(7) -0.0012(7)
C29 0.0126(8) 0.0179(8) 0.0237(9) -0.0027(7) 0.0039(7) -0.0006(6)
C30 0.0180(9) 0.0295(10) 0.0290(10) 0.0038(8) 0.0041(8) -0.0049(8)
C31 0.0233(10) 0.0317(11) 0.0418(12) 0.0043(9) 0.0095(9) -0.0078(8)
C32 0.0147(8) 0.0265(10) 0.0427(12) -0.0082(9) 0.0051(8) -0.0058(7)
C33 0.0157(9) 0.0297(10) 0.0272(10) -0.0049(8) 0.0017(7) 0.0018(7)
C34 0.0133(8) 0.0258(9) 0.0239(9) -0.0007(7) 0.0044(7) 0.0020(7)
C35 0.0168(8) 0.0212(9) 0.0213(9) -0.0019(7) 0.0048(7) -0.0010(7)
C36 0.0167(8) 0.0169(8) 0.0243(9) 0.0003(7) 0.0045(7) 0.0019(6)
C37 0.0160(8) 0.0154(8) 0.0235(9) 0.0025(7) 0.0070(7) 0.0060(6)
P2 0.0178(2) 0.0174(2) 0.0228(2) 0.00065(17) 0.00592(18) 0.00090(16)
F1 0.0157(6) 0.0254(6) 0.1056(13) -0.0113(7) 0.0165(7) -0.0011(5)
F2 0.0391(7) 0.0293(7) 0.0766(10) 0.0059(6) 0.0337(7) 0.0121(6)
F3 0.0618(9) 0.0254(6) 0.0371(7) 0.0041(5) 0.0268(7) -0.0026(6)
F4 0.0625(9) 0.0228(6) 0.0624(9) -0.0009(6) 0.0447(8) -0.0082(6)
F5 0.0408(7) 0.0346(6) 0.0240(6) -0.0017(5) 0.0034(5) -0.0062(5)
F6 0.0803(12) 0.0351(8) 0.0315(7) -0.0112(6) -0.0044(7) -0.0094(8)
O4 0.0368(8) 0.0424(9) 0.0338(8) -0.0003(7) 0.0188(7) 0.0012(7)
C38 0.0372(12) 0.0341(12) 0.0467(14) -0.0019(10) 0.0179(11) 0.0046(9)
C39 0.0615(17) 0.0446(14) 0.0315(12) 0.0081(10) 0.0163(12) 0.0075(12)
C40 0.0667(17) 0.0406(13) 0.0443(14) -0.0020(11) 0.0332(13) 0.0067(12)
C41 0.0269(10) 0.0318(11) 0.0363(12) 0.0048(9) 0.0109(9) 0.0027(8)
 
_geom_special_details
;
 All esds (except the esd in the dihedral angle between two l.s. planes)
 are estimated using the full covariance matrix.  The cell esds are taken
 into account individually in the estimation of esds in distances, angles
 and torsion angles; correlations between esds in cell parameters are only
 used when they are defined by crystal symmetry.  An approximate (isotropic)
 treatment of cell esds is used for estimating esds involving l.s. planes.
;
 
loop_
 _geom_bond_atom_site_label_1
 _geom_bond_atom_site_label_2
 _geom_bond_distance
 _geom_bond_site_symmetry_2
 _geom_bond_publ_flag
Mn1 C37 1.8042(18) . ?
Mn1 C35 1.8227(18) . ?
Mn1 C36 1.8250(19) . ?
Mn1 C3 2.0702(17) . ?
Mn1 N1 2.2283(14) . ?
Mn1 P1 2.3829(5) . ?
P1 C17 1.8268(18) . ?
P1 C23 1.8292(18) . ?
P1 C29 1.8297(17) . ?
O1 C35 1.148(2) . ?
O2 C36 1.145(2) . ?
O3 C37 1.151(2) . ?
N1 C1 1.492(2) . ?
N1 C22 1.500(2) . ?
N1 C15 1.509(2) . ?
N2 C3 1.353(2) . ?
N2 C4 1.383(2) . ?
N2 C2 1.459(2) . ?
N3 C3 1.367(2) . ?
N3 C5 1.387(2) . ?
N3 C6 1.446(2) . ?
C1 C2 1.511(2) . ?
C1 H1A 0.9900 . ?
C1 H1B 0.9900 . ?
C2 H2A 0.9900 . ?
C2 H2B 0.9900 . ?
C4 C5 1.346(3) . ?
C4 H4 0.9500 . ?
C5 H5 0.9500 . ?
C6 C7 1.395(3) . ?
C6 C11 1.403(3) . ?
C7 C8 1.394(3) . ?
C7 C12 1.508(3) . ?
C8 C9 1.396(3) . ?
C8 H8 0.9500 . ?
C9 C10 1.383(3) . ?
C9 C13 1.518(3) . ?
C10 C11 1.398(3) . ?
C10 H10 0.9500 . ?
C11 C14 1.509(3) . ?
C12 H12A 0.9800 . ?
C12 H12B 0.9800 . ?
C12 H12C 0.9800 . ?
C13 H13A 0.9800 . ?
C13 H13B 0.9800 . ?
C13 H13C 0.9800 . ?
C14 H14A 0.9800 . ?
C14 H14B 0.9800 . ?
C14 H14C 0.9800 . ?
C15 C16 1.504(2) . ?
C15 H15A 0.9900 . ?
C15 H15B 0.9900 . ?
C16 C21 1.388(3) . ?
C16 C17 1.409(2) . ?
C17 C18 1.392(2) . ?
C18 C19 1.391(3) . ?
C18 H18 0.9500 . ?
C19 C20 1.382(3) . ?
C19 H19 0.9500 . ?
C20 C21 1.390(3) . ?
C20 H20 0.9500 . ?
C21 H21 0.9500 . ?
C22 H22A 0.9800 . ?
C22 H22B 0.9800 . ?
C22 H22C 0.9800 . ?
C23 C28 1.394(3) . ?
C23 C24 1.400(3) . ?
C24 C25 1.397(3) . ?
C24 H24 0.9500 . ?
C25 C26 1.383(3) . ?
C25 H25 0.9500 . ?
C26 C27 1.386(3) . ?
C26 H26 0.9500 . ?
C27 C28 1.390(3) . ?
C27 H27 0.9500 . ?
C28 H28 0.9500 . ?
C29 C30 1.394(3) . ?
C29 C34 1.397(3) . ?
C30 C31 1.388(3) . ?
C30 H30 0.9500 . ?
C31 C32 1.387(3) . ?
C31 H31 0.9500 . ?
C32 C33 1.386(3) . ?
C32 H32 0.9500 . ?
C33 C34 1.390(3) . ?
C33 H33 0.9500 . ?
C34 H34 0.9500 . ?
P2 F6 1.5848(14) . ?
P2 F2 1.5914(13) . ?
P2 F4 1.5945(13) . ?
P2 F1 1.5965(13) . ?
P2 F3 1.5972(13) . ?
P2 F5 1.6030(13) . ?
O4 C38 1.416(3) . ?
O4 C41 1.425(3) . ?
C38 C39 1.495(4) . ?
C38 H38A 0.9900 . ?
C38 H38B 0.9900 . ?
C39 C40 1.521(4) . ?
C39 H39A 0.9900 . ?
C39 H39B 0.9900 . ?
C40 C41 1.517(3) . ?
C40 H40A 0.9900 . ?
C40 H40B 0.9900 . ?
C41 H41A 0.9900 . ?
C41 H41B 0.9900 . ?
 
loop_
 _geom_angle_atom_site_label_1
 _geom_angle_atom_site_label_2
 _geom_angle_atom_site_label_3
 _geom_angle
 _geom_angle_site_symmetry_1
 _geom_angle_site_symmetry_3
 _geom_angle_publ_flag
C37 Mn1 C35 83.87(8) . . ?
C37 Mn1 C36 86.39(8) . . ?
C35 Mn1 C36 87.58(8) . . ?
C37 Mn1 C3 93.56(7) . . ?
C35 Mn1 C3 177.36(8) . . ?
C36 Mn1 C3 91.65(7) . . ?
C37 Mn1 N1 173.98(7) . . ?
C35 Mn1 N1 90.61(7) . . ?
C36 Mn1 N1 91.00(7) . . ?
C3 Mn1 N1 91.93(6) . . ?
C37 Mn1 P1 94.65(6) . . ?
C35 Mn1 P1 87.52(6) . . ?
C36 Mn1 P1 174.86(6) . . ?
C3 Mn1 P1 93.31(5) . . ?
N1 Mn1 P1 87.48(4) . . ?
C17 P1 C23 104.82(8) . . ?
C17 P1 C29 103.97(8) . . ?
C23 P1 C29 101.45(8) . . ?
C17 P1 Mn1 103.42(6) . . ?
C23 P1 Mn1 120.63(6) . . ?
C29 P1 Mn1 120.51(6) . . ?
C1 N1 C22 105.73(13) . . ?
C1 N1 C15 106.29(13) . . ?
C22 N1 C15 105.47(13) . . ?
C1 N1 Mn1 111.03(10) . . ?
C22 N1 Mn1 109.22(10) . . ?
C15 N1 Mn1 118.28(10) . . ?
C3 N2 C4 112.21(15) . . ?
C3 N2 C2 125.64(15) . . ?
C4 N2 C2 122.08(15) . . ?
C3 N3 C5 111.41(15) . . ?
C3 N3 C6 127.58(14) . . ?
C5 N3 C6 120.16(15) . . ?
N1 C1 C2 115.21(14) . . ?
N1 C1 H1A 108.5 . . ?
C2 C1 H1A 108.5 . . ?
N1 C1 H1B 108.5 . . ?
C2 C1 H1B 108.5 . . ?
H1A C1 H1B 107.5 . . ?
N2 C2 C1 113.23(15) . . ?
N2 C2 H2A 108.9 . . ?
C1 C2 H2A 108.9 . . ?
N2 C2 H2B 108.9 . . ?
C1 C2 H2B 108.9 . . ?
H2A C2 H2B 107.7 . . ?
N2 C3 N3 103.33(14) . . ?
N2 C3 Mn1 126.43(13) . . ?
N3 C3 Mn1 130.20(13) . . ?
C5 C4 N2 106.38(16) . . ?
C5 C4 H4 126.8 . . ?
N2 C4 H4 126.8 . . ?
C4 C5 N3 106.64(16) . . ?
C4 C5 H5 126.7 . . ?
N3 C5 H5 126.7 . . ?
C7 C6 C11 122.03(17) . . ?
C7 C6 N3 119.89(16) . . ?
C11 C6 N3 117.96(16) . . ?
C8 C7 C6 117.67(18) . . ?
C8 C7 C12 120.19(18) . . ?
C6 C7 C12 122.11(17) . . ?
C7 C8 C9 121.90(19) . . ?
C7 C8 H8 119.1 . . ?
C9 C8 H8 119.1 . . ?
C10 C9 C8 118.83(18) . . ?
C10 C9 C13 120.4(2) . . ?
C8 C9 C13 120.8(2) . . ?
C9 C10 C11 121.56(19) . . ?
C9 C10 H10 119.2 . . ?
C11 C10 H10 119.2 . . ?
C10 C11 C6 117.94(18) . . ?
C10 C11 C14 119.83(18) . . ?
C6 C11 C14 122.22(17) . . ?
C7 C12 H12A 109.5 . . ?
C7 C12 H12B 109.5 . . ?
H12A C12 H12B 109.5 . . ?
C7 C12 H12C 109.5 . . ?
H12A C12 H12C 109.5 . . ?
H12B C12 H12C 109.5 . . ?
C9 C13 H13A 109.5 . . ?
C9 C13 H13B 109.5 . . ?
H13A C13 H13B 109.5 . . ?
C9 C13 H13C 109.5 . . ?
H13A C13 H13C 109.5 . . ?
H13B C13 H13C 109.5 . . ?
C11 C14 H14A 109.5 . . ?
C11 C14 H14B 109.5 . . ?
H14A C14 H14B 109.5 . . ?
C11 C14 H14C 109.5 . . ?
H14A C14 H14C 109.5 . . ?
H14B C14 H14C 109.5 . . ?
C16 C15 N1 115.39(14) . . ?
C16 C15 H15A 108.4 . . ?
N1 C15 H15A 108.4 . . ?
C16 C15 H15B 108.4 . . ?
N1 C15 H15B 108.4 . . ?
H15A C15 H15B 107.5 . . ?
C21 C16 C17 119.36(16) . . ?
C21 C16 C15 120.33(16) . . ?
C17 C16 C15 120.19(16) . . ?
C18 C17 C16 119.47(16) . . ?
C18 C17 P1 122.36(14) . . ?
C16 C17 P1 117.71(13) . . ?
C19 C18 C17 120.29(17) . . ?
C19 C18 H18 119.9 . . ?
C17 C18 H18 119.9 . . ?
C20 C19 C18 120.29(17) . . ?
C20 C19 H19 119.9 . . ?
C18 C19 H19 119.9 . . ?
C19 C20 C21 119.82(18) . . ?
C19 C20 H20 120.1 . . ?
C21 C20 H20 120.1 . . ?
C16 C21 C20 120.76(18) . . ?
C16 C21 H21 119.6 . . ?
C20 C21 H21 119.6 . . ?
N1 C22 H22A 109.5 . . ?
N1 C22 H22B 109.5 . . ?
H22A C22 H22B 109.5 . . ?
N1 C22 H22C 109.5 . . ?
H22A C22 H22C 109.5 . . ?
H22B C22 H22C 109.5 . . ?
C28 C23 C24 119.34(17) . . ?
C28 C23 P1 118.33(14) . . ?
C24 C23 P1 122.15(14) . . ?
C25 C24 C23 119.86(18) . . ?
C25 C24 H24 120.1 . . ?
C23 C24 H24 120.1 . . ?
C26 C25 C24 120.2(2) . . ?
C26 C25 H25 119.9 . . ?
C24 C25 H25 119.9 . . ?
C25 C26 C27 120.21(19) . . ?
C25 C26 H26 119.9 . . ?
C27 C26 H26 119.9 . . ?
C26 C27 C28 120.06(19) . . ?
C26 C27 H27 120.0 . . ?
C28 C27 H27 120.0 . . ?
C27 C28 C23 120.33(18) . . ?
C27 C28 H28 119.8 . . ?
C23 C28 H28 119.8 . . ?
C30 C29 C34 118.89(16) . . ?
C30 C29 P1 120.90(14) . . ?
C34 C29 P1 120.14(14) . . ?
C31 C30 C29 120.53(19) . . ?
C31 C30 H30 119.7 . . ?
C29 C30 H30 119.7 . . ?
C32 C31 C30 120.3(2) . . ?
C32 C31 H31 119.8 . . ?
C30 C31 H31 119.8 . . ?
C33 C32 C31 119.52(18) . . ?
C33 C32 H32 120.2 . . ?
C31 C32 H32 120.2 . . ?
C32 C33 C34 120.48(18) . . ?
C32 C33 H33 119.8 . . ?
C34 C33 H33 119.8 . . ?
C33 C34 C29 120.23(18) . . ?
C33 C34 H34 119.9 . . ?
C29 C34 H34 119.9 . . ?
O1 C35 Mn1 172.76(17) . . ?
O2 C36 Mn1 174.03(16) . . ?
O3 C37 Mn1 170.46(15) . . ?
F6 P2 F2 89.83(9) . . ?
F6 P2 F4 89.90(9) . . ?
F2 P2 F4 90.17(8) . . ?
F6 P2 F1 91.31(9) . . ?
F2 P2 F1 178.86(9) . . ?
F4 P2 F1 89.85(8) . . ?
F6 P2 F3 91.03(8) . . ?
F2 P2 F3 90.28(8) . . ?
F4 P2 F3 178.96(7) . . ?
F1 P2 F3 89.68(8) . . ?
F6 P2 F5 179.62(10) . . ?
F2 P2 F5 89.98(8) . . ?
F4 P2 F5 90.43(8) . . ?
F1 P2 F5 88.88(8) . . ?
F3 P2 F5 88.63(7) . . ?
C38 O4 C41 106.41(16) . . ?
O4 C38 C39 105.53(19) . . ?
O4 C38 H38A 110.6 . . ?
C39 C38 H38A 110.6 . . ?
O4 C38 H38B 110.6 . . ?
C39 C38 H38B 110.6 . . ?
H38A C38 H38B 108.8 . . ?
C38 C39 C40 102.9(2) . . ?
C38 C39 H39A 111.2 . . ?
C40 C39 H39A 111.2 . . ?
C38 C39 H39B 111.2 . . ?
C40 C39 H39B 111.2 . . ?
H39A C39 H39B 109.1 . . ?
C41 C40 C39 104.07(19) . . ?
C41 C40 H40A 110.9 . . ?
C39 C40 H40A 110.9 . . ?
C41 C40 H40B 110.9 . . ?
C39 C40 H40B 110.9 . . ?
H40A C40 H40B 109.0 . . ?
O4 C41 C40 107.42(18) . . ?
O4 C41 H41A 110.2 . . ?
C40 C41 H41A 110.2 . . ?
O4 C41 H41B 110.2 . . ?
C40 C41 H41B 110.2 . . ?
H41A C41 H41B 108.5 . . ?
 
loop_
 _geom_torsion_atom_site_label_1
 _geom_torsion_atom_site_label_2
 _geom_torsion_atom_site_label_3
 _geom_torsion_atom_site_label_4
 _geom_torsion
 _geom_torsion_site_symmetry_1
 _geom_torsion_site_symmetry_2
 _geom_torsion_site_symmetry_3
 _geom_torsion_site_symmetry_4
 _geom_torsion_publ_flag
C22 N1 C1 C2 178.80(15) . . . . ?
C15 N1 C1 C2 -69.42(18) . . . . ?
Mn1 N1 C1 C2 60.46(17) . . . . ?
C3 N2 C2 C1 38.2(2) . . . . ?
C4 N2 C2 C1 -145.02(17) . . . . ?
N1 C1 C2 N2 -74.3(2) . . . . ?
C4 N2 C3 N3 2.05(19) . . . . ?
C2 N2 C3 N3 179.08(16) . . . . ?
C4 N2 C3 Mn1 -175.78(13) . . . . ?
C2 N2 C3 Mn1 1.3(2) . . . . ?
C5 N3 C3 N2 -1.65(19) . . . . ?
C6 N3 C3 N2 167.69(16) . . . . ?
C5 N3 C3 Mn1 176.06(13) . . . . ?
C6 N3 C3 Mn1 -14.6(3) . . . . ?
C3 N2 C4 C5 -1.7(2) . . . . ?
C2 N2 C4 C5 -178.87(16) . . . . ?
N2 C4 C5 N3 0.6(2) . . . . ?
C3 N3 C5 C4 0.7(2) . . . . ?
C6 N3 C5 C4 -169.56(16) . . . . ?
C3 N3 C6 C7 101.6(2) . . . . ?
C5 N3 C6 C7 -89.8(2) . . . . ?
C3 N3 C6 C11 -82.3(2) . . . . ?
C5 N3 C6 C11 86.2(2) . . . . ?
C11 C6 C7 C8 2.7(3) . . . . ?
N3 C6 C7 C8 178.61(16) . . . . ?
C11 C6 C7 C12 -179.23(17) . . . . ?
N3 C6 C7 C12 -3.3(3) . . . . ?
C6 C7 C8 C9 -0.4(3) . . . . ?
C12 C7 C8 C9 -178.51(18) . . . . ?
C7 C8 C9 C10 -1.3(3) . . . . ?
C7 C8 C9 C13 179.46(19) . . . . ?
C8 C9 C10 C11 0.8(3) . . . . ?
C13 C9 C10 C11 -179.98(19) . . . . ?
C9 C10 C11 C6 1.4(3) . . . . ?
C9 C10 C11 C14 -177.28(18) . . . . ?
C7 C6 C11 C10 -3.2(3) . . . . ?
N3 C6 C11 C10 -179.18(15) . . . . ?
C7 C6 C11 C14 175.45(17) . . . . ?
N3 C6 C11 C14 -0.6(3) . . . . ?
C1 N1 C15 C16 174.89(14) . . . . ?
C22 N1 C15 C16 -73.14(17) . . . . ?
Mn1 N1 C15 C16 49.32(18) . . . . ?
N1 C15 C16 C21 110.98(19) . . . . ?
N1 C15 C16 C17 -72.8(2) . . . . ?
C21 C16 C17 C18 -0.5(3) . . . . ?
C15 C16 C17 C18 -176.75(16) . . . . ?
C21 C16 C17 P1 -172.94(14) . . . . ?
C15 C16 C17 P1 10.8(2) . . . . ?
C23 P1 C17 C18 111.85(16) . . . . ?
C29 P1 C17 C18 5.75(17) . . . . ?
Mn1 P1 C17 C18 -120.93(15) . . . . ?
C23 P1 C17 C16 -75.98(15) . . . . ?
C29 P1 C17 C16 177.91(14) . . . . ?
Mn1 P1 C17 C16 51.24(14) . . . . ?
C16 C17 C18 C19 0.0(3) . . . . ?
P1 C17 C18 C19 172.06(14) . . . . ?
C17 C18 C19 C20 0.3(3) . . . . ?
C18 C19 C20 C21 -0.2(3) . . . . ?
C17 C16 C21 C20 0.7(3) . . . . ?
C15 C16 C21 C20 176.91(17) . . . . ?
C19 C20 C21 C16 -0.3(3) . . . . ?
C17 P1 C23 C28 174.35(13) . . . . ?
C29 P1 C23 C28 -77.70(15) . . . . ?
Mn1 P1 C23 C28 58.52(15) . . . . ?
C17 P1 C23 C24 -10.50(17) . . . . ?
C29 P1 C23 C24 97.46(16) . . . . ?
Mn1 P1 C23 C24 -126.33(13) . . . . ?
C28 C23 C24 C25 -0.6(3) . . . . ?
P1 C23 C24 C25 -175.68(15) . . . . ?
C23 C24 C25 C26 1.7(3) . . . . ?
C24 C25 C26 C27 -1.4(3) . . . . ?
C25 C26 C27 C28 0.1(3) . . . . ?
C26 C27 C28 C23 1.1(3) . . . . ?
C24 C23 C28 C27 -0.8(3) . . . . ?
P1 C23 C28 C27 174.50(14) . . . . ?
C17 P1 C29 C30 95.57(17) . . . . ?
C23 P1 C29 C30 -13.05(18) . . . . ?
Mn1 P1 C29 C30 -149.33(14) . . . . ?
C17 P1 C29 C34 -81.36(16) . . . . ?
C23 P1 C29 C34 170.02(15) . . . . ?
Mn1 P1 C29 C34 33.74(17) . . . . ?
C34 C29 C30 C31 -0.9(3) . . . . ?
P1 C29 C30 C31 -177.91(17) . . . . ?
C29 C30 C31 C32 -0.4(3) . . . . ?
C30 C31 C32 C33 1.2(3) . . . . ?
C31 C32 C33 C34 -0.7(3) . . . . ?
C32 C33 C34 C29 -0.7(3) . . . . ?
C30 C29 C34 C33 1.5(3) . . . . ?
P1 C29 C34 C33 178.47(14) . . . . ?
C41 O4 C38 C39 -37.4(2) . . . . ?
O4 C38 C39 C40 34.5(3) . . . . ?
C38 C39 C40 C41 -18.7(3) . . . . ?
C38 O4 C41 C40 24.8(2) . . . . ?
C39 C40 C41 O4 -2.8(3) . . . . ?
 
_refine_diff_density_max    0.552
_refine_diff_density_min   -0.455
_refine_diff_density_rms    0.059

_shelx_res_file
;
TITL fast_a.res in C2/c
    WJ226_2.res
    created by SHELXL-2018/3 at 13:03:57 on 09-Dec-2021
REM Old TITL fast in C2/c
REM SHELXT solution in C2/c
REM R1 0.129, Rweak 0.007, Alpha 0.052, Orientation as input
REM Formula found by SHELXT: C41 F5 Mn N3 O5 P2
CELL 1.54178 36.7147 14.10553 17.398 90 115.9524 90
ZERR 8 0.0003 0.00009 0.0001 0 0.0002 0
LATT 7
SYMM -X,+Y,0.5-Z
SFAC C H F Mn N O P
UNIT 328 352 48 8 24 32 16

L.S. 30
PLAN  20
SIZE 0.07 0.13 0.3
TEMP -173.15
BOND $H
conf
LIST 6
fmap 2
acta
OMIT 16 16 0
OMIT 9 15 7
OMIT -21 15 2

WGHT    0.042700    9.813101
FVAR       0.13703
MN1   4    0.383190    0.624841    0.427885    11.00000    0.01054    0.01365 =
         0.01708    0.00161    0.00284    0.00197
P1    7    0.418291    0.666262    0.345427    11.00000    0.00995    0.01620 =
         0.01706    0.00037    0.00228    0.00090
O1    6    0.440505    0.465486    0.503618    11.00000    0.02648    0.02344 =
         0.03251    0.00371    0.00224    0.01103
O2    6    0.346039    0.553970    0.537810    11.00000    0.03233    0.03283 =
         0.03084    0.00263    0.01676   -0.00479
O3    6    0.442866    0.708603    0.588971    11.00000    0.02087    0.02459 =
         0.02155   -0.00289    0.00091    0.00571
N1    5    0.341869    0.537942    0.316968    11.00000    0.01240    0.01612 =
         0.02007   -0.00057    0.00362   -0.00091
N2    5    0.312162    0.750154    0.310280    11.00000    0.01255    0.01767 =
         0.02162    0.00140    0.00424    0.00322
N3    5    0.346992    0.826529    0.425073    11.00000    0.01685    0.01433 =
         0.02208    0.00224    0.00675    0.00253
C1    1    0.300141    0.578627    0.277621    11.00000    0.01035    0.02044 =
         0.02516   -0.00061    0.00256   -0.00087
AFIX  23
H1A   2    0.289502    0.578296    0.320998    11.00000   -1.20000
H1B   2    0.282554    0.536705    0.230249    11.00000   -1.20000
AFIX   0
C2    1    0.296921    0.678274    0.243300    11.00000    0.01238    0.02131 =
         0.02167   -0.00097    0.00188    0.00026
AFIX  23
H2A   2    0.312327    0.682169    0.208809    11.00000   -1.20000
H2B   2    0.268175    0.692049    0.205006    11.00000   -1.20000
AFIX   0
C3    1    0.345046    0.741082    0.386445    11.00000    0.01296    0.01505 =
         0.02085    0.00122    0.00651    0.00060
C4    1    0.294756    0.839095    0.299759    11.00000    0.01847    0.02035 =
         0.02596    0.00621    0.00647    0.00762
AFIX  43
H4    2    0.271938    0.861764    0.250950    11.00000   -1.20000
AFIX   0
C5    1    0.316554    0.887140    0.372377    11.00000    0.02423    0.01754 =
         0.02841    0.00457    0.00997    0.00738
AFIX  43
H5    2    0.311984    0.950276    0.385073    11.00000   -1.20000
AFIX   0
C6    1    0.371557    0.851174    0.513622    11.00000    0.02089    0.01425 =
         0.02221   -0.00131    0.00720    0.00415
C7    1    0.407155    0.903001    0.536378    11.00000    0.02466    0.01478 =
         0.02832    0.00046    0.01070    0.00347
C8    1    0.429286    0.926756    0.622262    11.00000    0.02363    0.01954 =
         0.03030   -0.00299    0.00561    0.00043
AFIX  43
H8    2    0.453712    0.961685    0.639206    11.00000   -1.20000
AFIX   0
C9    1    0.416591    0.900699    0.684109    11.00000    0.03395    0.02063 =
         0.02450   -0.00167    0.00701    0.00587
C10   1    0.380597    0.851551    0.658866    11.00000    0.03490    0.02117 =
         0.02493    0.00080    0.01404    0.00616
AFIX  43
H10   2    0.371626    0.834326    0.700550    11.00000   -1.20000
AFIX   0
C11   1    0.357096    0.826613    0.573457    11.00000    0.02382    0.01594 =
         0.02687    0.00094    0.01134    0.00520
C12   1    0.422476    0.930495    0.471951    11.00000    0.02720    0.02220 =
         0.03437   -0.00230    0.01424   -0.00420
AFIX 137
H12A  2    0.430945    0.873477    0.451887    11.00000   -1.50000
H12B  2    0.445614    0.973506    0.498738    11.00000   -1.50000
H12C  2    0.400824    0.962367    0.423368    11.00000   -1.50000
AFIX   0
C13   1    0.441494    0.926798    0.777345    11.00000    0.04710    0.03990 =
         0.02677   -0.00735    0.00590    0.00014
AFIX 137
H13A  2    0.448725    0.994119    0.781675    11.00000   -1.50000
H13B  2    0.466228    0.888405    0.801316    11.00000   -1.50000
H13C  2    0.425604    0.914717    0.809231    11.00000   -1.50000
AFIX   0
C14   1    0.317098    0.776810    0.548050    11.00000    0.02675    0.02665 =
         0.03536    0.00115    0.01709    0.00161
AFIX 137
H14A  2    0.297372    0.800669    0.492447    11.00000   -1.50000
H14B  2    0.307204    0.788968    0.591098    11.00000   -1.50000
H14C  2    0.320743    0.708452    0.544105    11.00000   -1.50000
AFIX   0
C15   1    0.353301    0.521650    0.244619    11.00000    0.01491    0.02045 =
         0.01819   -0.00257    0.00230   -0.00143
AFIX  23
H15A  2    0.334541    0.474077    0.205313    11.00000   -1.20000
H15B  2    0.349240    0.581596    0.212296    11.00000   -1.20000
AFIX   0
C16   1    0.396032    0.488415    0.270821    11.00000    0.01710    0.02054 =
         0.01670    0.00005    0.00527    0.00126
C17   1    0.428710    0.551669    0.310299    11.00000    0.01601    0.01931 =
         0.01689    0.00079    0.00506    0.00231
C18   1    0.467894    0.521133    0.330207    11.00000    0.01510    0.02647 =
         0.01874    0.00150    0.00482    0.00371
AFIX  43
H18   2    0.490047    0.563441    0.356846    11.00000   -1.20000
AFIX   0
C19   1    0.474745    0.428957    0.311263    11.00000    0.02129    0.03199 =
         0.02038    0.00379    0.00796    0.01084
AFIX  43
H19   2    0.501570    0.408491    0.325289    11.00000   -1.20000
AFIX   0
C20   1    0.442693    0.367011    0.272120    11.00000    0.03138    0.02343 =
         0.02415    0.00045    0.01231    0.00917
AFIX  43
H20   2    0.447462    0.304155    0.259125    11.00000   -1.20000
AFIX   0
C21   1    0.403464    0.396937    0.251823    11.00000    0.02593    0.02153 =
         0.02220   -0.00133    0.00802    0.00051
AFIX  43
H21   2    0.381484    0.354304    0.224638    11.00000   -1.20000
AFIX   0
C22   1    0.337770    0.440952    0.347738    11.00000    0.01948    0.01535 =
         0.02787   -0.00030    0.00648   -0.00296
AFIX 137
H22A  2    0.318087    0.404018    0.299874    11.00000   -1.50000
H22B  2    0.328443    0.446591    0.392405    11.00000   -1.50000
H22C  2    0.364103    0.408901    0.371033    11.00000   -1.50000
AFIX   0
C23   1    0.393242    0.735804    0.247350    11.00000    0.01060    0.02245 =
         0.01881    0.00281    0.00209   -0.00117
C24   1    0.391509    0.705410    0.169218    11.00000    0.01939    0.02603 =
         0.02289    0.00137    0.00709    0.00167
AFIX  43
H24   2    0.401926    0.644995    0.164992    11.00000   -1.20000
AFIX   0
C25   1    0.374434    0.764094    0.097500    11.00000    0.02973    0.04185 =
         0.02037    0.00445    0.00909    0.00313
AFIX  43
H25   2    0.372588    0.742844    0.044099    11.00000   -1.20000
AFIX   0
C26   1    0.360205    0.853059    0.104024    11.00000    0.02829    0.04015 =
         0.02737    0.01613    0.00939    0.00806
AFIX  43
H26   2    0.349172    0.893314    0.055388    11.00000   -1.20000
AFIX   0
C27   1    0.361989    0.883684    0.181303    11.00000    0.02273    0.02524 =
         0.03352    0.00968    0.01086    0.00578
AFIX  43
H27   2    0.352161    0.944822    0.185522    11.00000   -1.20000
AFIX   0
C28   1    0.378147    0.825015    0.252638    11.00000    0.01531    0.02258 =
         0.02247    0.00232    0.00593   -0.00117
AFIX  43
H28   2    0.378906    0.845818    0.305253    11.00000   -1.20000
AFIX   0
C29   1    0.467935    0.723661    0.395827    11.00000    0.01260    0.01792 =
         0.02367   -0.00272    0.00392   -0.00060
C30   1    0.480312    0.786650    0.350126    11.00000    0.01798    0.02952 =
         0.02900    0.00379    0.00407   -0.00488
AFIX  43
H30   2    0.462444    0.801703    0.292599    11.00000   -1.20000
AFIX   0
C31   1    0.518532    0.827528    0.388016    11.00000    0.02330    0.03172 =
         0.04178    0.00434    0.00952   -0.00782
AFIX  43
H31   2    0.526723    0.870031    0.356179    11.00000   -1.20000
AFIX   0
C32   1    0.544819    0.806644    0.472102    11.00000    0.01469    0.02647 =
         0.04268   -0.00819    0.00508   -0.00579
AFIX  43
H32   2    0.570769    0.835626    0.498299    11.00000   -1.20000
AFIX   0
C33   1    0.532962    0.743178    0.517656    11.00000    0.01573    0.02970 =
         0.02716   -0.00493    0.00173    0.00180
AFIX  43
H33   2    0.551004    0.728170    0.575080    11.00000   -1.20000
AFIX   0
C34   1    0.494862    0.701327    0.479932    11.00000    0.01332    0.02584 =
         0.02387   -0.00067    0.00443    0.00203
AFIX  43
H34   2    0.487110    0.657387    0.511453    11.00000   -1.20000
AFIX   0
C35   1    0.417947    0.525086    0.469185    11.00000    0.01682    0.02121 =
         0.02134   -0.00188    0.00482   -0.00097
C36   1    0.358342    0.582576    0.492151    11.00000    0.01666    0.01695 =
         0.02433    0.00027    0.00447    0.00191
C37   1    0.418627    0.683623    0.523551    11.00000    0.01596    0.01541 =
         0.02353    0.00247    0.00702    0.00599

P2    7    0.171871    0.658564    0.169822    11.00000    0.01784    0.01737 =
         0.02277    0.00065    0.00592    0.00090
F1    3    0.209623    0.596168    0.177667    11.00000    0.01565    0.02540 =
         0.10565   -0.01133    0.01652   -0.00114
F2    3    0.133701    0.719771    0.160233    11.00000    0.03915    0.02930 =
         0.07663    0.00587    0.03369    0.01210
F3    3    0.158765    0.575980    0.215391    11.00000    0.06178    0.02535 =
         0.03708    0.00413    0.02681   -0.00255
F4    3    0.184827    0.739737    0.122936    11.00000    0.06255    0.02282 =
         0.06241   -0.00094    0.04471   -0.00820
F5    3    0.145062    0.608736    0.079725    11.00000    0.04081    0.03464 =
         0.02404   -0.00170    0.00342   -0.00617
F6    3    0.198178    0.707560    0.259140    11.00000    0.08025    0.03509 =
         0.03148   -0.01118   -0.00443   -0.00940
O4    6    0.259727    0.447901    0.395730    11.00000    0.03683    0.04242 =
         0.03379   -0.00025    0.01883    0.00116
C38   1    0.255410    0.367501    0.439755    11.00000    0.03717    0.03407 =
         0.04669   -0.00192    0.01793    0.00458
AFIX  23
H38A  2    0.276067    0.319068    0.446189    11.00000   -1.20000
H38B  2    0.228187    0.339053    0.408472    11.00000   -1.20000
AFIX   0
C39   1    0.261152    0.403197    0.525203    11.00000    0.06149    0.04461 =
         0.03150    0.00812    0.01631    0.00746
AFIX  23
H39A  2    0.290232    0.405983    0.565777    11.00000   -1.20000
H39B  2    0.246808    0.362621    0.549571    11.00000   -1.20000
AFIX   0
C40   1    0.242669    0.501929    0.504967    11.00000    0.06669    0.04060 =
         0.04427   -0.00199    0.03317    0.00666
AFIX  23
H40A  2    0.215068    0.502117    0.501728    11.00000   -1.20000
H40B  2    0.259640    0.548115    0.548903    11.00000   -1.20000
AFIX   0
C41   1    0.241487    0.525130    0.418763    11.00000    0.02690    0.03179 =
         0.03635    0.00476    0.01085    0.00274
AFIX  23
H41A  2    0.213137    0.533710    0.375381    11.00000   -1.20000
H41B  2    0.256566    0.584458    0.422409    11.00000   -1.20000
AFIX   0
HKLF 4


REM  fast_a.res in C2/c
REM wR2 = 0.0984, GooF = S = 1.077, Restrained GooF = 1.077 for all data
REM R1 = 0.0370 for 7649 Fo > 4sig(Fo) and 0.0401 for all 8265 data
REM 518 parameters refined using 0 restraints

END

WGHT      0.0427      9.8133

REM Highest difference peak  0.552,  deepest hole -0.455,  1-sigma level  0.059
Q1    1   0.2807  0.3787  0.4831  11.00000  0.05    0.55
Q2    1   0.4235  0.6023  0.3213  11.00000  0.05    0.42
Q3    1   0.4216  0.6218  0.4754  11.00000  0.05    0.42
Q4    1   0.2386  0.3724  0.4989  11.00000  0.05    0.39
Q5    1   0.1574  0.7259  0.2066  11.00000  0.05    0.36
Q6    1   0.4045  0.5792  0.4219  11.00000  0.05    0.34
Q7    1   0.1329  0.7335  0.1134  11.00000  0.05    0.32
Q8    1   0.3771  0.5554  0.4546  11.00000  0.05    0.32
Q9    1   0.1685  0.6062  0.0876  11.00000  0.05    0.31
Q10   1   0.3472  0.6205  0.3718  11.00000  0.05    0.31
Q11   1   0.2126  0.6349  0.2261  11.00000  0.05    0.30
Q12   1   0.3543  0.6832  0.4142  11.00000  0.05    0.30
Q13   1   0.3821  0.5412  0.4238  11.00000  0.05    0.30
Q14   1   0.3199  0.7184  0.5932  11.00000  0.05    0.29
Q15   1   0.3010  0.6284  0.2603  11.00000  0.05    0.28
Q16   1   0.1368  0.6543  0.1066  11.00000  0.05    0.27
Q17   1   0.3854  0.6849  0.4671  11.00000  0.05    0.27
Q18   1   0.4535  0.6923  0.3800  11.00000  0.05    0.27
Q19   1   0.3395  0.8020  0.5596  11.00000  0.05    0.26
Q20   1   0.3088  0.7403  0.4943  11.00000  0.05    0.25
;
_shelx_res_checksum   56139

_shelx_hkl_file
;
  -2   0   0  276.07   20.80
   6   0   0   57.99    4.60
  -6   0   0   53.59    4.60
   6   0   0   55.19    4.30
   8   0   0    4.10    1.10
   8   0   0    4.60    0.60
  -8   0   0    3.60    1.00
  10   0   0  661.63   46.30
 -10   0   0  593.24   46.20
  10   0   0  570.64   45.70
  12   0   0    3.90    1.70
 -12   0   0    3.80    1.60
  12   0   0    3.60    0.70
  14   0   0   22.10    2.10
  14   0   0   21.20    3.20
 -14   0   0   23.40    3.40
  16   0   0  175.88   14.20
  16   0   0  162.88   12.70
 -16   0   0  156.88   14.10
 -20   0   0    3.70    1.20
  20   0   0    4.90    3.20
 -22   0   0  618.34   47.50
  22   0   0  637.24   49.80
  24   0   0   90.49   10.50
  24   0   0   94.89    7.70
 -24   0   0   87.59    7.70
 -26   0   0  156.98   13.50
  26   0   0  174.68   13.10
  26   0   0  157.68   16.60
  26   0   0  163.98   13.40
 -26   0   0  188.28   13.90
  28   0   0   -0.10    5.40
 -28   0   0    2.00    1.90
  28   0   0    2.20    1.80
 -28   0   0    1.20    1.90
  28   0   0    1.80    1.70
  30   0   0  245.48   18.70
  30   0   0  238.08   18.70
 -30   0   0  237.48   19.80
 -30   0   0  239.98   18.90
  32   0   0   56.69    5.40
 -32   0   0   61.19    6.00
 -32   0   0   61.49    6.00
  34   0   0  359.06   27.50
 -34   0   0  357.76   27.70
 -34   0   0  360.36   27.70
 -36   0   0   62.69    5.80
 -36   0   0   58.59    5.70
  36   0   0   61.09    5.40
 -38   0   0   24.90    3.30
  38   0   0   24.10    2.90
 -38   0   0   31.50    3.50
  40   0   0    2.70    1.00
 -40   0   0    7.10    2.00
  -1  -1   0  530.65   39.90
   1  -1   0  522.75   39.70
  -1  -1   0  485.95   39.80
   1   1   0  534.55   39.90
  -1   1   0  574.54   39.70
   3  -1   0  281.37   18.60
  -3  -1   0  260.07   18.90
   3  -1   0  251.77   18.60
  -3  -1   0  240.78   18.70
   3   1   0  216.38   18.50
  -3   1   0  242.08   18.60
   3   1   0  229.78   18.50
  -3   1   0  234.28   18.50
   3   1   0  262.87   18.80
  -5  -1   0  436.76   33.80
   5  -1   0  453.95   33.60
  -5  -1   0  456.35   33.90
   5  -1   0  445.46   33.40
   5  -1   0  466.55   33.70
   5   1   0  403.46   33.40
   5   1   0  436.56   33.80
  -5   1   0  460.55   33.60
  -7  -1   0    9.90    1.50
  -7  -1   0   10.40    1.90
   7  -1   0    9.30    0.80
   7  -1   0    7.20    1.20
   7  -1   0    9.10    1.70
  -7   1   0    8.00    1.20
   7   1   0    8.50    1.40
   7   1   0    8.80    0.90
   9  -1   0  146.89   11.10
  -9  -1   0  145.49   12.50
   9  -1   0  163.78   12.20
   9  -1   0  154.68   11.60
  -9  -1   0  140.39   11.80
   9   1   0  132.59   11.20
  -9   1   0  141.99   11.60
   9   1   0  154.68   11.90
 -11  -1   0   12.90    3.20
  11  -1   0   15.30    2.10
  11  -1   0   13.30    3.10
  11  -1   0   13.00    1.30
  11   1   0   12.60    1.30
 -11   1   0   11.40    1.80
  13  -1   0    4.50    3.20
 -13  -1   0    7.50    2.10
 -13  -1   0    7.20    3.20
  13  -1   0    5.50    1.60
  13  -1   0    6.20    0.80
 -13   1   0    6.90    2.00
  13   1   0    5.30    2.10
  13   1   0    5.70    0.90
 -15  -1   0  221.48   18.70
  15  -1   0  234.08   18.30
 -15  -1   0  231.28   19.60
  15  -1   0  236.38   17.30
  15  -1   0  229.38   19.20
  15   1   0  213.68   17.30
  15   1   0  235.28   18.70
 -15   1   0  214.18   18.30
  17  -1   0   64.69    5.00
  17  -1   0   63.49    7.10
  17   1   0   58.49    5.10
  17   1   0   61.59    7.90
 -21  -1   0   27.00    3.00
  21  -1   0   22.90    4.40
  21   1   0   27.00    5.50
  21   1   0   23.90    2.70
  23  -1   0  376.86   30.60
 -23  -1   0  377.86   28.80
 -23   1   0  379.16   28.80
  23   1   0  367.36   31.20
 -25  -1   0  221.18   18.40
  25  -1   0  231.28   20.80
 -25  -1   0  245.58   18.50
  25  -1   0  257.67   18.30
 -25   1   0  222.58   18.60
  25   1   0  237.58   21.60
 -27  -1   0   62.59    5.90
  27  -1   0   71.49    9.80
 -27  -1   0   57.49    5.80
  27  -1   0   64.89    5.10
  27  -1   0   65.09    5.60
  27   1   0   62.39    5.60
 -27   1   0   61.59    5.80
 -27   1   0   56.29    5.60
  29  -1   0  103.49   12.40
  29  -1   0  109.19    8.20
 -29  -1   0  108.59    8.90
 -29   1   0  108.19    8.90
 -29   1   0   83.79    8.80
  29   1   0  119.49   14.60
  31  -1   0    5.60    5.90
  31  -1   0   -0.10    1.20
 -31  -1   0    4.50    2.40
  31  -1   0    3.00    2.00
  31  -1   0   -0.70    1.70
 -31  -1   0    3.50    2.10
 -31   1   0    4.20    2.10
  31   1   0    2.90    1.60
 -31   1   0    3.80    2.10
  31   1   0    3.30    7.80
  33  -1   0   18.80    3.10
  33  -1   0   21.20    2.60
 -33  -1   0   23.80    3.90
 -33  -1   0   27.70    4.00
 -33   1   0   24.40    3.80
 -35  -1   0   90.59    7.80
 -35  -1   0   83.29    7.70
  35  -1   0   87.89    7.40
 -35   1   0   86.39    7.70
  35   1   0   90.89    7.30
 -35   1   0   86.99    7.70
 -37  -1   0   33.20    3.90
 -37  -1   0   39.80    4.20
  37  -1   0   36.80    4.70
 -37   1   0   37.50    4.80
 -37   1   0   35.50    4.00
  37   1   0   36.30    3.60
 -39  -1   0    3.60    1.60
 -39  -1   0    1.50    1.50
  39  -1   0    2.30    1.60
 -39   1   0    5.00    1.50
  39   1   0    4.40    1.20
 -39   1   0    2.50    1.20
 -41  -1   0    3.40    1.00
 -41   1   0    3.40    1.30
   0   2   0  457.95   39.60
   0   2   0  558.14   39.70
   0   2   0  566.74   39.70
  -2  -2   0  165.28   11.50
  -2  -2   0  150.88   11.30
   2   2   0  139.49   11.10
   2   2   0  137.69   11.10
  -2   2   0  134.29   11.00
   2   2   0  159.78   11.40
  -4  -2   0  202.58   15.60
  -4  -2   0  195.28   15.50
   4  -2   0  218.88   15.10
   4  -2   0  218.78   15.10
   4   2   0  184.78   15.10
  -4   2   0  198.88   15.10
   4   2   0  171.88   15.10
   4   2   0  200.28   15.50
  -4   2   0  209.18   15.00
   6  -2   0 1837.82  129.99
   6  -2   0 1666.93  129.99
  -6  -2   0 1735.03  130.49
  -6  -2   0 1599.34  130.29
  -6   2   0 1726.13  129.89
   6   2   0 1819.82  130.39
  -8  -2   0   46.70    4.90
   8  -2   0   53.59    4.10
  -8  -2   0   46.40    4.50
   8  -2   0   48.00    4.30
  -8   2   0   48.20    4.10
   8   2   0   48.30    4.60
   8   2   0   45.30    3.80
 -10  -2   0 1442.56  116.29
  10  -2   0 1501.05  115.99
  10  -2   0 1595.04  115.99
 -10  -2   0 1584.94  116.69
  10   2   0 1651.53  116.49
 -10   2   0 1467.95  115.89
  12  -2   0 1319.37  101.99
  12  -2   0 1466.75  101.29
 -12  -2   0 1284.87  102.59
 -12  -2   0 1309.27  102.29
  12  -2   0 1464.15  101.89
  12   2   0 1387.56  102.39
  12   2   0 1267.87  101.39
 -12   2   0 1294.67  101.89
  14  -2   0  309.97   23.70
  14  -2   0  297.57   24.00
  14  -2   0  332.67   23.00
 -14  -2   0  284.17   24.70
 -14  -2   0  295.47   24.30
  14   2   0  315.37   24.40
  14   2   0  286.87   23.10
 -14   2   0  297.77   23.80
  16  -2   0  541.95   38.90
  16  -2   0  492.45   39.10
  16   2   0  474.75   38.00
  16   2   0  502.35   39.50
  18   2   0   21.20    5.50
  20  -2   0  191.38   15.20
  20   2   0  165.38   13.80
  20   2   0  179.48   16.50
  22  -2   0  287.87   23.20
 -22  -2   0  281.17   21.80
 -22   2   0  281.37   21.60
  22   2   0  283.27   24.50
  22   2   0  275.57   21.80
 -24  -2   0    4.60    1.70
 -24  -2   0    3.60    1.80
  24  -2   0    3.50    3.10
  24  -2   0    4.20    1.40
  24   2   0   -0.40    5.10
 -24   2   0    4.00    1.40
  26  -2   0    2.90    1.10
  26  -2   0    3.20    3.90
 -26  -2   0    2.90    1.80
 -26  -2   0    3.50    1.90
  26  -2   0    1.80    1.60
  26   2   0   -2.70    5.90
 -26   2   0    4.10    1.70
  28  -2   0    1.70    1.20
 -28  -2   0    1.80    2.00
  28  -2   0    1.60    1.70
  28  -2   0   -3.00    4.10
  28  -2   0    2.30    1.70
 -28  -2   0    1.20    2.00
 -28   2   0    1.70    1.70
 -28   2   0    2.90    1.60
  28   2   0    7.50    7.10
 -30  -2   0   27.30    4.10
 -30  -2   0   24.30    4.10
  30  -2   0   21.40    3.40
  30  -2   0   26.90    3.30
  30  -2   0   20.20    5.70
  30  -2   0   28.10    3.00
 -30   2   0   29.20    3.80
  30   2   0   33.10   10.90
 -30   2   0   22.10    3.40
 -32  -2   0    7.90    2.40
  32  -2   0    7.80    2.00
  32  -2   0    8.30    2.10
 -32  -2   0    9.10    2.50
  32  -2   0    6.70    1.60
  32   2   0    9.10    2.00
 -32   2   0    8.90    2.30
 -32   2   0   10.80    2.40
 -34  -2   0    1.50    3.00
 -34  -2   0    1.40    2.20
  34  -2   0   -0.70    1.20
  34  -2   0   -1.80    1.90
  34   2   0    1.50    1.60
 -34   2   0    2.30    2.00
 -34   2   0    1.10    1.90
 -36  -2   0   18.30    3.30
 -36  -2   0    9.80    2.00
  36  -2   0   12.20    2.20
 -36   2   0   10.30    2.10
 -36   2   0   17.30    3.20
  36   2   0   14.40    2.00
 -38  -2   0    8.60    2.00
 -38  -2   0    0.90    1.40
  38  -2   0    7.40    1.70
  38   2   0    4.90    1.30
 -38   2   0    3.40    1.70
 -38   2   0    5.20    1.60
 -40  -2   0    1.80    1.20
  40  -2   0    1.00    1.00
 -40   2   0   -0.90    0.90
 -40   2   0    0.50    0.90
  -1   3   0  784.62   69.29
  -1   3   0  951.40   69.49
   1   3   0  920.71   69.59
   1   3   0  984.00   69.69
  -1   3   0  984.40   69.49
  -3  -3   0 3018.60  233.38
  -3  -3   0 3335.17  233.58
   3   3   0 3099.29  233.48
  -3   3   0 2983.40  232.98
  -5  -3   0 1176.68   87.69
  -5  -3   0 1113.09   87.59
  -5   3   0 1222.38   86.99
   5   3   0 1125.29   87.59
   7  -3   0 2540.35  184.78
  -7  -3   0 2389.46  185.58
  -7  -3   0 2268.37  185.38
   7  -3   0 2696.23  184.78
   7   3   0 2522.45  185.48
  -7   3   0 2358.96  184.78
   9  -3   0  950.80   67.39
  -9  -3   0  913.31   68.69
   9  -3   0  981.50   67.39
  -9  -3   0  847.12   67.99
   9   3   0  803.82   67.19
  -9   3   0  908.21   67.39
   9   3   0  853.21   67.99
 -11  -3   0  381.16   29.80
  11  -3   0  382.16   28.80
  11  -3   0  414.06   28.80
 -11  -3   0  354.36   29.50
  11   3   0  349.77   28.50
  11   3   0  377.76   29.50
 -13  -3   0    4.80    2.70
  13  -3   0    9.70    1.80
 -13  -3   0    6.80    3.40
  13   3   0    9.20    1.30
  13   3   0   11.10    2.90
  15  -3   0    2.10    1.90
  15  -3   0    5.40    1.50
  15  -3   0    4.90    2.30
  15  -3   0    7.10    2.00
  15   3   0    3.60    1.10
  15   3   0    3.80    3.80
  17  -3   0  322.57   25.40
  17  -3   0  321.47   25.10
  17  -3   0  328.27   26.30
  17   3   0  331.87   26.80
  17   3   0  304.47   24.50
  19  -3   0    9.20    2.40
  19  -3   0    4.70    3.60
  19  -3   0    2.50    5.70
 -19  -3   0    3.90    1.40
  19   3   0    8.30    4.80
  19   3   0    5.30    1.40
 -21  -3   0    6.20    1.70
  21  -3   0    6.50    2.80
  21   3   0    6.30    1.70
 -21   3   0    5.00    1.30
  21   3   0    6.40    5.30
  23  -3   0   10.20    3.20
 -23  -3   0    8.60    1.90
 -23  -3   0    8.20    1.90
 -23   3   0    8.90    1.50
  23   3   0    8.30    1.90
  23   3   0   14.30    6.30
 -25  -3   0  389.56   31.60
  25  -3   0  377.36   31.30
  25  -3   0  447.06   32.80
  25  -3   0  413.66   31.30
 -25  -3   0  412.06   31.60
  25   3   0  397.76   31.60
  25   3   0  446.06   35.90
 -25   3   0  428.26   31.40
  27  -3   0   75.59    8.70
 -27  -3   0   74.59    6.90
  27  -3   0   73.39    6.50
  27  -3   0   79.69    6.50
 -27  -3   0   75.49    7.00
  27  -3   0   75.39    6.20
 -27   3   0   66.59    6.50
  27   3   0   84.99   12.80
 -27   3   0   78.59    6.60
  29  -3   0  127.39   12.10
  29  -3   0  121.29   10.40
  29  -3   0  133.49   10.10
 -29  -3   0  120.09   10.60
  29  -3   0  131.09   10.30
  29   3   0  102.79   15.80
 -29   3   0  135.29   10.60
  31  -3   0   64.39    5.20
  31  -3   0   61.79    5.60
 -31  -3   0   57.79    6.10
 -31  -3   0   62.19    6.30
  31  -3   0   62.89    5.80
 -31   3   0   65.49    5.90
 -31   3   0   55.69    5.70
  31   3   0   58.09    5.40
  33  -3   0   16.40    2.90
  33  -3   0   16.50    2.10
 -33  -3   0   20.20    4.70
  33  -3   0   18.90    3.00
 -33  -3   0   13.10    3.40
 -33   3   0   20.10    3.40
 -33   3   0   18.20    3.10
  33   3   0   16.80    2.70
 -35  -3   0   68.19    6.10
  35  -3   0   58.49    5.90
  35  -3   0   67.99    5.90
 -35  -3   0   54.19    5.70
  35   3   0   67.99    5.60
 -35   3   0   64.79    5.80
 -35   3   0   66.49    6.00
  37  -3   0  127.49    9.30
  37  -3   0  134.89    9.80
 -37  -3   0   98.69   10.30
 -37   3   0  114.39    9.60
 -37   3   0  116.39    9.50
  39  -3   0    9.50    1.60
 -39   3   0    9.90    1.60
 -39   3   0   13.30    2.00
   0   4   0  587.94   42.40
   0   4   0  576.84   42.30
   0   4   0  494.15   42.10
   0   4   0  584.04   42.10
  -2   4   0   90.99    6.30
   2   4   0   80.69    6.20
  -2   4   0   87.39    6.40
  -2   4   0   74.09    6.20
   2   4   0   85.49    6.70
  -2   4   0   74.09    6.10
   2   4   0   86.59    6.70
   2   4   0   74.19    6.20
   4   4   0 1643.24  123.89
   6   4   0  272.87   21.00
   6   4   0  261.37   21.00
  -6   4   0  298.27   20.90
  -8   4   0  534.45   43.70
   8   4   0  631.74   44.80
   8   4   0  602.64   43.90
   8   4   0  567.44   43.90
  10   4   0  131.79   10.60
  10   4   0  148.69   12.00
  12  -4   0   36.90    3.10
  12  -4   0   37.80    3.10
  12  -4   0   34.80    3.00
  12  -4   0   25.40    3.10
 -12   4   0   27.90    2.60
  12   4   0   32.00    2.90
  12   4   0   42.50    5.10
  14  -4   0  328.27   23.50
  14  -4   0  301.37   23.30
  14  -4   0  326.47   23.50
  14  -4   0  295.27   23.40
  14   4   0  293.97   25.00
  14   4   0  279.87   23.20
  16  -4   0   20.50    2.80
  16  -4   0   18.60    3.10
  16  -4   0   21.40    2.80
  16   4   0   26.60    5.60
  16   4   0   20.90    5.70
  16   4   0   19.10    5.80
  16   4   0   18.50    2.30
  18  -4   0   54.59    5.30
 -18  -4   0   52.39    4.80
  18   4   0   46.30    9.40
  18   4   0   69.09    9.50
  18   4   0   59.29    9.60
  20  -4   0  146.89   12.90
  20  -4   0  151.18   12.60
 -20  -4   0  158.28   12.20
  20   4   0  148.99   12.10
  20   4   0  154.58   16.30
  22  -4   0   61.89    7.20
 -22  -4   0   61.49    5.70
  22  -4   0   76.19    6.50
  22   4   0   56.19    5.60
 -22   4   0   60.09    5.20
  24  -4   0  367.56   28.60
 -24  -4   0  312.07   28.60
  24  -4   0  398.56   28.50
  24  -4   0  380.56   29.30
  24  -4   0  374.06   28.40
 -24  -4   0  380.46   28.80
  24  -4   0  395.26   29.10
 -24  -4   0  368.16   28.80
  24   4   0  407.06   33.70
  24   4   0  370.16   28.80
 -26  -4   0    8.90    2.20
  26  -4   0   10.60    1.60
  26  -4   0   13.90    2.60
 -26  -4   0    9.30    2.10
 -26  -4   0   11.20    2.50
  26  -4   0   10.30    2.10
  26  -4   0   12.30    2.00
  26   4   0    9.60    2.50
 -26   4   0    9.90    1.80
  28  -4   0    4.30    1.90
  28  -4   0    3.30    1.40
 -28  -4   0    6.40    2.60
  28  -4   0    6.80    2.00
 -28  -4   0    3.90    2.20
  28   4   0   12.00   10.80
 -28   4   0    5.50    1.80
  30  -4   0  161.48   12.20
  30  -4   0  154.38   12.20
 -30  -4   0  141.19   12.20
 -30  -4   0  143.99   12.40
  30  -4   0  163.08   11.90
 -30  -4   0  159.98   12.70
 -30   4   0  155.08   12.20
  30   4   0  137.39   12.60
 -30   4   0  146.69   12.20
 -32  -4   0  187.38   15.70
  32  -4   0  193.28   15.80
  32  -4   0  190.28   16.10
  32  -4   0  195.68   16.30
 -32  -4   0  204.48   16.00
 -32   4   0  204.78   15.70
 -32   4   0  213.98   15.80
 -34  -4   0  248.48   19.20
  34  -4   0  235.88   18.80
  34  -4   0  257.97   18.60
  34  -4   0  239.88   18.70
 -34   4   0  232.78   18.90
 -36  -4   0   21.90    3.40
  36  -4   0   13.60    2.40
  36  -4   0   15.20    2.00
 -36   4   0   18.20    2.80
 -36   4   0   12.60    2.50
 -38  -4   0  238.08   18.00
  38  -4   0  240.88   17.80
 -38   4   0  220.08   17.90
  40  -4   0    1.10    0.90
 -40  -4   0    1.40    1.00
   1   5   0  311.27   23.20
  -1   5   0  331.67   23.50
  -1   5   0  280.87   23.10
   1   5   0  321.87   23.70
   1   5   0  278.47   23.10
   1   5   0  297.97   23.50
  -1   5   0  316.67   23.40
  -1   5   0  320.47   23.10
  -3   5   0  266.27   19.20
   3   5   0  267.07   19.80
   3   5   0  224.88   19.10
   3   5   0  247.08   19.70
  -3   5   0  260.27   19.00
   5   5   0  297.57   24.50
   5   5   0  330.57   25.30
   5   5   0  310.27   24.60
  -5   5   0  352.06   24.40
   5   5   0  333.97   25.40
   7   5   0  648.64   46.90
   7   5   0  573.94   45.90
  -7   5   0  604.04   45.70
   7   5   0  631.04   46.80
   7   5   0  594.84   45.90
   9   5   0  514.55   37.80
   9   5   0  485.05   36.10
   9   5   0  430.46   37.70
  -9   5   0  444.26   35.80
   9   5   0  473.15   36.10
   9   5   0  525.55   37.40
  11   5   0  245.68   18.80
 -11   5   0  197.08   16.70
  11   5   0  223.98   17.00
  11   5   0  233.78   18.60
  11   5   0  231.48   19.30
  13   5   0 1032.10   78.29
  13   5   0 1023.40   77.89
  13   5   0 1080.39   78.09
  13   5   0  924.71   76.19
  15   5   0   15.30    5.70
  15   5   0    8.60    1.60
  15   5   0   13.50    5.80
  15   5   0    7.00    5.30
  17   5   0  501.35   39.60
  17   5   0  522.65   39.60
  17   5   0  548.15   42.70
 -19  -5   0   87.99    8.50
  19   5   0  109.79    8.60
  19   5   0  129.39   14.40
  19   5   0  112.49    8.60
  21  -5   0   11.90    1.60
 -21  -5   0    7.40    1.80
  21  -5   0    9.90    1.90
 -21   5   0    8.90    2.00
  21   5   0   17.40    9.10
  21   5   0   11.10    2.10
 -23  -5   0   55.09    5.10
  23  -5   0   49.40    4.80
 -23  -5   0   43.40    5.00
 -23  -5   0   46.80    5.10
  23  -5   0   51.19    4.40
  23  -5   0   58.99    4.70
  23   5   0   71.29   12.40
 -23   5   0   54.79    4.60
  23   5   0   52.09    5.10
 -25  -5   0   31.10    3.90
 -25  -5   0   30.00    3.60
 -25  -5   0   26.30    3.70
  25  -5   0   34.00    3.40
  25  -5   0   29.00    3.50
  25  -5   0   30.10    3.00
 -25   5   0   29.10    3.20
  25   5   0   20.90   12.30
  25   5   0   27.10    3.70
  27  -5   0   85.99    7.10
 -27  -5   0   71.09    7.00
  27  -5   0   74.79    6.80
 -27  -5   0   75.99    7.40
  27  -5   0   82.59    6.50
  27   5   0   74.79   16.40
  27   5   0   71.09    7.30
 -27   5   0   80.79    6.70
 -29  -5   0   28.90    3.90
  29  -5   0   33.10    4.20
  29  -5   0   38.30    4.10
  29  -5   0   35.40    3.60
 -29  -5   0   35.10    4.50
 -29   5   0   32.40    3.80
  29   5   0   76.79   29.40
  31  -5   0    2.90    1.80
  31  -5   0    4.60    2.20
  31  -5   0    3.90    1.80
 -31  -5   0    3.80    2.10
 -31  -5   0    6.30    2.60
 -31   5   0    5.20    1.70
 -33  -5   0    4.20    2.40
  33  -5   0    1.60    1.70
 -33  -5   0    0.70    1.70
  33  -5   0    2.40    2.00
  33  -5   0    1.10    1.40
 -33   5   0    2.90    1.60
 -35  -5   0   17.60    3.20
  35  -5   0   10.30    2.00
 -35  -5   0   11.80    2.00
  35  -5   0    8.90    1.90
  35  -5   0   11.50    2.10
 -35   5   0    9.60    1.80
  37  -5   0  135.39   10.10
  37  -5   0  120.69    9.90
 -37  -5   0  128.69   10.20
 -37   5   0  126.09   10.10
  39  -5   0   64.19    5.10
 -39  -5   0   61.79    5.20
   0   6   0  139.79   10.70
   0   6   0  131.19   10.20
   0   6   0  123.59   10.30
   0   6   0  146.19   10.90
   2   6   0   76.69    6.20
  -2   6   0   60.49    5.10
   2   6   0   64.69    5.20
  -2   6   0   66.19    5.10
   2   6   0   62.19    5.20
  -2   6   0   66.29    5.20
   2   6   0   70.49    5.90
  -2   6   0   70.49    5.50
   4   6   0    2.40    1.70
   4   6   0   -0.10    0.60
   4   6   0   -1.10    1.80
  -4   6   0    0.60    0.30
   4   6   0    0.10    0.50
  -4   6   0   -0.10    0.30
  -4   6   0    1.40    0.30
   6   6   0  255.87   18.20
  -6   6   0  199.58   16.80
   6   6   0  234.78   17.10
   6   6   0  216.78   17.10
   8   6   0  131.39   11.00
   8   6   0  154.58   12.80
   8   6   0  142.89   11.00
   8   6   0  147.59   12.50
  10   6   0    2.90    3.40
  10   6   0   -0.50    0.80
  12   6   0   22.10    5.60
  12   6   0   27.50    2.70
  14   6   0    1.00    1.00
  14   6   0    0.60    1.10
  16   6   0    3.80    1.30
  16   6   0    2.50    1.30
  18   6   0   20.60    2.80
  18   6   0   22.30    3.00
  20  -6   0   84.09    6.90
 -20  -6   0   88.59    7.50
 -20  -6   0   92.49    7.60
  20  -6   0   81.99    7.20
  20  -6   0   82.59    7.10
  20   6   0   93.39    7.50
  20   6   0   83.39    7.50
  22  -6   0    2.80    1.60
 -22  -6   0    4.50    1.70
 -22  -6   0    2.70    1.90
  22  -6   0    3.60    1.50
  22  -6   0    2.50    1.20
  22   6   0    7.50    1.70
  22   6   0    3.70    2.00
 -24  -6   0  322.77   24.30
 -24  -6   0  290.07   24.00
  24  -6   0  325.77   23.90
  24  -6   0  301.47   23.90
  24  -6   0  310.87   23.70
  24   6   0  299.67   24.30
 -24   6   0  321.57   23.80
  26  -6   0    5.50    2.10
 -26  -6   0   12.10    2.80
  26  -6   0    9.00    1.90
  26  -6   0    5.80    1.50
 -26  -6   0    7.50    2.20
  26   6   0    2.80    2.40
 -26   6   0    5.80    1.50
  28  -6   0    9.70    2.30
 -28  -6   0    7.20    2.30
  28  -6   0    9.10    1.80
 -28  -6   0   14.90    3.00
  28  -6   0   11.10    2.10
 -28   6   0   10.20    1.80
 -30  -6   0   41.60    6.80
 -30  -6   0   49.50    6.20
  30  -6   0   44.60    4.30
  30  -6   0   39.90    4.00
  30  -6   0   39.90    4.50
 -30   6   0   40.30    4.30
 -32  -6   0  263.57   19.80
  32  -6   0  265.27   19.30
 -32  -6   0  229.08   19.60
  32  -6   0  250.97   19.50
  32  -6   0  259.87   19.40
 -32   6   0  242.78   19.50
  34  -6   0   44.10    4.40
  34  -6   0   41.70    3.90
 -34  -6   0   40.30    4.20
  34  -6   0   39.00    4.10
 -34  -6   0   48.00    4.70
 -34   6   0   43.20    4.20
  36  -6   0   51.79    4.10
 -36  -6   0   44.10    4.30
 -36  -6   0   52.99    4.70
  36  -6   0   48.30    4.40
 -36   6   0   49.60    4.40
  38  -6   0   22.40    2.50
 -38  -6   0   16.80    2.10
  38  -6   0   19.70    1.80
   1   7   0   35.40    2.90
   1   7   0   41.50    4.10
  -1   7   0   31.60    2.80
  -1   7   0   38.50    3.60
  -1   7   0   40.90    3.90
   1   7   0   32.10    2.90
   1   7   0   38.10    4.50
  -1   7   0   33.50    2.90
   3   7   0    3.70    1.90
  -3   7   0    3.80    0.60
   3   7   0    3.50    0.80
  -3   7   0    3.10    0.60
   3   7   0    3.80    0.80
   5   7   0  419.66   31.40
  -5   7   0  409.66   31.20
   5   7   0  426.86   32.50
  -5   7   0  375.26   31.20
  -5   7   0  457.75   31.20
   5   7   0  401.56   31.40
   7   7   0  273.47   20.70
  -7   7   0  268.97   20.40
   7   7   0  259.17   20.70
   7   7   0  288.87   22.20
   9   7   0   34.80    3.30
   9   7   0   43.30    6.40
  11   7   0  100.19    7.50
  11   7   0   83.79    7.50
  13   7   0   93.29    8.20
  13   7   0  107.19    8.20
  15   7   0   86.89    7.90
  15   7   0  103.59    7.90
  17   7   0    6.70    1.90
  17   7   0   10.20    2.00
  19  -7   0   11.60    1.90
  19  -7   0   18.00    2.30
 -19  -7   0   17.30    2.70
 -19  -7   0   15.60    2.40
  19  -7   0   15.20    2.20
  19   7   0   19.00    2.60
  19   7   0   18.00    3.20
 -21  -7   0   47.50    4.80
  21  -7   0   42.40    4.40
 -21  -7   0   45.30    4.60
  21  -7   0   47.60    4.40
  21  -7   0   46.90    4.10
  21   7   0   44.80    4.80
  21   7   0   48.00    5.00
  23  -7   0    6.00    1.70
  23  -7   0    4.70    1.90
 -23  -7   0    4.70    2.10
  23  -7   0    5.40    1.30
 -23  -7   0    5.10    2.30
  23   7   0    8.50    2.00
  23   7   0    3.20    1.90
  25  -7   0   59.69    5.40
  25  -7   0   56.39    5.50
 -25  -7   0   61.99    6.00
  25  -7   0   57.59    5.10
 -25  -7   0   55.69    5.90
  27  -7   0   70.99    6.60
  27  -7   0   71.39    6.00
 -27  -7   0   78.79    7.00
 -27  -7   0   63.59    6.70
  27  -7   0   72.79    6.40
 -27   7   0   69.49    6.10
  29  -7   0  247.58   19.90
 -29  -7   0  267.97   21.10
  29  -7   0  247.18   20.00
  29  -7   0  248.38   20.20
 -29   7   0  266.37   19.80
  31  -7   0   55.09    4.60
 -31  -7   0   47.90    5.10
  31  -7   0   48.20    5.10
 -31  -7   0   51.19    5.40
  31  -7   0   52.89    4.90
 -31   7   0   49.70    4.70
  33  -7   0    6.70    1.70
  33  -7   0    7.00    2.00
 -33  -7   0    6.50    1.80
 -33  -7   0    9.80    2.50
  33  -7   0    8.10    1.40
 -33   7   0    9.20    1.70
 -35  -7   0    8.00    1.80
 -35  -7   0    5.70    1.70
  35  -7   0    6.50    1.70
  35  -7   0    5.20    1.10
  35  -7   0    4.50    1.30
 -35   7   0    5.50    1.20
  37  -7   0    2.80    1.40
  37  -7   0    1.20    0.70
 -37  -7   0    0.40    1.20
 -37  -7   0    1.80    1.40
   0   8   0    7.80    1.10
   0   8   0    6.90    2.20
   0   8   0    7.10    1.00
  -2   8   0   85.29    6.70
  -2   8   0   80.79    6.70
   2   8   0   90.29    8.20
   2   8   0   94.79    7.00
   2   8   0   84.59    6.90
   4   8   0  291.67   21.00
   4   8   0  276.07   21.00
  -4   8   0  267.47   20.70
  -4   8   0  269.77   20.80
   4   8   0  266.67   22.20
  -6   8   0   10.80    1.20
   6   8   0   10.80    1.50
   6   8   0   14.30    1.80
  -8   8   0  570.94   43.20
   8   8   0  630.14   43.60
   8   8   0  525.05   43.70
  10   8   0  121.39    9.20
 -10   8   0  112.09    8.60
  10   8   0  108.89    9.30
  12   8   0  513.55   37.80
  12   8   0  478.25   37.90
  14   8   0  840.02   60.99
  14   8   0  770.92   61.09
 -16  -8   0  260.47   20.20
  16  -8   0  260.47   19.90
 -16  -8   0  263.27   20.10
  16  -8   0  245.38   19.70
  16   8   0  231.58   21.00
  16   8   0  292.17   20.70
  18  -8   0   36.20    3.40
  18  -8   0   37.30    3.40
 -18  -8   0   26.00    3.50
  18  -8   0   35.00    3.10
 -18  -8   0   28.30    3.80
  18  -8   0   34.60    3.90
 -18  -8   0   33.80    3.80
  18   8   0   33.10    4.10
  18   8   0   39.30    3.90
 -20  -8   0   17.30    3.00
  20  -8   0   17.80    2.50
  20  -8   0   15.60    2.10
 -20  -8   0   10.70    2.40
 -20  -8   0   17.30    2.80
  20  -8   0   16.40    2.30
  20   8   0   17.20    2.80
  20   8   0   14.60    2.70
  22  -8   0   34.20    3.30
  22  -8   0   31.90    4.20
 -22  -8   0   29.60    4.00
 -22  -8   0   30.50    4.10
  22  -8   0   30.20    3.90
  22   8   0   38.00    4.40
  22   8   0   37.10    4.20
  24  -8   0   56.49    4.80
 -24  -8   0   51.39    5.50
  24  -8   0   53.79    5.00
 -24  -8   0   50.99    5.60
  24  -8   0   51.69    5.10
  26  -8   0   13.20    2.20
  26  -8   0   10.70    2.40
 -26  -8   0   13.00    2.70
  26  -8   0   12.90    1.80
 -26  -8   0    8.80    2.60
 -26   8   0    9.90    1.70
  28  -8   0   42.80    6.50
 -28  -8   0   45.10    5.50
 -28  -8   0   54.19    5.50
  28  -8   0   66.39    5.30
  28  -8   0   58.29    6.00
 -28   8   0   52.69    4.80
  30  -8   0   58.49    5.00
  30  -8   0   66.39    5.30
 -30  -8   0   56.79    5.50
  30  -8   0   54.99    5.30
 -30  -8   0   54.59    5.60
 -30   8   0   51.89    5.00
 -32  -8   0   72.09    6.80
  32  -8   0   71.89    5.70
  32  -8   0   71.59    6.10
  32  -8   0   63.09    6.20
 -32  -8   0   67.09    6.10
 -32   8   0   67.89    5.80
 -34  -8   0   47.50    4.30
  34  -8   0   47.20    4.00
  34  -8   0   46.30    4.10
  34  -8   0   43.70    4.20
  36  -8   0    0.80    1.00
  36  -8   0    1.50    0.70
 -36  -8   0    0.80    1.00
  -1   9   0   23.60    2.30
   1   9   0   24.10    2.40
  -1   9   0   25.70    2.30
   1   9   0   23.80    2.50
   3   9   0   22.60    2.30
   3   9   0   20.20    2.20
  -3   9   0   21.40    2.00
  -3   9   0   17.60    1.90
  -5   9   0  139.79    9.80
   5   9   0  114.79   10.30
  -5   9   0  128.09    9.90
   5   9   0  134.19   10.20
  -7   9   0  229.68   17.60
   7   9   0  216.48   18.10
   7   9   0  251.97   18.00
   9   9   0   50.19    4.30
  -9   9   0   45.30    3.60
   9   9   0   45.50    4.50
  11   9   0   56.19    5.60
  11   9   0   64.29    5.40
 -13  -9   0  434.26   33.80
  13  -9   0  451.25   33.60
 -13  -9   0  430.16   33.90
 -13  -9   0  434.76   33.70
  13  -9   0  494.45   34.20
  13  -9   0  401.06   33.40
  13   9   0  437.56   33.90
  13   9   0  453.95   34.30
  15  -9   0  167.88   13.10
 -15  -9   0  177.18   13.50
  15  -9   0  163.68   12.90
  15  -9   0  156.18   14.60
  15  -9   0  165.98   13.20
 -15  -9   0  172.38   13.40
  15   9   0  187.78   14.00
  15   9   0  164.78   13.50
  15   9   0  154.48   13.60
  17  -9   0  470.35   37.20
 -17  -9   0  489.55   37.60
  17  -9   0  491.45   37.40
 -17  -9   0  461.95   37.50
  17  -9   0  559.14   38.00
  17  -9   0  502.55   37.40
  17   9   0  474.35   37.80
  17   9   0  486.75   37.70
  19  -9   0  343.47   24.70
  19  -9   0  317.77   24.10
  19  -9   0  299.07   23.90
  19  -9   0  307.27   24.20
 -19  -9   0  290.87   24.20
 -19  -9   0  317.07   24.30
  19   9   0  325.17   24.60
  21  -9   0  158.38   12.00
  21  -9   0  166.68   12.20
 -21  -9   0  132.79   12.60
 -21  -9   0  152.38   12.50
  21  -9   0  157.28   12.30
 -23  -9   0   12.70    2.70
  23  -9   0   14.40    2.00
  23  -9   0   14.90    2.70
  23  -9   0   14.80    2.30
  23   9   0   18.70    3.00
  25  -9   0    3.70    1.40
  25  -9   0    4.70    2.10
 -25  -9   0    2.70    2.30
  27  -9   0   10.20    1.90
  27  -9   0    9.90    1.70
 -27  -9   0    6.80    2.40
 -27  -9   0   10.00    2.60
  27  -9   0   10.50    2.40
 -27   9   0    9.40    1.80
  29  -9   0   26.10    3.10
 -29  -9   0   22.00    3.80
  29  -9   0   19.70    3.30
  29  -9   0   22.60    2.80
 -31  -9   0    3.10    1.80
  31  -9   0    2.90    1.60
  31  -9   0    4.60    1.80
  31  -9   0    3.20    2.10
 -31   9   0    1.00    1.00
 -33  -9   0   15.10    2.40
  33  -9   0   16.50    1.90
  33  -9   0   13.00    2.00
  33  -9   0   12.60    2.10
 -35  -9   0   52.79    4.20
  35  -9   0   48.50    4.10
  35  -9   0   49.20    4.00
   0  10   0   72.59    5.90
  -2  10   0   36.90    3.30
   2  10   0   40.10    3.60
   2  10   0   40.90    3.60
   4  10   0  107.89    8.20
   4  10   0   95.09    8.30
   6 -10   0  138.79   10.50
  -6 -10   0  121.69   10.20
   6  10   0  127.69    9.90
   6  10   0  105.19   10.00
   8 -10   0   43.90    4.60
   8 -10   0   46.60    3.80
  -8 -10   0   43.40    3.80
   8 -10   0   35.60    4.20
  -8 -10   0   54.99    6.20
  -8 -10   0   40.10    4.40
  -8 -10   0   40.70    4.20
   8  10   0   32.50    4.20
  10 -10   0  113.49    9.30
 -10 -10   0  117.39   10.00
  10 -10   0  115.39    9.90
  10 -10   0  112.49   11.40
  10  10   0  136.19   10.30
  10  10   0  114.79   10.00
  10  10   0  130.89    9.90
  12 -10   0  166.98   12.20
 -12 -10   0  134.79   12.00
  12 -10   0  138.89   11.70
 -12 -10   0  150.68   11.80
 -12 -10   0  160.38   12.60
  12 -10   0  128.79   11.40
  12 -10   0  154.78   11.70
 -12 -10   0  153.58   12.10
  12 -10   0  168.68   12.50
  12  10   0  132.99   12.20
  12  10   0  147.79   12.10
 -14 -10   0   24.50    3.80
  14 -10   0   28.30    2.70
 -14 -10   0   29.30    3.40
  14 -10   0   27.20    2.90
  14 -10   0   29.60    3.10
 -14 -10   0   29.30    3.80
  14 -10   0   23.10    3.50
  14 -10   0   33.70    4.00
  14  10   0   22.20    4.00
  14  10   0   30.10    3.40
  16 -10   0   14.70    3.20
  16 -10   0   17.50    2.20
  16 -10   0   19.00    2.50
  16 -10   0   20.50    3.40
 -16 -10   0   17.90    3.10
 -16 -10   0   20.20    3.50
  16 -10   0   18.00    2.40
 -16 -10   0   16.10    3.00
  16  10   0   15.50    3.10
  18 -10   0   12.60    1.80
 -18 -10   0   16.30    2.70
  18 -10   0   11.50    3.40
  18 -10   0   13.80    2.50
  18 -10   0   12.70    2.10
  18  10   0   10.90    2.90
  18  10   0   13.10    2.60
 -20 -10   0  203.18   17.30
  20 -10   0  226.18   17.20
 -20 -10   0  221.98   17.40
  20 -10   0  219.08   17.20
  20 -10   0  220.18   17.70
  20 -10   0  220.38   16.90
  20  10   0  233.98   17.70
  22 -10   0   46.50    4.30
  22 -10   0   46.40    4.60
 -22 -10   0   47.60    5.30
  22 -10   0   46.10    4.90
  22  10   0   54.99    5.60
  24 -10   0   31.50    4.10
  24 -10   0   18.90    3.20
 -26 -10   0   25.20    3.80
  26 -10   0   18.90    2.80
  26 -10   0   23.10    2.80
  26 -10   0   21.90    3.10
 -28 -10   0    5.50    2.00
  28 -10   0    7.60    1.70
  28 -10   0    4.40    1.40
  28 -10   0    3.50    1.70
  30 -10   0    0.10    1.20
  30 -10   0    0.30    1.10
 -30 -10   0    1.80    1.70
  30 -10   0   -1.20    1.40
 -32 -10   0    3.50    1.30
  32 -10   0    3.10    1.40
  32 -10   0    2.10    1.40
  32 -10   0    2.50    1.00
 -34 -10   0    4.70    1.20
   1 -11   0  166.58   13.50
  -1 -11   0  169.28   13.00
  -1 -11   0  179.68   13.70
   1 -11   0  182.18   13.70
   1 -11   0  171.48   13.00
  -1 -11   0  167.68   13.50
   1  11   0  157.78   12.90
  -1  11   0  161.08   12.80
   1  11   0  138.89   13.00
  -3 -11   0    4.50    2.10
   3 -11   0    5.20    2.10
   3 -11   0    5.90    2.20
   3 -11   0    3.40    1.30
  -3 -11   0    4.70    2.10
  -3 -11   0    2.80    1.70
   3  11   0    2.60    1.50
   5 -11   0   31.60    4.00
  -5 -11   0   30.70    3.70
  -5 -11   0   31.10    3.80
  -5 -11   0   30.90    3.90
   5 -11   0   26.50    3.80
   5 -11   0   30.90    3.10
   5  11   0   21.00    3.30
   5  11   0   30.40    3.20
   7 -11   0    7.90    1.60
   7 -11   0   12.80    2.30
  -7 -11   0    6.90    1.60
  -7 -11   0   12.50    2.80
  -7 -11   0    9.00    2.50
   7 -11   0    9.50    2.40
  -7 -11   0    9.20    2.20
   7 -11   0   10.90    2.70
   7  11   0    5.90    1.90
   7  11   0    5.70    1.70
  -9 -11   0   19.00    2.70
   9 -11   0   15.50    1.90
  -9 -11   0   18.00    3.40
   9 -11   0   23.30    3.60
  -9 -11   0   19.20    3.10
  -9 -11   0   19.10    3.30
   9 -11   0   18.70    3.20
   9 -11   0   19.40    2.50
   9 -11   0   22.20    3.00
   9  11   0   21.90    2.90
   9  11   0   14.20    2.80
  11 -11   0  107.99   10.00
  11 -11   0  136.79   10.50
  11 -11   0  102.09    9.30
  11 -11   0  125.89    9.70
  11 -11   0  120.99    9.90
 -11 -11   0  127.09   10.20
 -11 -11   0  121.99   10.20
 -11 -11   0  118.89   10.20
 -11 -11   0  132.99    9.80
  11  11   0  122.79   10.00
  11  11   0  108.29   10.20
  13 -11   0   15.30    2.30
 -13 -11   0   13.40    2.40
  13 -11   0   15.00    3.00
  13 -11   0   11.40    1.50
  13 -11   0   12.20    2.60
 -13 -11   0   12.80    2.50
 -13 -11   0    9.80    2.40
 -13 -11   0   10.90    2.60
  13 -11   0    8.50    1.70
  13  11   0   16.10    2.60
  13  11   0    7.60    2.60
  15 -11   0   94.89    8.40
 -15 -11   0  108.29    9.00
  15 -11   0   97.59    8.40
 -15 -11   0  102.69    9.00
  15 -11   0  103.19    8.20
  15 -11   0  117.29    9.30
 -15 -11   0  106.39    8.80
  15 -11   0   96.59    9.40
  17 -11   0   42.60    4.60
  17 -11   0   50.99    4.60
  17 -11   0   49.60    4.30
 -17 -11   0   46.80    5.20
 -17 -11   0   51.89    5.30
  17 -11   0   54.39    5.30
  17  11   0   41.10    5.50
  19 -11   0  246.68   20.00
  19 -11   0  259.87   20.50
  19 -11   0  256.67   19.80
 -19 -11   0  251.87   20.20
 -19 -11   0  271.37   20.30
  19 -11   0  244.98   20.00
  19  11   0  283.47   20.70
  21 -11   0  128.19   11.50
  21 -11   0  139.09   11.70
  21 -11   0  163.28   12.10
 -21 -11   0  134.69   11.40
  21  11   0  144.29   11.80
  23 -11   0  152.28   12.30
 -23 -11   0  156.18   12.60
  23 -11   0  143.29   12.30
  23 -11   0  147.49   12.10
  23  11   0  180.78   12.80
  25 -11   0   45.50    4.20
  25 -11   0   48.70    4.50
  25 -11   0   41.00    4.40
 -25 -11   0   49.60    5.00
  27 -11   0    9.40    1.60
 -27 -11   0   15.20    2.50
  27 -11   0   10.90    1.80
  27 -11   0    7.20    1.90
 -29 -11   0   21.90    2.90
  29 -11   0   17.70    2.40
  29 -11   0   22.50    2.40
  29 -11   0   21.60    2.20
 -31 -11   0    3.70    1.50
  31 -11   0    3.20    0.80
  31 -11   0    2.70    1.00
  31 -11   0    3.50    1.00
   0 -12   0   47.40    5.20
   0 -12   0   55.99    5.50
   0 -12   0   56.79    5.60
   0 -12   0   49.99    4.60
   0  12   0   44.90    4.60
  -2 -12   0   53.09    4.90
   2 -12   0   52.99    4.80
   2 -12   0   58.29    5.70
  -2 -12   0   52.39    5.50
  -2 -12   0   60.39    5.70
   2 -12   0   55.69    5.70
   2 -12   0   51.89    5.20
  -2 -12   0   58.89    5.80
   2  12   0   50.49    5.10
  -2  12   0   52.69    4.70
   2  12   0   44.60    5.00
   4 -12   0    7.80    2.50
  -4 -12   0    6.50    2.00
   4 -12   0    7.20    2.60
   4 -12   0    5.60    1.50
   4 -12   0    5.10    2.00
  -4 -12   0    8.10    2.70
  -4 -12   0    8.80    2.50
   4  12   0    2.60    1.70
  -6 -12   0   40.60    4.90
   6 -12   0   39.20    3.90
   6 -12   0   32.70    4.40
  -6 -12   0   33.90    4.50
  -6 -12   0   32.10    4.40
   6 -12   0   35.20    4.40
   6 -12   0   32.50    3.50
  -6 -12   0   27.10    3.20
  -8 -12   0  306.97   25.10
 -10 -12   0   20.40    3.60
  10 -12   0   18.10    2.80
  10 -12   0   16.40    2.10
  10 -12   0   17.30    3.40
 -10 -12   0   17.90    2.90
  10 -12   0   22.30    3.10
  10 -12   0   22.30    3.80
 -10 -12   0   16.90    3.20
 -10 -12   0   23.00    3.90
  12 -12   0  252.77   21.40
 -12 -12   0  302.67   21.80
  12 -12   0  275.97   22.00
  12 -12   0  261.67   22.00
  12 -12   0  319.77   22.50
 -12 -12   0  294.97   22.10
 -12 -12   0  287.07   22.20
 -12 -12   0  268.07   22.10
  12 -12   0  292.47   21.70
  12  12   0  265.97   22.20
  14 -12   0   51.69    4.80
  14 -12   0   56.89    5.30
 -14 -12   0   50.59    5.40
 -14 -12   0   61.79    6.10
 -14 -12   0   68.89    5.90
  14 -12   0   63.49    6.00
 -14 -12   0   67.79    5.70
  14 -12   0   47.20    5.70
  14  12   0   49.30    6.10
 -16 -12   0  232.48   19.20
 -16 -12   0  265.17   19.10
  16 -12   0  237.88   18.70
  16 -12   0  250.47   19.50
  16 -12   0  233.08   18.90
  16  12   0  249.48   19.60
  18 -12   0  245.18   21.20
  18 -12   0  282.57   21.70
 -18 -12   0  285.27   21.70
  18  12   0  282.87   21.70
  20 -12   0   14.80    2.20
 -20 -12   0   22.00    3.50
  20 -12   0   18.70    2.10
  20 -12   0   14.80    2.30
  20 -12   0   13.40    2.70
 -22 -12   0   65.99    6.00
  22 -12   0   61.59    5.40
  22 -12   0   57.09    5.60
  22  12   0   72.89    6.20
 -24 -12   0   55.29    5.00
  24 -12   0   47.20    4.30
  24 -12   0   41.10    4.40
  24 -12   0   62.89    5.00
 -26 -12   0   27.70    3.10
  26 -12   0   21.30    2.60
  26 -12   0   22.30    2.50
 -28 -12   0    5.90    1.30
  28 -12   0    6.70    1.10
  28 -12   0    4.20    1.30
  28 -12   0    5.70    1.20
  30 -12   0   16.50    1.70
 -30 -12   0   15.20    1.80
  30 -12   0   14.40    1.50
  -1 -13   0  170.38   12.90
   1 -13   0  166.58   12.90
   1 -13   0  149.88   12.50
  -1 -13   0  154.88   12.10
  -1 -13   0  148.69   12.50
   1 -13   0  161.68   12.10
  -1 -13   0  164.38   12.90
   1 -13   0  159.08   12.80
  -1  13   0  130.29   12.10
   1  13   0  127.59   12.20
  -3 -13   0  222.28   17.10
  -3 -13   0  223.68   17.00
   3 -13   0  216.98   17.00
   3 -13   0  224.98   17.00
   3 -13   0  216.38   16.20
   3 -13   0  202.08   16.60
  -3 -13   0  203.28   16.60
  -3 -13   0  205.48   16.30
  -3  13   0  173.98   16.20
   5 -13   0   14.80    2.60
  -5 -13   0   15.00    2.40
   5 -13   0   18.20    2.90
   5 -13   0   23.90    3.70
   5 -13   0   20.80    3.90
  -5 -13   0   15.40    2.70
  -5 -13   0   21.30    3.90
   7 -13   0   11.00    2.80
   7 -13   0   14.40    3.20
  -7 -13   0   11.80    2.90
   7 -13   0    8.50    2.20
  -7 -13   0    9.60    2.40
   7 -13   0   10.30    2.00
  -7 -13   0   12.40    2.90
  -9 -13   0    4.10    2.30
   9 -13   0    4.50    1.80
   9 -13   0    6.50    2.60
   9 -13   0    4.00    1.80
  -9 -13   0    9.20    2.70
   9 -13   0    8.30    2.90
  -9 -13   0    1.30    1.40
  -9 -13   0    6.00    2.20
   9  13   0   -0.50    2.00
  11 -13   0    4.60    2.50
  11 -13   0   12.20    3.10
 -11 -13   0    5.80    1.70
 -11 -13   0    9.20    2.50
  11 -13   0    4.60    1.80
 -11 -13   0    5.80    2.30
 -11 -13   0    9.00    2.80
  11  13   0    0.70    2.30
  13 -13   0    5.10    2.50
 -13 -13   0    4.10    2.70
  13 -13   0    4.00    3.20
  13 -13   0    4.30    1.20
 -13 -13   0   -0.10    1.90
  13 -13   0   -0.20    2.60
  13  13   0   -1.00    2.20
 -15 -13   0   12.00    2.60
  15 -13   0    9.80    1.50
  15 -13   0    5.70    1.80
  15 -13   0    8.80    2.30
  15 -13   0   13.50    3.00
 -15 -13   0    9.60    2.00
  15  13   0    5.90    2.40
 -17 -13   0  458.35   30.80
  17 -13   0  399.06   30.50
 -17 -13   0  399.06   30.90
  17 -13   0  384.66   30.70
  17 -13   0  377.16   31.20
  19 -13   0    2.90    2.10
  19 -13   0    2.50    1.50
  19 -13   0    4.00    1.20
 -19 -13   0    4.80    1.80
  19  13   0    0.60    2.10
 -21 -13   0  196.18   15.40
 -23 -13   0    2.40    1.40
  23 -13   0    0.90    1.20
  23 -13   0    1.10    1.00
  25 -13   0   19.90    2.40
 -25 -13   0   27.60    2.70
 -27 -13   0   15.20    1.70
  27 -13   0   12.00    1.40
  27 -13   0   12.90    1.40
   0 -14   0   32.50    3.80
   0 -14   0   26.90    3.20
   0  14   0   25.80    3.20
  -2 -14   0    9.20    2.80
   2 -14   0   11.30    4.00
   2 -14   0    8.60    1.80
  -2 -14   0   11.20    2.70
  -2 -14   0    6.10    1.70
   2 -14   0   10.20    2.80
   2  14   0    5.30    1.80
  -2  14   0    7.00    1.40
  -4 -14   0   25.50    3.90
   4 -14   0   12.90    3.30
   4 -14   0   18.60    2.90
  -4 -14   0   19.90    2.80
   4 -14   0   25.80    3.80
  -4 -14   0   21.50    4.10
   4  14   0   17.20    2.80
  -6 -14   0   14.20    4.50
   6 -14   0    7.80    3.30
  -6 -14   0    5.80    3.40
   6 -14   0    2.40    1.80
  -8 -14   0   12.30    2.20
  -8 -14   0   15.20    3.10
   8 -14   0    9.90    2.00
   8 -14   0   15.70    2.20
   8  14   0    9.20    2.40
  10 -14   0    8.30    2.50
 -10 -14   0   10.90    2.40
  10 -14   0    7.60    2.60
 -10 -14   0    2.60    1.70
 -10 -14   0    5.20    2.10
  10 -14   0    6.00    1.80
 -12 -14   0   20.60    3.20
  12 -14   0   32.80    3.90
 -12 -14   0   23.90    3.30
  12 -14   0   24.70    3.20
  12  14   0   24.50    4.00
 -14 -14   0   12.80    2.20
 -14 -14   0   10.60    2.30
  14 -14   0    8.00    2.50
 -14 -14   0   20.10    3.50
  14 -14   0   12.80    2.80
  14 -14   0   14.30    1.80
  14 -14   0   11.10    2.00
  14  14   0   11.80    2.60
  16 -14   0   56.29    6.10
  16 -14   0   54.19    5.40
  16 -14   0   61.69    5.10
 -16 -14   0   74.39    6.50
 -16 -14   0   71.99    5.60
  16  14   0   67.09    6.20
  18 -14   0   37.70    4.30
  18 -14   0   44.40    3.70
 -18 -14   0   51.29    4.00
  18 -14   0   42.40    4.00
  20 -14   0    9.30    1.40
  20 -14   0    4.70    1.30
  20 -14   0    4.20    1.40
 -20 -14   0    6.60    1.30
  20  14   0    9.60    1.80
 -22 -14   0   23.80    2.50
  22 -14   0   21.40    2.00
  22 -14   0   20.30    2.30
 -24 -14   0    2.20    0.70
  24 -14   0    0.20    0.90
  24 -14   0    2.80    0.90
  -1 -15   0   11.20    1.90
  -1 -15   0   14.90    2.40
   1 -15   0   14.60    2.30
   1 -15   0    9.80    1.90
   1  15   0   11.80    1.90
  -1  15   0   11.20    2.00
  -3 -15   0  153.68   12.90
  -3 -15   0  155.68   12.30
  -3 -15   0  161.98   12.60
   3 -15   0  177.28   13.00
   3 -15   0  174.38   13.10
   3 -15   0  158.78   12.50
   3 -15   0  152.88   12.30
  -3  15   0  141.99   12.20
   3  15   0  139.49   12.50
   5 -15   0   33.00    4.30
  -5 -15   0   29.80    4.00
   5 -15   0   28.20    3.30
  -5 -15   0   36.60    4.10
   5 -15   0   32.20    5.00
  -5 -15   0   28.40    3.40
   7 -15   0  119.79    9.50
   7 -15   0  129.99   10.20
   7 -15   0  102.39    9.60
  -7 -15   0  121.39    9.50
   7 -15   0  132.19   10.10
  -7 -15   0  113.49   10.00
   7  15   0  117.49    9.90
  -9 -15   0   49.30    4.60
   9 -15   0   55.19    5.30
  -9 -15   0   52.99    5.60
   9 -15   0   56.29    5.10
   9 -15   0   42.80    4.50
   9  15   0   45.90    5.10
  11 -15   0    1.90    2.00
  11 -15   0    2.50    1.80
 -11 -15   0    5.70    2.20
 -11 -15   0   -0.20    1.50
  11 -15   0   -1.10    1.90
 -11 -15   0    0.00    1.50
  11  15   0   -2.60    1.60
  13 -15   0   99.99    7.70
  13 -15   0   94.49    7.60
  13 -15   0   98.39    8.50
 -13 -15   0   83.69    7.60
 -13 -15   0   98.39    8.40
  15 -15   0    1.30    1.60
 -15 -15   0   -1.70    1.10
  15 -15   0   -0.50    1.10
  15  15   0    0.50    2.00
  17 -15   0  141.69   10.40
  17 -15   0  141.69   10.90
 -17 -15   0  119.39   10.40
 -19 -15   0   20.80    2.20
  19 -15   0   20.70    2.00
 -21 -15   0   11.90    1.40
   0 -16   0    7.50    1.50
   0  16   0   11.40    1.70
   2 -16   0   -1.10    1.20
   2 -16   0    5.90    2.60
  -2 -16   0    0.60    1.30
   2 -16   0    3.90    2.10
  -2 -16   0    8.00    2.90
  -2 -16   0    1.90    2.10
   2  16   0    0.30    1.00
  -2  16   0    2.20    0.90
   4 -16   0   10.00    1.60
  -4 -16   0   14.10    3.80
  -4 -16   0    6.80    2.10
   4 -16   0   12.10    2.90
  -4 -16   0    9.70    1.50
   4  16   0    6.20    1.50
  -6 -16   0    4.90    1.30
   6 -16   0    2.70    1.30
   6 -16   0    5.40    1.90
  -6 -16   0    4.10    1.80
  -6 -16   0    8.80    2.30
   6  16   0    3.50    1.40
   8 -16   0   61.99    5.10
   8 -16   0   48.50    4.60
   8 -16   0   48.70    5.20
  -8 -16   0   57.39    4.60
   8  16   0   55.79    5.00
  10 -16   0    2.60    1.60
 -10 -16   0    0.20    1.00
  10 -16   0    0.10    1.80
 -10 -16   0    0.00    1.10
  10 -16   0    0.70    1.00
 -10 -16   0    4.20    1.90
  10  16   0   -0.20    1.20
  12 -16   0   47.80    4.10
 -14 -16   0   21.70    2.20
  14 -16   0   19.30    2.40
  14 -16   0   26.20    2.10
  16 -16   0   14.70    2.10
   1 -17   0   13.80    1.70
  -1 -17   0   16.20    1.70
   3 -17   0   10.10    2.10
   3 -17   0   12.10    1.50
   3 -17   0   12.10    2.50
  -3 -17   0    8.90    2.00
  -3 -17   0   11.60    1.50
  -5 -17   0   25.30    2.40
   5 -17   0   25.50    2.40
   5 -17   0   29.70    2.90
   7 -17   0   10.60    2.00
   7 -17   0    5.90    1.60
  -7 -17   0    6.90    1.10
   7 -17   0    8.20    1.30
   9 -17   0   33.90    3.70
  -9 -17   0   48.00    3.60
 -42   0   1   -0.30    0.80
  40   0  -1   -1.10    0.90
 -40   0   1    0.00    1.10
 -40   0   1    1.60    1.40
 -38   0   1    2.30    2.90
  38   0  -1    0.50    1.40
 -38   0   1    1.20    1.40
 -36   0   1    2.30    1.90
  36   0  -1    1.50    1.60
 -36   0   1    1.50    2.00
 -34   0   1    0.60    2.30
 -34   0   1    1.20    2.00
 -32   0   1    1.40    2.00
  32   0  -1    0.00    1.20
 -32   0   1    2.10    2.10
  32   0  -1    0.80    1.60
  32   0  -1    8.40    6.40
  30   0  -1   -1.00    5.70
  30   0  -1   -0.80    2.90
  30   0  -1   -1.80    1.10
 -30   0   1    2.40    2.00
 -28   0   1   -1.00    1.50
  28   0  -1   -0.80    1.00
 -28   0   1    1.40    1.90
  28   0  -1   -1.20    1.50
  28   0  -1   -3.30    4.70
 -26   0   1   -0.80    1.30
 -26   0   1   -0.50    1.60
  26   0  -1   -0.30    1.40
  26   0  -1   -0.30    4.00
 -24   0   1    0.60    1.30
  24   0  -1    0.70    3.50
 -22   0   1   -0.40    1.10
  22   0  -1   -2.10    2.70
  20   0  -1    0.20    0.80
  20   0  -1   -1.90    2.40
  18   0  -1    0.10    0.80
  18   0  -1    1.20    4.90
  18   0  -1    1.30    3.20
  18   0  -1   -1.60    1.90
  16   0  -1   -0.30    0.50
  16   0  -1    0.70    2.20
  16   0  -1   -0.10    2.10
  16   0  -1   -1.10    1.70
  14   0  -1    0.30    1.50
  14   0  -1    1.10    1.40
  14   0  -1    0.40    0.50
  14   0  -1   -0.40    1.60
  12   0  -1   -0.90    1.20
  12   0  -1    0.80    0.50
 -10   0   1    0.10    0.40
  10   0  -1    0.90    0.40
  10   0  -1    0.20    0.90
   8   0  -1    0.20    0.30
  -8   0   1    0.00    0.30
   8   0  -1    0.70    0.70
   6   0  -1    0.20    0.40
  -6   0   1    0.30    0.20
   6   0  -1   -0.10    0.20
   6   0  -1    0.00    0.60
   6   0  -1    0.80    0.20
   4   0  -1    0.50    0.30
   4   0  -1    0.10    0.10
   4   0  -1    0.30    0.10
  -4   0   1    0.00    0.10
  -4   0   1    0.80    0.30
   4   0  -1    0.30    0.50
   2   0  -1    0.20    0.20
  -2   0   1    0.10    0.10
  -2   0   1    0.10    0.20
   2   0  -1    0.40    0.30
   0   0   1    0.30    0.10
   0   0   1    0.80    0.30
   0   0  -1    0.40    0.20
  -2   0  -1    0.00    0.40
   2   0   1    0.60    0.20
   2   0   1    0.70    0.30
  -4   0  -1    0.60    0.60
   4   0   1    0.30    0.20
   4   0   1    0.40    0.50
   6   0   1    0.10    0.30
  -6   0  -1   -1.30    0.70
   6   0   1    0.90    0.80
   8   0   1    1.00    1.00
   8   0   1   -0.10    0.40
  -8   0  -1    0.80    0.90
 -10   0  -1    0.10    1.30
  10   0   1    1.20    1.40
  10   0   1    0.60    0.40
  12   0   1   -0.40    1.60
  12   0   1   -0.30    0.50
 -12   0  -1    1.20    1.70
  14   0   1    1.20    0.70
 -14   0  -1   -1.10    2.20
  14   0   1    0.20    2.10
  16   0   1    1.50    2.90
  16   0   1    0.20    0.70
 -16   0  -1    2.20    3.30
  18   0   1   -0.40    0.80
 -18   0  -1    2.40    5.20
  18   0   1    0.80    4.40
 -20   0  -1   -0.20    1.10
  20   0   1   -1.90    0.70
  22   0   1   -0.40    4.10
 -22   0  -1    0.80    1.40
  24   0   1   -3.90    4.20
 -24   0  -1   -1.50    1.20
  24   0   1   -0.50    1.30
  26   0   1   -1.30    1.60
 -26   0  -1    0.70    1.70
 -26   0  -1    0.40    1.80
  28   0   1   -3.50    6.10
  28   0   1   -3.40    1.80
 -28   0  -1   -0.10    1.80
 -28   0  -1    1.00    2.00
  30   0   1    4.50    6.80
 -30   0  -1    0.90    2.00
 -30   0  -1    1.20    1.90
 -32   0  -1    1.70    2.00
 -32   0  -1    1.90    2.10
  32   0   1   -0.80    1.70
 -34   0  -1    2.50    2.10
  34   0   1    0.90    1.80
 -34   0  -1    2.00    1.90
 -36   0  -1    0.70    1.80
 -36   0  -1    1.20    1.60
  36   0   1    0.80    1.90
  38   0   1    0.30    1.30
 -38   0  -1    0.30    1.00
 -38   0  -1    1.90    1.50
 -40   0  -1    0.80    0.90
 -41  -1   1   46.30    4.80
  41  -1  -1   47.40    4.50
 -41   1   1   60.49    4.60
 -41   1   1   60.59    5.00
  39  -1  -1    1.80    1.30
 -39  -1   1    1.80    1.30
 -39  -1   1    6.00    1.80
 -39   1   1    5.50    1.60
 -39   1   1    2.30    1.80
  39   1  -1    2.00    1.20
  37  -1  -1    2.20    1.70
 -37  -1   1    2.90    1.80
 -37  -1   1    3.60    2.10
  37   1  -1    3.20    2.00
 -37   1   1    3.70    1.90
 -37   1   1    3.40    1.80
 -35  -1   1   21.20    3.30
 -35  -1   1   22.20    3.50
  35  -1  -1   22.20    2.50
  35  -1  -1   17.70    2.90
 -35   1   1   23.80    3.70
 -35   1   1   20.60    3.50
  35   1  -1   20.80    2.70
  33  -1  -1   12.60    1.80
 -33  -1   1   12.00    2.60
  33  -1  -1   12.90    2.30
 -33  -1   1   13.30    2.80
 -33   1   1   14.70    2.60
  33   1  -1   13.30    2.20
 -33   1   1   18.20    3.00
  31  -1  -1   55.29    8.40
  31  -1  -1   58.79    5.00
  31  -1  -1   54.99    5.30
 -31  -1   1   58.09    5.90
  31  -1  -1   55.39    5.60
 -31  -1   1   61.19    5.90
  31   1  -1   53.49    5.30
 -31   1   1   56.29    5.70
  31   1  -1   62.59   10.20
 -31   1   1   65.29    5.90
  29  -1  -1  452.55   33.40
  29  -1  -1  414.96   33.40
  29  -1  -1  449.26   35.80
  29  -1  -1  475.15   33.20
 -29  -1   1  445.16   33.60
 -29  -1   1  422.36   33.60
 -29   1   1  430.16   33.60
  29   1  -1  450.75   36.80
  29   1  -1  411.36   33.30
 -29   1   1  432.66   33.60
 -27  -1   1   40.80    4.30
 -27  -1   1   35.30    4.00
  27  -1  -1   35.50    3.80
  27  -1  -1   31.80    6.10
  27   1  -1   33.10    3.80
  27   1  -1   36.60    7.40
 -27   1   1   39.30    4.10
 -25  -1   1  581.34   44.60
  25  -1  -1  622.14   46.50
  25  -1  -1  589.34   44.40
  25   1  -1  573.64   47.00
  25   1  -1  575.04   44.40
 -25   1   1  581.04   44.50
 -23  -1   1    9.10    1.70
  23  -1  -1    8.20    3.30
  23   1  -1    3.70    6.40
 -23   1   1    7.20    1.50
 -21  -1   1  137.69   10.90
  21  -1  -1  139.09   12.40
 -21   1   1  140.69   10.80
  21   1  -1  130.49   10.90
  21   1  -1  143.99   13.10
  17  -1  -1  342.57   29.70
  17  -1  -1  371.16   28.80
  17  -1  -1  364.36   28.70
  17  -1  -1  347.57   28.70
  17  -1  -1  365.76   27.70
  17   1  -1  386.46   29.30
  17   1  -1  387.96   31.10
  17   1  -1  380.56   29.10
  17   1  -1  351.36   27.70
  15  -1  -1  119.89    9.70
  15  -1  -1  118.09    9.50
  15  -1  -1  100.19    9.40
  15  -1  -1  119.19   11.00
  15  -1  -1  108.39    8.60
  15   1  -1  104.29    8.60
  15   1  -1  115.89    9.90
  15   1  -1  112.79    9.90
  13  -1  -1  130.69   10.20
  13  -1  -1  125.49   10.00
  13  -1  -1  117.09   10.00
  13  -1  -1  120.19    9.40
  13  -1  -1  124.89   10.90
  13   1  -1  115.89    9.40
  13   1  -1  127.29   10.50
  11  -1  -1    4.50    2.10
  11  -1  -1    4.90    0.60
  11  -1  -1    5.70    1.20
  11  -1  -1    4.90    1.30
  11  -1  -1    6.10    1.30
 -11  -1   1    4.90    0.80
  11   1  -1    3.00    1.40
  11   1  -1    5.30    0.80
   9  -1  -1 3571.74  267.77
   9  -1  -1 3464.35  267.87
   9   1  -1 3665.13  267.97
   7  -1  -1  333.77   24.10
   7  -1  -1  329.57   24.00
   7  -1  -1  304.37   23.80
   7  -1  -1  331.57   24.20
   7  -1  -1  317.87   24.00
  -7   1   1  269.77   23.80
   7   1  -1  326.67   23.80
   7   1  -1  351.06   24.30
  -7   1   1  291.77   23.80
   5  -1  -1   30.80    2.40
  -5  -1   1   26.20    2.30
   5  -1  -1   33.00    2.60
   5  -1  -1   30.80    2.40
   5  -1  -1   28.00    2.40
   5   1  -1   29.60    2.60
  -5   1   1   26.30    2.20
   5   1  -1   28.40    2.30
   5   1  -1   33.20    2.30
  -5   1   1   29.20    2.20
   5   1  -1   28.10    2.50
   5   1  -1   27.10    2.70
  -5   1   1   24.60    2.20
   3  -1  -1 1192.98   85.19
  -3  -1   1 1101.49   85.29
   3  -1  -1 1159.48   85.19
  -3   1   1 1140.19   85.09
   3   1  -1 1076.79   85.19
  -1  -1   1    2.50    0.30
   1  -1  -1    2.40    0.40
   1  -1  -1    3.00    0.50
   1   1  -1    2.30    0.40
  -1   1   1    2.20    0.30
   1  -1   1  698.53   53.39
  -1  -1  -1  696.73   53.59
  -1  -1  -1  711.53   53.49
  -1   1  -1  746.63   53.39
   1   1   1  697.73   53.49
  -3  -1  -1 2041.60  155.08
   3  -1   1 2011.80  154.78
  -3   1  -1 2132.69  154.78
  -5  -1  -1  558.44   44.10
   5  -1   1  609.14   43.90
   5  -1   1  622.64   43.60
   5   1   1  579.84   44.10
   5   1   1  525.25   43.60
  -5   1  -1  589.04   43.90
   7  -1   1   12.50    1.70
   7  -1   1   13.50    1.10
  -7  -1  -1   12.10    2.30
  -7   1  -1    8.90    1.50
   7   1   1   11.20    1.10
  -9  -1  -1  103.39    9.10
  -9  -1  -1   99.49    9.50
   9  -1   1  115.99    8.40
   9  -1   1  116.39    8.90
  -9   1  -1  109.39    9.00
   9   1   1  104.19    8.40
   9   1   1  109.49    9.10
 -11  -1  -1   30.20    4.60
  11  -1   1   34.80    2.70
 -11  -1  -1   30.10    3.90
  11  -1   1   32.90    3.60
 -11   1  -1   32.40    3.70
  11   1   1   29.20    2.70
  11   1   1   32.50    3.80
  13  -1   1   58.79    5.70
  13  -1   1   59.59    4.60
 -13  -1  -1   49.00    6.00
 -13  -1  -1   55.19    7.50
  13   1   1   55.49    4.60
  13   1   1   62.19    6.20
 -13   1  -1   55.29    5.80
 -15  -1  -1   47.70    7.60
  15  -1   1   59.09    4.60
 -15  -1  -1   49.80    6.60
  15  -1   1   55.79    6.30
 -15   1  -1   60.19    6.50
  15   1   1   58.99    6.90
  17  -1   1   14.60    1.70
 -17  -1  -1   10.80    4.60
 -17   1  -1   17.00    4.00
  17   1   1   -0.70    4.10
  17   1   1   14.70    1.80
 -19  -1  -1   12.10    2.10
 -19   1  -1   10.20    1.60
  19   1   1   12.50    1.80
  21  -1   1    4.10    3.50
 -21  -1  -1    0.80    1.30
 -21   1  -1    2.00    1.20
  21   1   1    1.00    1.00
  21   1   1    0.80    4.20
  23  -1   1  414.16   33.40
 -23  -1  -1  396.36   31.40
  23  -1   1  410.46   31.20
  23   1   1  423.26   34.10
 -23   1  -1  422.16   31.30
  23   1   1  398.56   31.20
 -25  -1  -1   21.40    3.20
  25  -1   1   23.20    5.50
 -25  -1  -1   25.90    3.70
  25  -1   1   26.70    2.60
  25  -1   1   25.20    3.20
  25   1   1   22.70    3.10
 -25   1  -1   27.40    3.40
  25   1   1   15.30    6.40
  27  -1   1  976.00   70.59
 -27  -1  -1  927.71   70.79
  27  -1   1  963.70   70.39
  27  -1   1  970.40   73.19
 -27  -1  -1  889.21   70.79
 -27   1  -1  918.61   70.69
 -27   1  -1  869.21   70.69
  27   1   1  992.30   74.09
  27   1   1  927.31   70.59
  29  -1   1    1.70    1.90
 -29  -1  -1    5.00    2.30
  29  -1   1    2.90    1.20
 -29  -1  -1    5.90    2.50
  29  -1   1    1.00    5.70
 -29   1  -1    4.20    2.80
  29   1   1    6.60    8.00
 -29   1  -1    4.20    2.10
  31  -1   1  422.66   28.40
  31  -1   1  371.26   28.40
 -31  -1  -1  362.96   28.70
  31  -1   1  358.36   28.40
 -31  -1  -1  370.36   28.70
 -31   1  -1  363.26   28.60
 -31   1  -1  359.76   28.60
  31   1   1  359.76   28.40
 -33  -1  -1   41.70    4.90
 -33  -1  -1   47.70    5.10
  33  -1   1   40.20    4.60
  33   1   1   44.80    4.50
 -33   1  -1   42.80    4.80
 -33   1  -1   45.70    4.90
 -35  -1  -1   10.80    2.20
 -35  -1  -1   15.50    2.70
  35  -1   1   13.10    2.40
 -35   1  -1   14.60    2.40
 -35   1  -1   19.00    3.10
  35   1   1   12.00    2.20
  37  -1   1   29.80    3.20
 -37  -1  -1   33.10    3.60
 -37  -1  -1   23.50    3.10
 -37   1  -1   29.80    3.40
  37   1   1   31.20    3.00
 -37   1  -1   28.20    4.50
  39  -1   1   61.49    5.00
 -39  -1  -1   58.69    5.50
 -39   1  -1   58.19    5.50
 -39   1  -1   65.29    5.20
  40  -2  -1    9.80    1.70
 -40   2   1   13.40    2.00
 -40   2   1   13.40    2.10
  38  -2  -1  113.39    8.70
 -38  -2   1   94.29    8.70
 -38  -2   1  114.99    9.70
 -38   2   1  106.69    8.90
 -38   2   1  112.09    8.80
 -36  -2   1   33.30    4.30
  36  -2  -1   42.00    3.80
  36  -2  -1   28.50    3.60
 -36  -2   1   27.80    3.80
 -36   2   1   30.80    3.90
  36   2  -1   27.90    4.20
 -36   2   1   28.50    3.70
 -34  -2   1  388.36   31.80
  34  -2  -1  454.95   31.40
 -34  -2   1  423.86   33.10
  34   2  -1  388.56   31.50
 -34   2   1  417.66   31.80
 -34   2   1  410.66   31.80
 -32  -2   1    9.40    2.40
 -32  -2   1   10.80    2.60
  32  -2  -1    6.90    5.30
  32  -2  -1    7.60    2.20
  32  -2  -1    9.90    1.70
  32  -2  -1    8.00    2.10
  32   2  -1   11.90    8.60
 -32   2   1   10.50    2.30
 -32   2   1   10.60    2.40
  32   2  -1    9.00    1.90
 -30  -2   1  127.29   10.50
  30  -2  -1  113.79   12.90
 -30  -2   1  125.99   10.50
  30  -2  -1  123.39   10.10
  30  -2  -1  121.39   10.10
  30   2  -1  134.09   16.70
 -30   2   1  128.49   10.40
 -28  -2   1  135.79   11.00
  28  -2  -1  137.39   10.70
  28  -2  -1  134.49   10.40
 -28  -2   1  134.49   11.10
  28  -2  -1  120.89   10.60
  28  -2  -1  146.39   13.20
 -28   2   1  126.89   10.70
 -28   2   1  129.19   10.80
  28   2  -1  155.18   16.30
 -26  -2   1   77.69    6.90
  26  -2  -1   73.29    6.20
  26  -2  -1   94.09    9.20
 -26  -2   1   91.39    7.30
 -26   2   1   77.19    6.70
  26   2  -1   64.49   10.20
 -26   2   1   63.99    6.80
 -24  -2   1  524.95   40.70
  24   2  -1  551.04   43.40
 -24   2   1  530.85   40.50
  22  -2  -1    1.60    2.50
 -22  -2   1    0.00    1.30
 -22   2   1    0.10    1.20
  22   2  -1   -2.90    3.80
  22   2  -1    0.80    1.30
 -20  -2   1  446.46   33.40
  20  -2  -1  441.66   34.40
  20   2  -1  446.86   35.30
  20   2  -1  422.76   33.40
  18  -2  -1   27.90    4.30
  18  -2  -1   25.70    3.70
  18  -2  -1   25.30    4.80
  18   2  -1   25.40    5.20
  18   2  -1   24.20    2.60
  18   2  -1   30.30    5.00
  16  -2  -1   76.29    6.90
  16  -2  -1   66.19    7.70
  16  -2  -1   70.99    5.70
  16   2  -1   70.99    5.80
  16   2  -1   76.19    8.00
  16   2  -1   66.69    7.80
  16   2  -1   78.79    7.80
  14  -2  -1  303.17   23.60
  14  -2  -1  316.37   23.30
  14   2  -1  312.77   24.00
 -14   2   1  258.87   22.70
  14   2  -1  320.67   24.00
  14   2  -1  317.07   23.90
  14   2  -1  282.87   22.70
  12  -2  -1    5.70    1.20
  12  -2  -1    7.30    1.40
  12  -2  -1    8.20    1.40
  12  -2  -1    5.70    1.90
  12   2  -1    5.60    2.00
 -12   2   1    6.00    0.80
  12   2  -1    7.50    1.00
  10  -2  -1   16.80    1.80
  10  -2  -1   15.90    1.80
  10  -2  -1   19.90    1.90
  10  -2  -1   23.10    2.50
  10   2  -1   15.10    1.50
  10   2  -1   16.80    1.50
  10   2  -1   16.60    2.40
 -10   2   1   12.70    1.30
   8  -2  -1 1403.86  109.29
   8  -2  -1 1432.26  109.39
   8  -2  -1 1476.65  109.39
   8  -2  -1 1534.95  109.29
   8   2  -1 1411.26  109.69
   8   2  -1 1495.15  109.79
   8   2  -1 1429.76  109.79
   6  -2  -1  314.67   21.90
   6  -2  -1  302.47   22.00
   6  -2  -1  306.77   21.90
   6  -2  -1  309.27   21.90
   6   2  -1  274.47   22.40
  -6   2   1  243.48   21.80
   6   2  -1  281.07   21.90
   6   2  -1  309.77   22.40
   6   2  -1  272.27   21.90
   6   2  -1  291.97   22.30
   4  -2  -1  914.31   71.29
   4   2  -1 1006.40   71.79
   4   2  -1  934.91   71.69
   2  -2  -1 2135.29  160.08
   2  -2  -1 2059.69  160.08
  -2   2   1 2208.18  160.08
   0  -2  -1 2058.89  162.78
   0   2  -1 2229.98  162.68
   0   2   1 2217.48  162.78
  -2  -2  -1  230.18   18.50
  -2  -2  -1  222.28   18.40
   2  -2   1  248.68   18.20
   2  -2   1  247.48   18.20
  -2   2  -1  253.57   18.20
   2   2   1  228.38   18.40
  -2   2  -1  244.18   18.00
   4  -2   1  651.33   44.40
  -4  -2  -1  594.04   44.90
  -4  -2  -1  559.74   44.70
   4  -2   1  611.24   44.50
   4   2   1  604.04   44.70
   4   2   1  508.85   44.30
  -4   2  -1  595.74   44.40
  -6  -2  -1  715.13   54.39
   6  -2   1  779.42   53.89
  -6  -2  -1  680.73   54.19
  -6   2  -1  732.83   53.89
   6   2   1  658.03   53.59
   6   2   1  714.13   54.19
  -8  -2  -1   13.00    2.60
  -8  -2  -1    9.20    1.90
   8  -2   1    8.80    1.90
   8  -2   1   11.80    1.00
   8  -2   1    8.50    1.60
  -8   2  -1   12.30    1.90
   8   2   1   10.60    1.20
   8   2   1   12.80    2.10
 -10  -2  -1  724.63   58.09
  10  -2   1  884.71   57.19
 -10  -2  -1  756.82   58.49
  10  -2   1  757.42   57.89
  10   2   1  809.72   58.19
  10   2   1  692.93   57.29
 -10   2  -1  695.83   57.99
  12  -2   1   48.40    3.60
  12  -2   1   40.50    5.20
 -12  -2  -1   39.60    5.10
 -12  -2  -1   39.60    6.00
  12  -2   1   43.00    4.50
  12   2   1   43.50    5.30
 -12   2  -1   40.60    4.70
 -14  -2  -1    8.10    3.10
  14  -2   1   11.00    2.40
  14  -2   1   13.30    1.30
 -14  -2  -1    9.70    4.30
  14  -2   1    8.40    3.40
 -14   2  -1   10.90    2.70
  14   2   1    8.30    3.10
  14   2   1   11.50    1.40
  16  -2   1    0.30    4.30
 -16  -2  -1    9.90    4.40
 -16  -2  -1    6.80    5.30
  16  -2   1    2.50    2.70
  16   2   1    4.40    1.10
  16   2   1    6.50    3.80
 -16   2  -1    3.60    3.10
 -18  -2  -1    6.20    1.40
  18  -2   1   -5.00    3.90
 -18  -2  -1    4.20    5.80
  18   2   1    6.70    5.40
  18   2   1    7.80    1.40
 -20  -2  -1   18.90    2.70
  20  -2   1   22.50    5.00
  20   2   1   18.90    2.40
  22  -2   1  552.44   40.50
 -22  -2  -1  496.15   38.80
  22   2   1  476.55   38.80
  22   2   1  534.65   41.90
 -22   2  -1  505.35   38.70
  24  -2   1  213.58   16.50
  24  -2   1  217.38   19.00
 -24  -2  -1  213.78   17.00
 -24   2  -1  235.78   17.00
  24   2   1  231.18   21.00
 -24   2  -1  191.08   16.90
 -26  -2  -1  172.08   13.60
  26  -2   1  180.78   13.40
 -26  -2  -1  161.38   13.50
  26  -2   1  182.48   16.00
  26  -2   1  173.98   13.00
  26   2   1  167.58   22.80
 -26   2  -1  167.78   13.40
 -26   2  -1  148.79   13.30
 -28  -2  -1  276.27   25.00
 -28  -2  -1  322.57   24.80
  28  -2   1  343.17   27.00
  28   2   1  322.27   29.80
 -28   2  -1  338.37   24.70
 -30  -2  -1   14.10    3.00
  30  -2   1    9.60    2.30
  30  -2   1   14.70    1.90
  30  -2   1   10.60    2.30
 -30  -2  -1   11.90    2.60
  30  -2   1    9.90    5.60
 -30   2  -1   12.60    2.40
 -30   2  -1   10.80    2.40
  30   2   1   35.00   10.60
 -32  -2  -1  394.36   28.80
  32  -2   1  337.37   28.20
  32  -2   1  388.36   27.70
  32  -2   1  339.27   27.90
 -32  -2  -1  348.67   28.10
  32   2   1  379.96   28.00
 -32   2  -1  366.26   28.10
  34  -2   1   12.40    2.40
 -34  -2  -1   17.40    3.00
 -34  -2  -1   13.90    2.40
 -34   2  -1   19.40    3.30
 -34   2  -1   18.80    3.10
  34   2   1   11.60    2.20
 -36  -2  -1  210.88   18.00
 -36  -2  -1  244.18   18.30
  36   2   1  246.18   17.90
 -36   2  -1  226.38   18.10
 -36   2  -1  241.38   18.10
 -38  -2  -1    3.50    1.50
  38  -2   1    0.50    1.30
 -38   2  -1    1.10    1.10
 -38   2  -1    0.90    1.50
  40  -2   1   12.10    1.80
 -41  -3   1   18.50    2.20
  41  -3  -1   16.20    1.90
  39  -3  -1    5.50    1.50
 -39  -3   1    6.20    1.80
 -39   3   1    6.40    1.50
 -39   3   1    6.00    1.40
 -37  -3   1   61.99    5.60
  37  -3  -1   54.39    4.60
  37  -3  -1   53.69    5.10
 -37   3   1   55.49    5.10
 -37   3   1   53.69    5.20
  35  -3  -1   14.10    1.90
 -35  -3   1   10.10    2.20
 -35  -3   1   23.80    3.80
  35  -3  -1   13.00    2.40
 -35   3   1   13.30    2.50
 -35   3   1   15.70    2.50
 -33  -3   1   11.20    2.60
  33  -3  -1    9.90    2.70
  33  -3  -1    9.10    2.10
  33  -3  -1   10.30    2.30
 -33  -3   1    9.80    2.50
 -33   3   1   10.00    2.20
  33   3  -1    8.40    1.70
 -31  -3   1    3.70    2.20
  31  -3  -1    2.60    1.50
 -31  -3   1    3.60    2.30
  31  -3  -1    1.20    1.70
  31  -3  -1    1.50    1.90
 -31   3   1    3.10    1.80
  31   3  -1   -0.60    9.50
  31   3  -1    0.60    1.30
 -31   3   1   -0.40    1.70
 -29  -3   1   81.99    7.40
  29  -3  -1   85.49    6.50
  29  -3  -1   83.79    8.50
 -29  -3   1   69.89    8.60
  29  -3  -1   78.79    8.80
  29  -3  -1   71.89    8.30
  29   3  -1  114.99   14.60
  29   3  -1   70.69    6.60
 -29   3   1   78.99    6.90
 -29   3   1   85.99    7.00
  27  -3  -1   23.70    3.20
 -27  -3   1   27.40    3.60
  27  -3  -1   30.60    3.30
  27  -3  -1   28.70    6.90
  27  -3  -1   30.30    3.00
 -27  -3   1   28.40    3.90
 -27   3   1   19.30    3.80
  27   3  -1   35.20    8.50
 -27   3   1   26.60    3.30
  25  -3  -1   38.70    3.40
  25  -3  -1   33.10    5.20
 -25  -3   1   38.50    4.30
  25  -3  -1   33.70    3.60
 -25  -3   1   34.20    5.90
  25  -3  -1   37.00    3.60
  25   3  -1   33.90    4.00
 -25   3   1   38.70    3.70
  25   3  -1   41.00    8.40
  23  -3  -1  356.56   26.60
 -23  -3   1  338.77   25.70
  23   3  -1  305.47   25.60
 -23   3   1  334.47   25.40
 -21  -3   1  363.76   28.40
  21  -3  -1  392.76   31.10
  21   3  -1  355.96   29.20
  21   3  -1  379.96   31.00
 -19  -3   1  389.46   30.00
  19  -3  -1  383.06   30.80
  19  -3  -1  412.16   30.80
  19  -3  -1  395.56   30.50
  19   3  -1  372.46   32.70
  19   3  -1  401.46   32.10
  19   3  -1  365.06   29.90
  19   3  -1  439.36   33.80
  17  -3  -1   -2.60    3.80
  17  -3  -1   -0.40    2.20
  17  -3  -1    2.80    1.60
  17   3  -1   -0.20    3.10
  17   3  -1    4.50    3.70
  17   3  -1    2.50    1.10
  15  -3  -1 1194.78   92.69
  15  -3  -1 1223.68   92.79
  15  -3  -1 1288.37   92.79
  15  -3  -1 1214.08   92.69
  15   3  -1 1250.57   93.79
  15   3  -1 1242.68   93.79
  15   3  -1 1222.78   93.59
  15   3  -1 1190.08   92.39
  13  -3  -1  150.98   11.60
  13  -3  -1  141.89   11.50
  13  -3  -1  152.28   12.10
  13  -3  -1  148.79   11.60
  13   3  -1  140.89   12.50
  13   3  -1  135.79   11.30
  13   3  -1  158.78   12.80
  13   3  -1  150.38   12.80
  11  -3  -1  623.24   47.90
  11  -3  -1  628.74   47.90
  11  -3  -1  627.04   48.00
  11  -3  -1  667.43   47.90
  11   3  -1  678.23   48.80
  11   3  -1  598.44   47.80
  11   3  -1  638.64   48.70
  11   3  -1  634.54   48.80
  11   3  -1  620.24   47.80
   9  -3  -1  127.59    9.40
   9  -3  -1  125.29    9.40
   9  -3  -1  124.49    9.40
   9  -3  -1  130.89    9.40
   9   3  -1  112.79    9.40
   9   3  -1  115.59    9.40
   9   3  -1  118.99   10.40
   9   3  -1  120.49   10.10
   9   3  -1  126.79   10.30
  -7  -3   1  588.54   51.19
   7   3  -1  730.03   51.19
   7   3  -1  769.62   51.89
   7   3  -1  704.63   51.19
   7   3  -1  736.83   51.79
  -7   3   1  609.14   51.09
   7   3  -1  703.13   51.89
  -7   3   1  622.34   51.09
   5   3  -1  385.56   31.90
  -5   3   1  466.75   31.70
   5   3  -1  432.26   32.30
   5   3  -1  410.36   32.30
   5   3  -1  419.16   31.90
  -3   3   1 2331.57  168.28
   3   3  -1 2168.78  168.58
   3   3  -1 2233.18  168.68
   1  -3  -1 1017.30   79.79
   1  -3  -1 1056.69   79.79
  -1   3   1 1096.59   79.79
   1   3  -1 1073.49   79.79
   1  -3   1  374.46   27.60
  -1  -3  -1  366.26   27.70
  -1  -3  -1  399.26   27.90
   1   3   1  319.97   27.40
   1   3   1  327.27   27.40
   1   3   1  404.06   27.80
   3  -3   1 1090.19   79.09
  -3  -3  -1  998.50   79.59
   3  -3   1 1089.69   79.19
  -3  -3  -1  943.51   79.39
   3   3   1 1073.89   79.49
  -3   3  -1 1113.29   79.09
  -3   3  -1 1057.09   78.99
  -5  -3  -1   93.39    7.90
   5  -3   1  104.09    7.50
  -5  -3  -1   90.49    8.20
   5  -3   1  103.69    7.40
   5   3   1   82.39    7.30
  -5   3  -1   96.29    7.40
   5   3   1   93.49    7.90
  -5   3  -1   94.09    7.20
   7  -3   1  486.65   34.60
  -7  -3  -1  424.36   35.20
   7  -3   1  484.15   34.70
   7   3   1  411.76   34.50
  -7   3  -1  471.65   34.70
   7   3   1  463.75   35.20
   9  -3   1  104.59    7.80
   9  -3   1  100.29    7.90
  -9  -3  -1   95.09    8.90
  -9  -3  -1   92.29    8.50
  -9   3  -1   89.59    7.80
   9   3   1   87.29    7.40
   9   3   1  103.99    8.60
  11  -3   1  265.77   20.60
 -11  -3  -1  244.98   21.20
  11  -3   1  286.97   20.60
 -11  -3  -1  267.87   21.60
  11   3   1  255.07   20.10
  11   3   1  272.37   21.30
 -11   3  -1  257.27   20.60
  13  -3   1  196.68   14.50
 -13  -3  -1  178.88   15.90
  13  -3   1  173.28   14.50
 -13  -3  -1  173.38   15.70
  13   3   1  182.78   16.00
 -13   3  -1  175.88   14.50
  13   3   1  173.68   13.80
  15  -3   1  190.38   14.50
 -15  -3  -1  161.88   15.80
 -15  -3  -1  173.68   16.20
  15  -3   1  167.58   14.50
  15   3   1  182.38   15.80
 -15   3  -1  167.48   14.60
  15   3   1  173.68   13.50
 -17  -3  -1   58.19    9.20
 -17  -3  -1   53.79    8.40
  17   3   1   61.99    5.20
  17   3   1   59.29    8.30
 -19  -3  -1   28.80    3.20
  19  -3   1   27.70    4.20
  21  -3   1   47.70    6.00
 -21  -3  -1   43.10    4.40
  21   3   1   46.40    4.30
 -21   3  -1   42.00    4.00
  21   3   1   51.09    8.30
  23  -3   1   61.99    8.20
  23  -3   1   74.89    6.00
  23  -3   1   68.99    5.70
 -23  -3  -1   67.19    6.30
  23   3   1   78.99   11.40
 -23   3  -1   74.19    6.10
  23   3   1   67.69    6.20
 -25  -3  -1    7.40    2.20
  25  -3   1    6.50    1.40
 -25  -3  -1    6.60    2.10
  25  -3   1    9.40    1.90
 -25   3  -1    6.10    1.70
  25   3   1   14.00    7.80
  27  -3   1  238.38   17.90
 -27  -3  -1  230.48   18.00
 -27  -3  -1  219.88   18.00
  27  -3   1  261.67   19.70
  27  -3   1  230.08   17.40
  27  -3   1  225.28   17.70
 -27   3  -1  227.78   17.80
 -27   3  -1  197.78   17.70
  27   3   1  232.98   24.00
  29  -3   1   26.70    3.10
 -29  -3  -1   22.50    4.00
  29  -3   1   24.50    5.70
 -29  -3  -1   29.20    4.00
  29  -3   1   25.10    3.50
  29  -3   1   26.50    3.70
 -29   3  -1   27.40    3.70
  29   3   1   24.20   11.40
 -29   3  -1   23.30    3.40
  31  -3   1    5.00    2.10
 -31  -3  -1    9.60    2.60
  31  -3   1    5.30    2.30
  31  -3   1    6.50    2.10
 -31  -3  -1    4.20    2.10
 -31   3  -1    7.10    2.10
 -31   3  -1    4.80    3.20
 -33  -3  -1   10.50    2.20
 -33  -3  -1   19.50    3.10
  33  -3   1   14.30    2.40
  33  -3   1   15.40    2.50
 -33   3  -1   20.90    3.80
  33   3   1   11.10    2.10
 -33   3  -1   14.20    2.50
  35  -3   1   48.00    4.70
 -35  -3  -1   51.79    5.10
  35  -3   1   45.50    4.00
 -35   3  -1   47.20    4.60
 -35   3  -1   46.90    4.80
  35   3   1   49.20    4.30
  37  -3   1    5.20    1.70
 -37  -3  -1    8.40    2.00
 -37   3  -1    5.20    1.40
  39  -3   1   64.59    4.70
 -39   3  -1   48.50    5.20
 -40  -4   1    3.20    1.60
  40  -4  -1    1.80    1.20
 -40   4   1    0.10    1.10
  38  -4  -1    5.00    1.40
  38  -4  -1    7.60    1.70
 -38   4   1    7.70    1.70
 -38   4   1    4.90    1.30
  36  -4  -1  128.79   10.30
  36  -4  -1  121.29   10.20
 -36  -4   1  132.49   10.50
 -36   4   1  126.99   10.20
 -36   4   1  123.79   10.30
 -34  -4   1   25.60    4.00
  34  -4  -1   15.20    2.50
 -34  -4   1   17.40    2.60
  34  -4  -1   19.40    2.60
  34  -4  -1   22.60    2.90
 -34   4   1   16.00    2.90
  32  -4  -1   71.79    6.10
 -32  -4   1   73.79    6.70
  32  -4  -1   71.39    5.90
 -32  -4   1   60.59    6.50
  32  -4  -1   71.89    6.40
 -32   4   1   67.39    6.30
 -30  -4   1   -1.20    1.80
  30  -4  -1    1.80    1.70
  30  -4  -1    0.70    1.50
 -30  -4   1    3.20    2.30
 -30  -4   1   -0.50    1.50
  30  -4  -1   -0.60    1.70
 -30   4   1    0.10    1.50
  30   4  -1    2.60   14.40
 -30   4   1   -2.30    1.50
 -28  -4   1   40.50    4.50
  28  -4  -1   51.29    4.40
 -28  -4   1   38.90    4.90
  28  -4  -1   38.30    4.60
  28  -4  -1   46.70    4.00
 -28  -4   1   48.50    4.90
  28  -4  -1   40.40    4.40
 -28   4   1   44.30    4.40
  28   4  -1   71.59   12.80
 -26  -4   1  129.39   11.30
  26  -4  -1  157.08   10.90
 -26  -4   1  118.09   11.10
  26  -4  -1  134.19   11.00
  26  -4  -1  140.69   10.80
 -26  -4   1  139.09   11.30
  26  -4  -1  148.09   11.00
  26   4  -1  130.79   18.20
  26   4  -1  133.49   11.40
 -26   4   1  141.29   11.00
  24  -4  -1   -0.20    1.30
  24  -4  -1    0.70    2.60
  24  -4  -1    0.90    2.10
  24  -4  -1    1.50    0.80
 -24  -4   1    0.80    1.60
 -24  -4   1    0.00    1.60
  24  -4  -1    2.20    1.30
  24   4  -1    7.60    7.60
 -24   4   1    0.00    1.00
  24   4  -1   -0.80    1.40
 -22  -4   1  436.46   33.50
  22  -4  -1  499.35   33.80
  22  -4  -1  403.86   33.70
  22   4  -1  438.66   36.70
  22   4  -1  413.36   33.50
  20  -4  -1    4.90    2.30
  20  -4  -1    1.60    1.60
  20   4  -1    3.00    1.40
  20   4  -1    0.20    5.10
  18  -4  -1  845.72   62.09
  18   4  -1  777.72   61.99
  18   4  -1  840.22   64.49
  18   4  -1  822.02   64.19
  16  -4  -1  135.99   11.10
  16  -4  -1  136.49   10.80
  16  -4  -1  146.19   10.90
  16   4  -1  143.89   13.40
  16   4  -1  136.19   13.30
  16   4  -1  126.99   10.80
  16   4  -1  134.19   13.20
  14  -4  -1  801.62   61.19
  14  -4  -1  846.72   61.19
  14   4  -1  867.71   62.89
  14   4  -1  752.02   61.29
  14   4  -1  795.72   62.79
  14   4  -1  818.62   62.69
  12   4  -1   64.09    6.90
 -12   4   1   54.39    4.70
  12   4  -1   58.99    6.60
  12   4  -1   72.89    7.30
  12   4  -1   61.29    4.90
  12   4  -1   61.79    4.90
  10   4  -1 1282.97   98.09
  10   4  -1 1370.76   98.99
  10   4  -1 1334.07   99.19
  10   4  -1 1440.96   99.19
 -10   4   1 1114.59   97.79
   8   4  -1  466.45   37.60
   8   4  -1  456.55   36.70
   8   4  -1  511.75   37.40
   8   4  -1  522.45   37.90
   8   4  -1  481.45   36.70
   6   4  -1  600.84   45.80
   6   4  -1  585.84   45.80
   6   4  -1  632.04   46.50
   6   4  -1  615.84   46.30
   4   4  -1 2442.26  187.08
   4   4  -1 2535.75  187.18
  -2   4   1  375.56   32.60
   2   4  -1  442.46   33.00
   2   4  -1  423.96   32.70
  -2   4   1  432.96   32.80
  -2   4   1  423.46   32.60
   2   4  -1  479.35   32.70
   2   4  -1  458.25   33.10
  -2   4   1  399.76   32.60
  -2   4   1  474.55   32.80
   0  -4  -1    5.50    1.00
   0  -4  -1    5.90    1.20
   0   4   1    4.00    1.00
   0   4   1    4.70    0.60
   0   4   1    4.00    0.60
   0   4  -1    6.30    1.00
   0   4  -1    5.50    0.70
   0   4  -1    5.90    1.10
  -2  -4  -1   45.80    4.10
  -2  -4  -1   52.99    4.40
  -2   4  -1   45.70    3.50
   2   4   1   48.80    4.20
   2   4   1   42.30    3.60
   2   4   1   42.80    3.60
   4  -4   1  724.13   54.99
   4  -4   1  719.03   54.89
  -4  -4  -1  737.33   55.69
   4   4   1  670.43   54.89
   4   4   1  710.43   56.69
  -4   4  -1  797.82   54.99
  -4   4  -1  798.22   54.79
   4   4   1  681.43   54.89
   6  -4   1  885.31   68.79
   6  -4   1  960.50   68.59
  -6  -4  -1  840.82   69.19
  -6  -4  -1  966.50   69.49
   6   4   1  932.21   69.29
  -6   4  -1  948.01   68.39
   6   4   1  835.02   68.49
  -6   4  -1  926.41   68.59
   8  -4   1  114.79    8.10
  -8  -4  -1   98.29    9.30
  -8  -4  -1   98.79    9.10
   8  -4   1  114.89    8.10
   8   4   1  104.79    9.10
  -8   4  -1  105.89    8.10
  -8   4  -1   90.59    7.80
   8   4   1   95.29    8.00
  10  -4   1   21.80    2.50
 -10  -4  -1   13.50    3.10
 -10  -4  -1   16.90    3.60
  10  -4   1   21.90    2.40
  10   4   1   15.80    1.90
 -10   4  -1   16.60    2.40
  10   4   1   15.30    3.10
 -12  -4  -1  147.79   13.60
 -12  -4  -1  142.69   13.30
  12  -4   1  158.78   12.00
  12  -4   1  157.18   12.00
  12   4   1  143.29   11.60
 -12   4  -1  146.39   12.00
  12   4   1  147.19   13.40
 -14  -4  -1  226.08   20.30
  14  -4   1  246.98   18.60
 -14  -4  -1  199.08   19.90
  14  -4   1  245.68   18.60
  14   4   1  235.08   18.10
  14   4   1  247.18   20.20
  16  -4   1   37.40    4.10
  16  -4   1   37.00    4.60
  16  -4   1   33.70    4.40
  16   4   1   34.60    7.30
  16   4   1   32.90    3.40
  18  -4   1  130.09   12.20
 -18  -4  -1  140.29   11.20
  18  -4   1  149.79   11.80
  18   4   1  137.09   11.10
  20  -4   1  190.88   14.90
 -20  -4  -1  174.38   14.10
  20   4   1  182.78   18.80
  20   4   1  171.58   14.10
  22  -4   1   22.10    2.50
 -22  -4  -1   23.80    3.20
  22  -4   1   24.70    4.00
 -22  -4  -1   22.10    3.40
  22  -4   1   27.00    2.90
  22   4   1   25.70    9.00
  22   4   1   26.40    3.20
 -22   4  -1   25.00    2.80
 -24  -4  -1   92.59    8.30
  24  -4   1  102.39    7.80
  24  -4   1   95.29    7.60
  24  -4   1  107.19    9.10
 -24  -4  -1   79.89    7.90
  24  -4   1   89.79    7.90
 -24  -4  -1   92.69    8.20
  24   4   1  115.79   16.40
  24   4   1   95.59    8.20
 -24   4  -1   97.59    7.80
 -26  -4  -1   82.69    7.50
  26  -4   1   83.09    6.70
  26  -4   1   88.49    6.90
 -26  -4  -1   65.89    7.00
  26  -4   1   93.29    7.80
 -26  -4  -1   77.59    7.30
  26  -4   1   96.29    7.50
  26  -4   1   78.59    7.00
  26   4   1   88.29   15.00
 -26   4  -1   81.29    6.90
 -26   4  -1   70.49    6.90
  26   4   1   76.49    8.00
  28  -4   1    2.80    1.80
 -28  -4  -1    1.30    2.00
 -28  -4  -1    1.10    2.50
 -28  -4  -1    1.50    1.70
  28  -4   1    1.60    1.90
  28  -4   1    0.20    1.40
 -28   4  -1    2.60    1.60
 -28   4  -1    0.20    1.60
  30  -4   1   41.00    4.20
 -30  -4  -1   36.80    5.50
 -30  -4  -1   41.80    5.00
 -30  -4  -1   32.50    4.30
  30  -4   1   42.90    3.70
  30  -4   1   41.10    4.60
 -30   4  -1   42.60    4.40
 -30   4  -1   31.90    5.20
  32  -4   1   72.79    6.40
 -32  -4  -1   58.89    6.20
  32  -4   1   72.39    6.40
  32  -4   1   82.29    6.10
 -32  -4  -1   78.69    7.00
 -32  -4  -1   69.39    6.40
 -32   4  -1   58.49    6.60
  32   4   1   79.89    6.10
 -32   4  -1   77.29    6.50
 -34  -4  -1   28.20    3.80
  34  -4   1   21.20    3.00
  34  -4   1   13.90    2.40
  34  -4   1   20.50    3.20
 -34   4  -1   18.80    2.80
 -34   4  -1   22.30    3.20
  36  -4   1   64.59    5.20
 -36  -4  -1   64.49    5.40
  36  -4   1   48.70    4.70
 -36   4  -1   48.30    5.10
 -36   4  -1   61.29    5.70
  38  -4   1   55.69    4.90
 -38   4  -1   52.49    5.00
  39  -5  -1   12.70    1.60
  39  -5  -1   13.60    2.00
 -39   5   1    9.20    2.00
  37  -5  -1    0.90    1.10
 -37  -5   1    4.50    1.80
  37  -5  -1    1.40    1.60
 -37   5   1    3.00    1.70
  35  -5  -1    7.10    1.50
  35  -5  -1    8.40    2.10
 -35  -5   1    6.10    2.00
 -35  -5   1   11.40    2.40
  35  -5  -1    6.90    1.70
 -35   5   1   10.70    1.90
  33  -5  -1   37.50    4.50
 -33  -5   1   50.99    5.20
  33  -5  -1   42.20    4.00
  33  -5  -1   41.30    4.40
 -33  -5   1   37.40    4.60
 -33   5   1   41.30    5.40
  31  -5  -1    1.00    1.30
 -31  -5   1    3.70    2.50
  31  -5  -1    0.30    2.00
  31  -5  -1    0.60    1.80
 -31  -5   1    0.70    1.80
 -31   5   1    2.20    1.60
 -29  -5   1   54.79    5.70
  29  -5  -1   58.09    5.40
 -29  -5   1   47.70    5.60
  29  -5  -1   62.19    5.30
  29  -5  -1   59.39    5.00
 -29  -5   1   65.99    6.30
 -29   5   1   56.69    5.30
  29   5  -1   29.10   24.80
  27  -5  -1  141.29   13.10
 -27  -5   1  142.09   12.80
  27  -5  -1  183.28   12.50
 -27  -5   1  169.28   13.20
  27  -5  -1  163.88   12.80
  27  -5  -1  174.18   12.70
 -27  -5   1  151.18   13.00
  27   5  -1  139.69   13.10
 -27   5   1  169.28   12.70
  27   5  -1  191.18   22.30
  25  -5  -1  109.29    8.30
 -25  -5   1   99.69    8.70
  25  -5  -1  103.89    8.10
  25  -5  -1  102.79    8.40
 -25  -5   1   94.39    8.60
 -25  -5   1  103.99    8.90
  25   5  -1  113.59   16.40
 -25   5   1  104.59    8.30
  25   5  -1   91.49    8.70
  23  -5  -1   69.79    5.60
  23  -5  -1   71.89    5.40
 -23  -5   1   68.59    6.00
 -23  -5   1   58.89    5.90
 -23  -5   1   62.49    5.80
  23  -5  -1   63.49    5.70
  23   5  -1   64.99   12.30
 -23   5   1   63.79    5.50
  23   5  -1   66.59    6.00
 -21  -5   1   12.20    2.10
  21   5  -1   18.50    2.50
  21   5  -1   19.80    8.00
 -19  -5   1  282.67   22.90
  19   5  -1  303.97   22.90
  19   5  -1  294.97   23.00
  19   5  -1  323.17   26.70
  17   5  -1  106.89   13.80
  17   5  -1  110.89   13.70
  17   5  -1   97.89    8.20
  17   5  -1   99.49    8.20
  17   5  -1  105.59   12.70
  15   5  -1  685.53   50.69
  15   5  -1  634.34   48.30
  15   5  -1  717.43   50.59
 -15   5   1  550.24   48.00
  13   5  -1  244.38   18.90
  13   5  -1  232.38   18.90
 -13   5   1  183.38   16.30
  13   5  -1  223.18   16.70
  13   5  -1  227.48   18.40
  11   5  -1  676.13   53.79
  11   5  -1  731.13   54.99
  11   5  -1  760.02   55.19
  11   5  -1  709.53   53.79
  11   5  -1  695.13   55.19
   9   5  -1   87.79    8.00
   9   5  -1   93.39    8.30
   9   5  -1   89.09    9.10
   9   5  -1   81.99    6.80
   9   5  -1   85.69    6.80
   7   5  -1  179.98   13.60
   7   5  -1  174.98   14.50
   7   5  -1  167.38   13.50
   7   5  -1  188.98   14.40
  -5   5   1   22.90    1.90
   5   5  -1   25.40    3.10
   5   5  -1   23.50    2.20
   5   5  -1   27.70    2.20
  -5   5   1   23.20    1.90
   5   5  -1   27.50    3.30
  -5   5   1   27.20    1.90
   3   5  -1  441.56   32.30
   3   5  -1  431.46   32.40
  -3   5   1  450.65   31.80
  -3   5   1  394.66   31.70
  -3   5   1  370.06   31.70
  -3   5   1  474.55   31.80
   3   5  -1  414.26   31.80
  -3   5   1  398.96   31.70
   1   5  -1   12.90    1.20
   1   5  -1   12.90    1.80
  -1   5   1   10.00    1.10
  -1   5   1   14.60    1.80
  -1   5   1   10.90    1.10
  -1   5   1   13.40    1.70
   1   5  -1   12.30    1.20
   1   5  -1   11.30    1.60
   1   5   1  171.98   12.90
   1   5   1  144.19   12.30
   1   5   1  150.48   12.30
  -1   5  -1  171.58   12.60
  -1   5  -1  158.28   12.70
  -1   5  -1  179.88   12.30
  -3  -5  -1  228.88   16.90
  -3  -5  -1  206.38   16.60
   3   5   1  216.38   16.70
  -3   5  -1  204.38   16.10
  -3   5  -1  211.28   15.90
   3   5   1  197.88   15.90
  -5  -5  -1   62.69    6.50
  -5  -5  -1   80.29    6.80
   5   5   1   73.89    6.70
   5   5   1   67.99    5.50
  -7  -5  -1  854.91   63.59
  -7  -5  -1  796.52   63.29
  -7   5  -1  860.41   62.19
   7   5   1  877.71   63.39
   7   5   1  756.72   62.29
  -9  -5  -1  153.08   13.60
  -9  -5  -1  162.18   13.70
   9   5   1  157.48   12.10
   9   5   1  174.08   13.70
  -9   5  -1  147.99   11.90
 -11  -5  -1  345.17   26.70
 -11  -5  -1  315.17   26.40
  11   5   1  306.97   24.70
  11   5   1  338.87   26.40
  13   5   1   68.69    5.90
  13   5   1   79.99    9.40
  15   5   1   56.79    8.90
  15   5   1   65.19    5.30
  15   5   1   61.59    5.40
  17   5   1   10.20    1.80
  17   5   1    7.50    7.10
 -19  -5  -1   15.80    2.30
  19   5   1   27.70    9.90
  19   5   1   12.70    2.20
  21  -5   1    6.90    1.50
  21  -5   1    5.00    1.40
 -21  -5  -1    8.40    2.00
  21  -5   1    4.80    1.20
 -21  -5  -1    2.10    1.60
 -21  -5  -1    4.50    1.60
  21   5   1    5.10    2.30
  21   5   1    7.10    1.90
  21   5   1    1.60   10.00
 -21   5  -1    4.20    1.20
  23  -5   1  104.29    8.00
  23  -5   1  100.29    8.10
 -23  -5  -1   85.89    8.20
 -23  -5  -1   94.89    8.30
  23  -5   1   97.69    7.70
 -23  -5  -1   88.49    8.10
  23   5   1   99.39    8.50
  23   5   1  111.19   16.50
 -23   5  -1   99.89    7.90
 -25  -5  -1   57.59    6.00
  25  -5   1   67.69    6.10
 -25  -5  -1   68.89    6.60
  25  -5   1   69.79    5.60
  25  -5   1   74.69    5.90
 -25  -5  -1   57.79    6.10
  25   5   1   84.59   16.90
 -25   5  -1   69.59    5.80
  25   5   1   63.09    6.30
  27  -5   1   74.19    6.20
  27  -5   1   71.89    6.30
 -27  -5  -1   59.99    6.40
  27  -5   1   69.89    5.90
 -27  -5  -1   68.69    6.70
 -27   5  -1   70.19    6.10
  27   5   1   85.39   26.00
  29  -5   1   47.80    5.10
 -29  -5  -1   45.70    5.30
 -29  -5  -1   54.59    5.90
  29  -5   1   57.39    5.20
  29  -5   1   56.99    4.80
 -29   5  -1   48.10    5.00
  31  -5   1  177.18   14.30
 -31  -5  -1  184.58   14.70
 -31  -5  -1  163.18   14.30
  31  -5   1  187.38   14.30
  31  -5   1  186.78   14.00
 -31   5  -1  175.28   14.40
 -31   5  -1  195.48   15.50
 -33  -5  -1    8.20    2.20
  33  -5   1    8.00    1.50
 -33  -5  -1   11.10    2.60
  33  -5   1    9.90    2.20
  33  -5   1    5.00    1.80
 -33   5  -1    8.30    1.80
 -33   5  -1    5.00    1.80
 -35  -5  -1   15.50    2.60
  35  -5   1   20.30    2.20
  35  -5   1   18.50    3.00
 -35  -5  -1   27.50    3.40
  35  -5   1   25.40    3.70
 -35   5  -1   26.00    4.10
  37  -5   1   63.09    5.50
 -37  -5  -1   67.69    5.60
 -37   5  -1   65.39    5.50
  38  -6  -1   66.69    5.00
 -38  -6   1   61.49    5.50
  38  -6  -1   59.19    5.20
 -38   6   1   62.89    5.70
  36  -6  -1   53.59    4.40
 -36  -6   1   45.10    4.70
  36  -6  -1   50.79    4.50
 -36  -6   1   55.89    5.00
  36  -6  -1   53.99    5.60
 -36   6   1   51.09    4.60
 -34  -6   1  156.98   12.10
  34  -6  -1  152.18   11.50
  34  -6  -1  147.69   11.60
  34  -6  -1  138.49   11.70
 -34   6   1  143.79   11.70
 -32  -6   1   47.20    5.40
  32  -6  -1   57.49    5.20
  32  -6  -1   55.69    5.40
  32  -6  -1   60.49    5.10
 -32  -6   1   63.79    6.10
 -32   6   1   68.99    6.50
  30  -6  -1  237.88   18.00
 -30  -6   1  245.98   18.50
  30  -6  -1  223.08   18.10
  30  -6  -1  240.58   17.80
 -30  -6   1  213.78   18.20
 -30   6   1  228.28   18.00
 -28  -6   1   61.69    6.40
  28  -6  -1   63.59    6.20
  28  -6  -1   67.59    6.00
  28  -6  -1   69.79    5.80
 -28  -6   1   71.19    6.80
 -28   6   1   64.69    5.80
 -26  -6   1   21.70    3.50
 -26  -6   1   25.70    3.70
  26  -6  -1   21.30    2.90
  26  -6  -1   22.00    2.60
  26  -6  -1   19.50    3.10
 -26   6   1   19.20    2.60
  24  -6  -1  318.67   24.40
  24  -6  -1  333.37   24.00
  24  -6  -1  317.27   23.80
 -24  -6   1  332.27   24.40
 -24  -6   1  300.87   24.20
  24  -6  -1  304.57   24.10
  24   6  -1  321.87   24.50
 -24   6   1  276.67   24.20
 -22  -6   1   49.90    5.10
  22   6  -1   50.89    5.30
  22   6  -1   62.89    5.20
  20   6  -1  536.75   41.30
  20   6  -1  546.65   41.40
  18   6  -1   19.80    2.80
  18   6  -1   21.10    2.80
  16   6  -1   88.89   13.50
 -16   6   1   83.39    6.70
  16   6  -1   90.39    7.20
  14   6  -1    2.70    1.20
 -14   6   1    1.70    0.40
  14   6  -1    0.00    4.90
  14   6  -1    3.10    1.10
  12   6  -1   19.40    2.30
  12   6  -1   24.90    2.40
  12   6  -1   20.00    4.60
  12   6  -1   17.80    5.00
  10   6  -1  162.48   13.50
  10   6  -1  166.68   13.80
  10   6  -1  145.19   11.70
  10   6  -1  141.29   11.70
   8   6  -1  431.46   33.00
   8   6  -1  421.76   31.90
   8   6  -1  436.06   33.30
   8   6  -1  401.56   31.90
   6   6  -1   64.69    5.40
  -6   6   1   62.39    5.10
   6   6  -1   77.09    7.00
   6   6  -1   62.19    6.40
   6   6  -1   69.89    5.40
  -6   6   1   67.69    5.10
  -6   6   1   70.09    5.10
  -4   6   1   60.99    4.70
   4   6  -1   67.79    5.00
   4   6  -1   66.09    6.20
  -4   6   1   58.79    4.70
   4   6  -1   60.69    4.90
  -4   6   1   60.39    4.80
   2   6  -1   12.90    1.30
  -2   6   1    9.80    1.50
  -2   6   1   11.00    1.10
  -2   6   1    8.60    1.40
   2   6  -1   13.70    2.20
   2   6  -1   12.00    1.90
   2   6  -1    9.90    1.10
  -2   6   1    9.40    1.10
   0   6   1  276.27   23.10
   0   6  -1  316.47   23.10
   0   6   1  273.27   23.10
   0   6   1  332.27   23.70
   0   6  -1  315.27   23.50
   0   6  -1  316.77   23.60
   0   6   1  317.17   23.60
   2   6   1  257.27   20.70
   2   6   1  255.37   20.70
  -2   6  -1  287.07   20.70
  -2   6  -1  250.17   20.70
   2   6   1  281.47   21.40
  -2   6  -1  297.47   21.10
   2   6   1  297.27   21.60
   4   6   1   18.80    4.30
   4   6   1   21.40    3.20
   4   6   1   18.10    1.90
   4   6   1   20.80    1.90
  -6   6  -1  424.06   29.40
   6   6   1  349.07   29.60
   6   6   1  399.76   30.80
   8   6   1   26.30    4.50
  -8   6  -1   29.30    2.30
   8   6   1   27.10    2.70
  10   6   1  242.48   18.60
  12   6   1   42.80    4.20
  12   6   1   46.50    8.10
  12   6   1   45.70    4.00
  14   6   1  292.37   22.50
  16   6   1  111.89    8.70
  16   6   1  100.79    8.70
  18   6   1  421.16   31.70
  18   6   1  401.96   31.60
 -20  -6  -1    6.60    2.30
 -20  -6  -1    5.10    1.80
  20  -6   1    5.80    1.90
  20   6   1    6.10    2.00
  22  -6   1   27.20    3.30
  22  -6   1   25.70    2.80
 -22  -6  -1   27.70    3.90
 -22  -6  -1   26.20    3.40
  22  -6   1   28.30    3.30
 -22   6  -1   26.00    2.90
  22   6   1   29.50    3.60
  24  -6   1    5.40    2.00
  24  -6   1    5.20    1.80
  24  -6   1    5.70    1.50
 -24  -6  -1    4.30    2.10
 -24   6  -1    3.70    1.40
  24   6   1    7.50    3.50
  26  -6   1   24.00    3.10
 -26  -6  -1   22.90    3.70
 -26  -6  -1   28.70    4.40
  26  -6   1   26.40    3.60
  26  -6   1   23.20    3.50
 -26   6  -1   24.50    3.00
  28  -6   1   19.50    3.10
 -28  -6  -1   21.70    3.50
  28  -6   1   20.10    2.50
 -28  -6  -1   16.80    2.90
  28  -6   1   23.50    3.40
 -28   6  -1   19.80    2.90
  30  -6   1   18.10    3.00
  30  -6   1   18.40    2.90
 -30  -6  -1   21.60    3.40
  30  -6   1   18.00    2.30
 -30  -6  -1   20.00    3.00
  32  -6   1  155.08   12.20
  32  -6   1  152.98   11.90
 -32  -6  -1  159.08   12.50
  32  -6   1  152.48   12.30
 -32   6  -1  149.79   12.20
 -34  -6  -1   -0.80    1.40
  34  -6   1   -0.90    2.10
  34  -6   1    0.10    1.90
 -34  -6  -1    2.60    1.90
  34  -6   1    0.70    1.10
 -34   6  -1    1.30    1.40
 -36  -6  -1   37.70    4.00
 -36  -6  -1   46.30    4.40
  36  -6   1   48.40    3.80
  36  -6   1   52.29    4.20
 -36   6  -1   47.00    4.10
 -37  -7   1   11.30    1.90
 -37  -7   1   14.60    2.10
  37  -7  -1   14.40    2.10
  37  -7  -1   15.90    2.10
 -37   7   1   13.40    1.90
 -35  -7   1    4.70    1.60
 -35  -7   1    6.50    1.90
  35  -7  -1    8.20    1.40
  35  -7  -1    7.50    1.50
  35  -7  -1    2.90    2.10
 -35   7   1    5.40    1.30
  33  -7  -1    2.90    1.30
 -33  -7   1    7.20    2.30
 -33  -7   1    5.30    2.10
  33  -7  -1    3.80    1.60
  33  -7  -1    4.30    2.00
 -33   7   1    4.80    1.40
 -31  -7   1   41.10    4.70
  31  -7  -1   47.20    4.20
 -31  -7   1   48.40    5.20
  31  -7  -1   44.20    4.80
  31  -7  -1   48.30    4.50
 -31   7   1   43.30    4.30
  29  -7  -1   50.99    4.60
  29  -7  -1   49.70    5.10
  29  -7  -1   55.79    5.00
 -29  -7   1   46.60    5.30
 -29  -7   1   55.69    5.60
 -29   7   1   51.49    4.80
 -27  -7   1    0.60    2.00
  27  -7  -1   -0.70    1.50
  27  -7  -1    1.20    1.60
 -27  -7   1    0.20    2.30
  27  -7  -1    0.00    1.80
 -27   7   1   -0.60    1.10
  25   7  -1   16.50    3.00
  23  -7  -1   28.20    3.00
  23  -7  -1   31.40    3.30
  23  -7  -1   28.90    3.40
  23  -7  -1   30.10    4.00
 -23  -7   1   28.80    4.10
 -23  -7   1   28.00    3.70
  23   7  -1   29.80    3.90
  23   7  -1   37.60    4.00
 -21  -7   1   26.60    3.40
  21  -7  -1   27.30    2.80
  21  -7  -1   31.00    3.10
 -21  -7   1   30.90    3.80
  21  -7  -1   29.10    3.20
  21   7  -1   26.90    3.60
  21   7  -1   26.10    3.70
 -19  -7   1  349.27   27.50
  19  -7  -1  336.87   27.10
  19  -7  -1  351.06   27.40
  19  -7  -1  368.76   27.30
  19   7  -1  368.16   27.60
  19   7  -1  376.86   27.70
  17   7  -1 1079.09   83.59
  17   7  -1 1133.99   83.59
  15   7  -1  257.47   20.50
 -15   7   1  249.97   19.90
  15   7  -1  286.97   20.50
  13   7  -1  394.86   28.40
 -13   7   1  349.57   27.80
  11   7  -1  249.78   21.20
  11   7  -1  271.77   20.80
  11   7  -1  293.17   21.00
   9   7  -1   56.69    7.10
   9   7  -1   48.70    3.90
   9   7  -1   49.00    4.00
  -9   7   1   40.00    3.40
   7   7  -1  237.88   17.80
  -7   7   1  209.88   17.40
   7   7  -1  248.08   19.10
   7   7  -1  239.08   17.80
  -5   7   1    0.70    0.40
  -5   7   1    1.00    0.40
   5   7  -1    3.90    2.20
   5   7  -1    0.40    0.80
   5   7  -1    0.80    0.80
  -5   7   1    1.60    0.40
   3   7  -1   50.99    4.10
   3   7  -1   50.79    4.20
  -3   7   1   52.09    4.00
   3   7  -1   59.69    5.40
  -3   7   1   45.00    4.00
  -1   7   1   14.80    2.30
   1   7  -1   15.60    1.60
  -1   7   1   18.90    2.30
   1   7  -1   19.70    2.50
  -1   7   1   17.20    1.60
   1   7  -1   19.20    1.80
   1   7  -1   19.20    3.00
  -1   7   1   15.20    1.60
  -1   7  -1  697.63   47.50
  -1   7  -1  639.04   47.20
   1   7   1  625.14   47.80
  -1   7  -1  573.74   47.10
  -1   7  -1  665.73   47.70
   1   7   1  596.24   47.20
   1   7   1  594.64   47.20
  -3   7  -1    4.30    0.70
  -3   7  -1    3.90    0.70
   3   7   1    4.60    0.90
   3   7   1    3.70    2.30
   3   7   1    4.60    0.90
  -5   7  -1   13.90    1.30
   5   7   1   13.60    3.50
  -5   7  -1   12.40    1.20
   5   7   1   11.90    1.70
   7   7   1  144.59   11.40
   7   7   1  149.99   13.50
  -9   7  -1   19.00    1.50
   9   7   1   20.60    2.20
  11   7   1  174.98   12.80
  11   7   1  151.58   13.00
  13   7   1  102.79    7.90
  13   7   1   89.19    8.00
  15   7   1  934.51   73.09
  15   7   1  997.80   72.99
 -17  -7  -1  243.08   19.50
  17  -7   1  253.87   19.20
  17  -7   1  245.18   19.30
  17   7   1  244.78   19.70
  17   7   1  254.47   19.70
  17   7   1  269.77   20.10
  19  -7   1  305.57   23.00
  19  -7   1  310.57   23.10
 -19  -7  -1  284.97   23.20
  19  -7   1  292.07   22.80
  19   7   1  289.97   23.30
  19   7   1  304.97   25.00
  19   7   1  308.57   23.40
  21  -7   1   30.30    3.00
  21  -7   1   27.30    3.40
  21  -7   1   30.40    3.30
 -21  -7  -1   29.60    3.70
 -21  -7  -1   26.60    3.60
  21   7   1   33.00    4.10
  21   7   1   24.90    3.60
 -23  -7  -1    4.10    2.30
 -23   7  -1    2.90    1.20
  23   7   1    4.90    2.30
 -25  -7  -1   40.90    4.90
 -25  -7  -1   30.90    4.40
  25  -7   1   38.50    4.10
  25  -7   1   40.20    3.70
  25  -7   1   36.80    4.20
 -25   7  -1   37.50    3.70
  27  -7   1    1.80    2.10
  27  -7   1    1.40    1.40
 -27  -7  -1    2.40    2.40
 -27  -7  -1    2.60    2.30
  27  -7   1    1.50    1.70
 -27   7  -1    2.80    1.30
  29  -7   1    0.10    2.10
  29  -7   1    4.00    1.80
  29  -7   1    2.00    1.40
 -29  -7  -1    0.40    2.10
 -29  -7  -1    2.70    2.30
 -29   7  -1    0.00    1.30
  31  -7   1    2.50    1.40
 -31  -7  -1    2.70    2.10
  31  -7   1    2.00    1.90
  31  -7   1    2.30    1.70
 -31  -7  -1    2.50    2.00
 -31   7  -1    1.20    1.30
 -33  -7  -1   11.90    2.20
  33  -7   1    9.50    2.00
  33  -7   1   14.00    2.50
  33  -7   1   15.20    1.70
 -33  -7  -1   13.00    2.10
 -33   7  -1   11.90    2.10
  35  -7   1   10.10    1.60
  35  -7   1   11.80    1.50
  35  -7   1   11.50    1.50
 -35  -7  -1    8.70    1.50
 -35  -7  -1    8.60    1.50
 -35   7  -1    7.50    1.50
  36  -8  -1   33.30    3.00
  36  -8  -1   33.30    3.20
 -36  -8   1   34.90    3.20
  34  -8  -1  105.89    8.30
 -34  -8   1   99.89    8.30
  34  -8  -1  103.79    8.10
  34  -8  -1  111.69    8.10
 -34  -8   1   96.49    8.30
 -34   8   1   96.09    8.10
 -32  -8   1    3.90    1.80
 -32  -8   1    4.20    2.70
  32  -8  -1    6.70    1.70
  32  -8  -1    4.50    1.30
  32  -8  -1    3.60    2.00
 -32   8   1    3.80    1.70
  30  -8  -1   41.30    4.20
  30  -8  -1   40.20    4.50
  30  -8  -1   40.40    3.80
 -30  -8   1   41.50    4.70
 -30  -8   1   39.60    4.70
 -30   8   1   41.00    4.00
  28  -8  -1   60.99    5.40
 -28  -8   1   55.69    5.90
  28  -8  -1   53.19    5.50
  28  -8  -1   55.79    4.90
  26  -8  -1    1.70    1.60
 -26  -8   1    2.80    2.10
  26  -8  -1    1.30    1.90
  26  -8  -1    2.60    1.40
 -26  -8   1    2.70    2.20
  24  -8  -1   53.89    5.20
  24  -8  -1   54.49    5.10
 -24  -8   1   55.09    5.50
  24  -8  -1   52.29    4.70
 -24  -8   1   47.80    5.30
  22  -8  -1  368.66   28.40
 -22  -8   1  359.36   28.80
  22  -8  -1  354.46   28.70
  22  -8  -1  371.26   28.60
 -22  -8   1  378.86   28.90
  22   8  -1  388.46   29.50
  22   8  -1  403.46   29.00
 -20  -8   1   93.29    8.50
 -20  -8   1   96.79    8.50
  20  -8  -1  104.09    8.20
  20  -8  -1   97.49    8.10
 -20  -8   1   98.89    8.40
  20  -8  -1   98.09    7.90
  20   8  -1  101.39    8.60
  20   8  -1  103.89    8.70
  18  -8  -1    5.10    1.30
  18  -8  -1    7.90    1.60
 -18  -8   1    3.10    1.60
 -18  -8   1    1.30    1.90
  18   8  -1    4.20    1.90
  18   8  -1    7.00    1.90
 -16  -8   1   13.10    2.00
 -16  -8   1   12.60    2.10
  16   8  -1    9.20    2.20
  16   8  -1   11.70    2.20
  14   8  -1  719.33   57.89
  14   8  -1  809.52   57.89
  12   8  -1    3.60    1.40
  12   8  -1    1.20    1.30
  10   8  -1  107.69    8.80
  10   8  -1  111.69    8.80
   8   8  -1   30.30    2.80
   8   8  -1   25.70    3.00
   6   8  -1   20.70    2.20
  -6   8   1   17.90    1.60
   4   8  -1   58.69    6.80
  -4   8   1   57.29    4.50
  -4   8   1   57.59    4.50
   4   8  -1   58.09    5.10
   4   8  -1   53.69    4.70
  -2   8   1  259.27   21.00
   2   8  -1  275.77   21.10
  -2   8   1  265.97   21.00
  -2   8   1  317.97   21.20
   2   8  -1  260.67   21.20
   2   8  -1  290.47   21.90
   0   8  -1   39.50    3.50
   0   8   1   47.50    5.00
   0   8   1   41.60    3.50
   0   8  -1   48.40    4.70
   0   8  -1   39.60    3.50
   0   8   1   43.50    3.50
  -2   8  -1   90.59    6.80
   2   8   1   95.09    8.50
   2   8   1   84.19    6.90
  -2   8  -1   82.19    6.70
  -4   8  -1   21.50    1.90
   4   8   1   15.20    3.90
  -4   8  -1   20.10    1.80
   4   8   1   22.90    2.40
  -6   8  -1   18.00    1.70
  -6   8  -1   17.00    1.50
   6   8   1   19.70    2.10
  -8   8  -1  219.38   15.10
   8   8   1  169.28   15.60
   8   8   1  204.08   15.40
  10   8   1  670.13   47.20
  10   8   1  574.84   47.30
  12   8   1 1046.80   81.79
  12   8   1 1115.79   81.59
 -14  -8  -1  183.18   14.20
  14   8   1  170.38   14.40
  14   8   1  187.68   14.30
  16  -8   1    4.60    2.00
  16  -8   1    4.90    1.40
  16   8   1    6.90    1.80
  16   8   1    4.00    1.80
  18  -8   1   23.20    4.50
  18  -8   1   22.90    2.50
  18  -8   1   20.40    2.80
  18  -8   1   21.60    2.80
 -18  -8  -1   22.20    3.20
 -18  -8  -1   16.40    3.10
  18   8   1   22.30    3.70
  18   8   1   19.10    2.90
  18   8   1   30.10    4.10
  20  -8   1  343.77   25.60
 -20  -8  -1  323.77   25.30
  20  -8   1  326.07   24.90
  20  -8   1  329.87   25.20
 -20  -8  -1  318.77   25.30
  20  -8   1  322.37   25.00
  20   8   1  332.77   25.50
  20   8   1  312.17   25.40
  22  -8   1   25.60    3.70
  22  -8   1   28.90    3.10
 -22  -8  -1   28.20    4.10
 -22  -8  -1   27.10    3.90
  22  -8   1   26.50    3.50
  22   8   1   34.60    4.30
  22   8   1   39.50    4.90
  24  -8   1   21.70    3.10
  24  -8   1   19.60    2.60
 -24  -8  -1   20.60    3.60
 -24  -8  -1   21.40    3.70
  24  -8   1   19.20    2.90
 -24   8  -1   18.40    2.40
 -26  -8  -1   -0.40    2.10
  26  -8   1    0.10    1.40
  26  -8   1   -0.50    1.60
  26  -8   1   -0.10    2.00
 -26   8  -1   -0.90    1.20
  28  -8   1   30.40    3.20
  28  -8   1   27.90    3.80
  28  -8   1   32.30    3.60
 -28  -8  -1   26.30    4.10
 -28  -8  -1   24.20    3.90
 -28   8  -1   26.40    3.10
  30  -8   1    0.50    1.30
  30  -8   1    2.30    1.70
 -30  -8  -1    1.60    1.80
 -30  -8  -1    1.10    3.00
  30  -8   1    0.00    1.80
 -30   8  -1   -0.20    1.10
 -32  -8  -1   10.40    2.00
  32  -8   1   11.20    2.00
 -32  -8  -1   14.90    2.60
  32  -8   1   12.30    1.60
  32  -8   1   14.60    2.30
 -32   8  -1   11.10    2.00
  34  -8   1   14.00    2.00
  34  -8   1   14.50    1.90
 -34  -8  -1   17.30    2.40
  34  -8   1   15.80    2.10
  35  -9  -1    8.50    1.30
 -35  -9   1    4.60    1.20
  35  -9  -1    4.90    1.30
  33  -9  -1   45.90    4.10
  33  -9  -1   47.50    4.40
 -33  -9   1   51.29    4.60
  33  -9  -1   47.70    4.10
  31  -9  -1   50.49    5.10
  31  -9  -1   59.09    4.80
 -31  -9   1   60.19    5.40
  31  -9  -1   58.09    5.10
 -31   9   1   52.59    4.80
  29  -9  -1   71.29    5.80
  29  -9  -1   69.49    5.90
 -29  -9   1   73.09    6.50
 -29  -9   1   62.09    6.50
  29  -9  -1   67.09    6.20
  27  -9  -1   14.10    3.80
 -27  -9   1   25.60    4.50
 -27  -9   1   20.00    3.20
  27  -9  -1   26.60    3.60
 -25  -9   1   35.90    4.80
  25  -9  -1   44.10    4.70
  25  -9  -1   45.10    4.00
  25  -9  -1   46.90    4.30
 -25  -9   1   42.90    4.80
  23  -9  -1   66.59    5.60
 -23  -9   1   52.09    6.10
  23  -9  -1   65.59    5.90
  23  -9  -1   67.79    5.90
 -23  -9   1   65.29    6.20
  23   9  -1   77.49    6.60
 -21  -9   1   18.50    3.10
  21   9  -1   22.80    4.10
  21   9  -1   22.30    3.20
 -19  -9   1    6.30    2.10
  19  -9  -1    6.50    1.30
  19  -9  -1    9.00    1.80
  19  -9  -1    6.90    1.60
 -19  -9   1    7.40    2.20
  19  -9  -1    3.60    2.30
  19   9  -1    6.10    2.10
  19   9  -1    3.30    2.20
 -17  -9   1   10.20    2.20
 -17  -9   1    4.40    1.90
  17  -9  -1    5.40    2.40
  17  -9  -1    7.20    1.60
  17  -9  -1    4.60    1.20
  17   9  -1    8.20    2.10
  17   9  -1    3.00    2.00
  15  -9  -1  132.79   10.80
  15  -9  -1  145.69   11.10
 -15  -9   1  140.99   11.50
  15  -9  -1  133.69   11.20
  15   9  -1  150.18   11.50
  15   9  -1  140.59   11.50
 -13  -9   1   16.90    2.50
 -13  -9   1   15.20    2.60
  13   9  -1   11.80    2.40
  13   9  -1   15.10    2.50
  11   9  -1  375.56   27.00
  11   9  -1  328.77   27.10
   9   9  -1   80.69    7.30
   9   9  -1   94.19    7.20
   7   9  -1  176.68   12.80
   7   9  -1  144.79   12.80
   7   9  -1  167.78   12.80
   5   9  -1   17.00    2.10
  -5   9   1   16.40    1.50
   5   9  -1   17.90    2.00
   5   9  -1   14.70    2.10
  -3   9   1   64.79    5.10
   3   9  -1   65.39    5.30
   3   9  -1   61.49    5.30
  -1   9   1  110.09    8.40
   1   9  -1  107.19    8.50
   1   9  -1  105.89    8.50
  -1   9  -1  235.88   18.60
  -1   9  -1  239.18   18.50
   1   9   1  255.67   18.60
  -3   9  -1   97.79    7.60
  -3   9  -1   96.09    7.70
   3   9   1  100.39    7.80
  -5   9  -1  117.89    8.90
   5   9   1  118.29    9.20
  -5   9  -1  108.79    8.70
   7   9   1   64.09    6.00
   7   9   1   70.89    5.80
  -7   9  -1   69.69    5.40
  -9   9  -1   18.40    1.60
   9   9   1   18.40    2.40
   9   9   1   15.00    2.80
 -11  -9  -1  113.99    9.10
  11  -9   1  118.59    8.70
 -11  -9  -1  112.49    8.90
  11   9   1  100.69    9.20
 -11   9  -1  101.89    8.30
  11   9   1  108.39    9.00
 -13  -9  -1   19.80    3.20
  13  -9   1   23.50    2.40
  13   9   1   25.60    3.20
 -13   9  -1   21.50    1.80
  13   9   1   29.40    4.30
  13   9   1   19.00    3.40
 -15  -9  -1   33.60    4.00
  15  -9   1   43.10    4.40
  15  -9   1   39.50    3.60
 -15  -9  -1   38.10    4.30
  15  -9   1   38.40    3.40
  15  -9   1   34.60    3.60
  15   9   1   33.80    4.00
  15   9   1   31.00    4.60
  15   9   1   38.10    4.70
  17  -9   1  272.97   20.50
 -17  -9  -1  248.28   20.60
  17  -9   1  260.37   20.50
  17  -9   1  290.07   21.10
  17  -9   1  250.37   20.20
 -17  -9  -1  270.57   20.70
  17   9   1  265.77   21.00
  17   9   1  262.37   20.80
  19  -9   1   62.19    5.80
  19  -9   1   63.59    6.10
  19   9   1   57.49    6.00
  19   9   1   56.29    6.30
  21  -9   1   -0.80    1.70
  21  -9   1   -0.10    1.70
  21  -9   1    0.30    1.30
 -21  -9  -1   -2.10    2.10
  21   9   1   -1.00    2.20
  23  -9   1  228.98   18.30
  23  -9   1  227.98   18.40
  23  -9   1  230.48   18.10
 -23  -9  -1  224.98   18.50
  23   9   1  265.87   18.70
  25  -9   1    3.80    3.30
 -25  -9  -1   -2.00    1.80
  25  -9   1    5.20    1.70
 -25   9  -1    2.40    1.20
  27  -9   1  273.57   21.50
  27  -9   1  278.27   21.20
  27  -9   1  287.17   21.30
 -27  -9  -1  267.47   21.60
 -27   9  -1  282.07   21.30
  29  -9   1    3.20    1.30
  29  -9   1    4.60    1.90
 -29  -9  -1    3.80    1.90
  29  -9   1    7.70    1.70
 -29   9  -1    3.70    1.20
 -31  -9  -1   14.20    2.20
  31  -9   1   11.00    1.80
  31  -9   1   14.50    1.70
  31  -9   1   14.20    2.00
 -31   9  -1   12.50    1.80
  33  -9   1   12.40    2.00
  33  -9   1    8.10    1.50
 -33  -9  -1   11.30    1.80
  33  -9   1   13.10    2.10
  34 -10  -1    1.40    0.80
 -34 -10   1    2.00    1.00
  34 -10  -1    0.60    0.80
 -32 -10   1  102.39    8.20
  32 -10  -1  100.99    8.10
  32 -10  -1  103.49    7.90
  32 -10  -1   99.69    7.90
  30 -10  -1    0.50    1.30
  30 -10  -1    1.00    1.80
 -30 -10   1    3.30    2.80
  30 -10  -1   -0.40    1.30
 -28 -10   1   38.30    4.40
  28 -10  -1   34.90    4.10
  28 -10  -1   39.30    3.80
  28 -10  -1   37.80    3.60
  26 -10  -1  110.19    8.70
  26 -10  -1  103.19    8.50
 -26 -10   1  108.09    9.10
  26 -10  -1  103.99    8.90
  24 -10  -1   54.89    5.20
  24 -10  -1   49.30    4.80
 -24 -10   1   60.19    5.60
  24 -10  -1   50.59    5.20
  24  10  -1   66.29    5.90
  22 -10  -1   -1.30    1.00
  22 -10  -1    0.70    1.60
  22 -10  -1    3.80    1.90
  22 -10  -1    2.10    1.30
 -22 -10   1    4.40    2.20
  22  10  -1    0.70    2.30
  20 -10  -1   62.79    5.40
  20 -10  -1   60.59    5.60
  20 -10  -1   63.79    6.10
  20 -10  -1   58.49    5.10
 -20 -10   1   52.09    5.60
 -20 -10   1   62.89    5.80
  20  10  -1   59.59    6.30
  18 -10  -1    3.40    1.60
 -18 -10   1    0.50    2.60
 -18 -10   1    0.40    2.70
  18 -10  -1    0.40    1.40
  18 -10  -1    1.40    1.90
  18 -10  -1    1.00    2.60
  18 -10  -1   -0.30    2.30
  18 -10  -1    0.80    2.20
  18  10  -1   -2.20    2.00
  18  10  -1   -1.00    1.70
  16 -10  -1    8.20    1.90
 -16 -10   1    6.40    2.10
  16 -10  -1   10.00    2.30
  16 -10  -1    6.30    1.30
  16 -10  -1    7.70    1.60
 -16 -10   1    8.70    2.20
  16 -10  -1    7.60    2.50
  16 -10  -1    9.10    1.70
  16  10  -1    2.70    2.10
  16  10  -1    6.70    2.10
  14 -10  -1    2.90    2.00
  14 -10  -1    6.20    1.80
 -14 -10   1    1.70    1.80
  14 -10  -1    1.60    0.90
 -14 -10   1    1.50    1.70
  14 -10  -1    1.60    1.40
  14 -10  -1    1.60    1.20
  14 -10  -1    0.90    2.30
 -14 -10   1    2.40    1.80
  14  10  -1    3.70    1.80
  14  10  -1   -2.80    1.80
 -12 -10   1  199.38   14.60
 -12 -10   1  182.98   14.80
 -12 -10   1  170.28   14.90
  12 -10  -1  182.08   14.50
  12 -10  -1  219.48   15.30
  12 -10  -1  180.58   14.80
  12 -10  -1  196.28   14.50
 -12 -10   1  187.68   14.90
  12  10  -1  168.58   14.90
  12  10  -1  179.68   14.80
 -10 -10   1  183.18   17.50
  10 -10  -1  246.18   17.60
  10 -10  -1  221.28   16.80
  10 -10  -1  210.58   17.20
 -10 -10   1  246.28   17.00
 -10 -10   1  219.98   17.20
  10 -10  -1  196.68   17.20
  10  10  -1  217.98   17.10
  -8 -10   1  316.77   24.60
   8 -10  -1  361.96   25.00
  -8 -10   1  320.67   24.50
   8 -10  -1  297.27   24.70
   8  10  -1  290.27   24.50
   8  10  -1  320.27   24.50
   6 -10  -1  686.83   47.70
  -6 -10   1  644.74   47.60
   6  10  -1  527.95   47.10
   6  10  -1  633.34   47.10
   6  10  -1  612.24   47.10
   4  10  -1   19.80    2.40
   4  10  -1   20.50    2.40
   4  10  -1   17.40    2.40
   2  10  -1  199.18   15.20
   2  10  -1  176.68   15.40
   2  10  -1  200.08   15.20
  -2  10   1  210.78   15.10
   2  10   1  170.78   15.20
  -2  10  -1  196.78   14.80
  -2  10  -1  195.28   14.90
   2  10   1  214.68   15.10
   4 -10   1   27.20    3.40
   4  10   1   20.30    2.90
  -4  10  -1   24.10    2.30
   4  10   1   24.80    2.70
   6 -10   1  146.09   10.60
   6 -10   1  149.49   11.20
  -6 -10  -1  127.09   11.00
  -6 -10  -1  135.49   10.90
   6  10   1  116.49   10.90
  -6  10  -1  128.49   10.30
   6  10   1  133.39   10.70
  -8 -10  -1  385.86   29.70
   8 -10   1  387.96   29.40
   8 -10   1  364.96   29.10
  -8 -10  -1  388.36   29.90
   8 -10   1  362.46   29.60
  -8 -10  -1  427.86   29.40
  -8  10  -1  353.76   29.00
   8  10   1  410.36   29.60
  10 -10   1  226.48   16.20
 -10 -10  -1  194.28   16.00
  10 -10   1  178.18   15.70
 -10 -10  -1  202.78   15.80
 -10 -10  -1  207.38   15.60
  10 -10   1  206.18   15.50
  10  10   1  201.48   15.80
  10  10   1  182.58   16.00
  12 -10   1  159.28   12.00
 -12 -10  -1  149.88   12.30
 -12 -10  -1  159.38   12.20
 -12 -10  -1  142.39   12.40
  12 -10   1  148.79   11.80
 -12 -10  -1  153.08   12.30
  12  10   1  144.99   12.60
  12  10   1  162.88   12.90
  12  10   1  148.59   12.30
  14 -10   1  309.67   24.80
  14 -10   1  346.47   24.80
  14 -10   1  316.07   24.60
 -14 -10  -1  306.67   25.10
 -14 -10  -1  323.37   25.10
 -14 -10  -1  334.57   25.00
 -14 -10  -1  297.27   25.20
  14 -10   1  367.26   25.60
  14  10   1  312.07   25.40
  14  10   1  326.97   25.20
 -16 -10  -1    6.80    2.10
  16 -10   1   10.80    1.90
  16 -10   1    9.80    2.90
  16 -10   1    9.30    2.50
 -16 -10  -1    5.20    3.40
 -16 -10  -1   13.30    3.00
  16  10   1    3.80    2.40
  16  10   1    7.80    2.10
  18 -10   1    7.80    1.60
 -18 -10  -1    4.00    2.00
  18 -10   1    6.40    2.60
  18 -10   1    5.30    1.80
 -18 -10  -1    7.80    2.50
  18 -10   1    6.50    1.70
  18  10   1    2.80    2.60
 -20 -10  -1   37.40    4.80
  20 -10   1   39.30    4.10
  20 -10   1   38.60    4.50
  20 -10   1   34.00    4.00
  20 -10   1   41.60    3.80
  20  10   1   36.90    5.20
  22 -10   1   93.49    8.20
 -22 -10  -1   97.29    8.50
  22 -10   1   97.59    9.30
  22 -10   1   96.09    7.90
  22  10   1  108.89    8.80
  24 -10   1  219.58   17.70
  24 -10   1  236.88   17.60
 -24 -10  -1  220.18   17.90
  24 -10   1  233.58   17.50
  26 -10   1   51.49    4.50
  26 -10   1   46.40    4.10
 -26 -10  -1   43.40    5.00
  26 -10   1   43.10    4.50
  28 -10   1   57.39    5.40
  28 -10   1   69.19    5.80
  28 -10   1   61.59    5.00
 -28 -10  -1   55.39    6.10
 -30 -10  -1   44.00    4.00
  30 -10   1   35.40    3.60
  30 -10   1   42.50    3.70
  30 -10   1   41.70    3.60
  32 -10   1   30.40    2.60
 -32 -10  -1   31.70    2.90
  32 -10   1   26.10    2.60
  33 -11  -1   23.40    2.10
 -33 -11   1   26.30    2.40
  31 -11  -1   18.70    2.40
  31 -11  -1   21.20    2.00
  31 -11  -1   23.90    2.20
  29 -11  -1   25.20    2.60
  29 -11  -1   25.80    2.70
 -29 -11   1   32.70    3.30
  29 -11  -1   20.40    2.80
  27 -11  -1    5.80    1.40
  27 -11  -1    5.40    2.20
 -27 -11   1    7.90    2.10
  25 -11  -1   36.80    3.50
  25 -11  -1   33.40    3.90
  25 -11  -1   37.30    3.70
 -25 -11   1   37.10    4.40
  23 -11  -1   20.50    3.00
  23 -11  -1   23.20    2.60
  23 -11  -1   18.50    3.10
 -23 -11   1   25.50    3.80
  23  11  -1   17.90    3.60
 -21 -11   1  106.69    8.60
  21 -11  -1   92.39    8.10
  21 -11  -1   90.19    8.40
  21 -11  -1   92.59    7.80
  21  11  -1  108.49    8.80
  19 -11  -1  141.09   11.80
 -19 -11   1  142.69   12.10
  19 -11  -1  143.99   11.60
  19 -11  -1  154.98   12.50
  19 -11  -1  155.68   11.90
 -19 -11   1  156.38   12.20
  19  11  -1  151.58   12.60
 -17 -11   1  261.37   20.40
  17 -11  -1  245.28   19.80
  17 -11  -1  297.87   20.70
 -17 -11   1  278.37   20.20
  17 -11  -1  235.08   20.30
  17 -11  -1  264.67   20.00
  17 -11  -1  216.28   20.80
  17 -11  -1  263.07   20.00
  17  11  -1  273.77   20.70
  15 -11  -1    2.00    1.60
 -15 -11   1    3.60    1.90
  15 -11  -1    1.00    2.90
  15 -11  -1    4.30    1.50
 -15 -11   1    4.20    2.30
  15  11  -1   -0.30    1.70
  15  11  -1   -1.60    2.00
 -13 -11   1  271.97   19.80
  13 -11  -1  237.98   19.40
  13 -11  -1  261.77   19.70
 -13 -11   1  240.88   20.10
  13 -11  -1  291.07   20.50
  13 -11  -1  245.98   20.10
 -13 -11   1  262.77   20.00
  13 -11  -1  235.48   19.90
 -13 -11   1  262.97   20.20
  13 -11  -1  258.77   19.60
  13  11  -1  238.88   20.20
  11 -11  -1  198.78   14.90
 -11 -11   1  192.98   15.20
 -11 -11   1  183.88   15.40
  11 -11  -1  178.18   15.30
  11 -11  -1  190.18   15.30
  11 -11  -1  221.88   15.70
 -11 -11   1  208.48   15.00
 -11 -11   1  201.58   15.40
  11 -11  -1  167.48   14.60
  11  11  -1  193.38   15.20
  11  11  -1  171.38   15.40
  -9 -11   1  140.09   10.90
   9 -11  -1  110.79   10.10
  -9 -11   1  136.59   11.00
   9 -11  -1  148.89   11.30
   9 -11  -1  130.19   10.90
   9 -11  -1  122.99   11.00
   9 -11  -1  143.19   10.50
  -9 -11   1  134.79   11.00
  -9 -11   1  145.49   10.50
   9  11  -1  126.89   10.70
   9  11  -1  112.69   10.90
   7 -11  -1  238.48   19.30
  -7 -11   1  243.68   19.50
   7 -11  -1  234.08   19.50
  -7 -11   1  248.78   19.40
   7 -11  -1  263.87   19.70
  -7 -11   1  250.77   19.30
   7 -11  -1  262.57   18.90
  -7 -11   1  259.67   18.90
   7  11  -1  242.58   19.10
   7  11  -1  215.68   19.20
  -5 -11   1   10.10    2.20
  -5 -11   1   13.80    2.70
  -5 -11   1   16.70    3.00
   5 -11  -1   16.10    3.10
   5 -11  -1   14.10    2.70
  -5 -11   1   16.60    3.10
   5 -11  -1   15.80    2.10
   5 -11  -1   15.80    3.10
   5  11  -1   12.50    2.00
   5  11  -1   11.10    2.10
   3 -11  -1   10.50    2.60
   3 -11  -1   10.20    2.50
   3 -11  -1    7.90    1.60
  -3 -11   1    8.00    2.40
  -3 -11   1   12.00    2.50
   3  11  -1    7.50    2.10
   1 -11  -1    1.70    1.90
   1 -11  -1    2.30    2.00
  -1 -11   1    1.20    1.20
   1 -11  -1    0.70    3.10
  -1 -11   1    1.30    1.90
  -1 -11   1    1.20    1.90
   1  11  -1    0.50    1.00
  -1  11   1   -0.40    0.90
  -1 -11  -1   31.90    4.10
   1 -11   1   33.70    4.10
   1 -11   1   35.70    3.40
  -1 -11  -1   35.20    4.10
  -1 -11  -1   35.80    3.90
   1 -11   1   37.50    4.20
   1  11   1   27.40    3.40
  -3 -11  -1   23.70    3.50
   3 -11   1   32.10    3.80
  -3 -11  -1   26.60    3.70
   3 -11   1   28.60    2.90
  -3 -11  -1   24.40    2.70
   3 -11   1   27.50    3.70
  -3 -11  -1   28.00    3.70
   3  11   1   25.20    3.00
   3  11   1   19.10    3.70
   5 -11   1   30.60    3.10
  -5 -11  -1   37.50    3.30
  -5 -11  -1   37.70    4.20
   5 -11   1   33.80    4.00
   5 -11   1   33.50    4.20
  -5 -11  -1   35.30    4.20
   5 -11   1   34.80    3.40
  -5 -11  -1   33.80    4.00
   5  11   1   25.90    3.80
   5  11   1   34.00    3.60
  -7 -11  -1  443.16   35.30
  -7 -11  -1  451.85   35.50
   7 -11   1  393.46   34.70
   7 -11   1  446.66   35.10
  -7 -11  -1  480.15   34.90
  -7 -11  -1  487.35   35.30
   7 -11   1  514.35   35.60
   7 -11   1  427.66   35.20
   7 -11   1  505.25   34.90
   7  11   1  474.15   35.10
   7  11   1  473.45   35.50
   7  11   1  416.56   35.30
   9 -11   1   76.29    6.20
   9 -11   1   77.79    6.50
  -9 -11  -1   75.99    6.30
   9 -11   1   63.29    5.90
  -9 -11  -1   73.19    6.80
   9 -11   1   82.89    7.10
   9 -11   1   67.49    6.70
  -9 -11  -1   76.49    6.90
  -9 -11  -1   75.59    7.00
   9  11   1   70.79    6.50
   9  11   1   63.99    6.90
  11 -11   1   46.20    5.20
 -11 -11  -1   58.29    5.10
 -11 -11  -1   51.09    5.30
  11 -11   1   46.10    4.40
  11 -11   1   61.39    5.90
  11 -11   1   56.59    4.80
 -11 -11  -1   55.09    5.40
 -11 -11  -1   47.90    5.30
  11  11   1   45.70    5.50
 -13 -11  -1   98.59   10.00
  13 -11   1  104.19    9.70
  13 -11   1  129.99   11.00
 -13 -11  -1   99.19    9.50
  13  11   1  116.29    9.90
  13  11   1  131.59    9.60
 -15 -11  -1  721.83   53.99
  15 -11   1  705.03   53.69
  15 -11   1  684.53   53.49
 -15 -11  -1  669.83   53.89
 -15 -11  -1  720.43   53.79
  15 -11   1  761.32   54.29
  15  11   1  703.83   54.19
  17 -11   1   99.39    7.90
  17 -11   1   93.39    8.10
 -17 -11  -1   90.69    8.30
 -17 -11  -1  104.49    8.60
  17 -11   1   94.39    8.00
  17 -11   1  108.29    8.90
  17  11   1   95.39    8.90
  19 -11   1  151.78   11.80
 -19 -11  -1  160.08   12.40
  19 -11   1  125.49   12.90
  19 -11   1  155.08   12.10
  19  11   1  163.78   12.80
  21 -11   1  127.39    9.70
  21 -11   1  131.19    9.60
  21 -11   1  106.39    9.60
 -21 -11  -1  126.49   10.20
  21  11   1  101.99   10.70
  23 -11   1   20.60    2.90
  23 -11   1   17.70    2.40
 -23 -11  -1   21.00    3.40
  23 -11   1   15.50    2.40
 -25 -11  -1   12.90    2.50
  25 -11   1    9.40    2.20
  25 -11   1    9.30    1.80
  25 -11   1   10.70    1.60
 -27 -11  -1    5.80    1.90
  27 -11   1    5.90    1.40
  27 -11   1    6.20    1.30
  27 -11   1    4.10    1.40
  29 -11   1    0.70    0.90
 -29 -11  -1    4.70    1.40
  29 -11   1    2.80    0.90
  29 -11   1    3.40    1.00
  31 -11   1    5.40    1.00
 -31 -11  -1    7.70    1.30
  31 -11   1    6.20    0.80
  30 -12  -1   30.80    3.00
  30 -12  -1   30.50    2.80
 -30 -12   1   40.10    3.50
  28 -12  -1   31.90    2.70
  28 -12  -1   25.60    2.70
  28 -12  -1   30.10    2.80
 -26 -12   1    5.60    2.20
  26 -12  -1    4.50    1.30
  26 -12  -1    1.40    1.30
  26 -12  -1    3.20    1.10
  24 -12  -1   19.40    2.70
  24 -12  -1   19.40    2.50
  24 -12  -1   18.40    2.70
 -24 -12   1   24.70    3.50
  24  12  -1   27.70    3.60
 -22 -12   1    8.30    2.20
  22 -12  -1    6.00    1.40
  22 -12  -1    3.80    1.70
  22 -12  -1    5.20    1.70
  22  12  -1    8.20    2.40
  20 -12  -1   22.80    3.10
  20 -12  -1   26.70    3.20
 -20 -12   1   33.00    4.00
  20 -12  -1   27.80    3.80
  20 -12  -1   32.90    2.90
  20  12  -1   25.20    4.50
  18 -12  -1   83.99    6.60
  18 -12  -1   59.99    6.50
 -18 -12   1   60.19    7.90
 -18 -12   1   84.19    6.80
  18  12  -1   73.29    7.20
  16 -12  -1  133.09   10.20
 -16 -12   1  129.69    9.80
  16 -12  -1  108.59    9.50
  16 -12  -1  109.49    9.20
  16 -12  -1  110.49    9.90
  16 -12  -1  106.19    9.50
 -16 -12   1  122.49   10.10
  16  12  -1  121.29   10.30
 -14 -12   1   81.19    7.90
  14 -12  -1   89.79    8.20
 -14 -12   1   99.59    8.50
  14 -12  -1   91.39    8.00
 -14 -12   1  108.79    8.00
  14 -12  -1   88.89    7.60
  14 -12  -1  101.19    8.40
  14 -12  -1   81.09    7.30
  14  12  -1   87.49    8.40
 -12 -12   1   16.60    3.20
 -12 -12   1   23.50    3.70
 -12 -12   1   24.40    3.90
  12 -12  -1   18.80    3.90
  12 -12  -1   18.70    3.00
  12 -12  -1   19.30    2.20
  12 -12  -1   19.70    3.50
  12 -12  -1   22.00    4.10
 -12 -12   1   20.40    3.10
 -10 -12   1   33.40    4.30
  10 -12  -1   29.60    3.30
 -10 -12   1   30.40    3.60
  10 -12  -1   27.40    4.40
  10 -12  -1   21.10    4.30
 -10 -12   1   30.60    4.00
  10 -12  -1   31.30    4.20
 -10 -12   1   25.70    3.70
  10  12  -1   22.00    3.80
   8 -12  -1   40.10    5.30
  -8 -12   1   31.40    4.10
   8 -12  -1   35.80    5.20
   8 -12  -1   35.10    3.40
  -8 -12   1   32.40    3.50
   8  12  -1   28.70    3.70
   6 -12  -1   16.80    2.50
  -6 -12   1   17.70    3.30
   6 -12  -1   18.80    3.60
   6 -12  -1   15.10    2.80
  -6 -12   1   19.00    3.60
  -6 -12   1   21.60    3.80
   6 -12  -1   21.90    4.00
   4 -12  -1   11.80    2.90
   4 -12  -1    6.60    1.50
  -4 -12   1    8.80    2.50
   4 -12  -1    9.20    2.10
   4 -12  -1   10.30    2.70
  -4 -12   1    6.10    1.60
  -4 -12   1   11.70    2.70
  -4 -12   1    7.40    2.10
   4  12  -1    5.10    1.70
   4  12  -1    4.20    1.60
  -2 -12   1    2.70    1.60
   2 -12  -1    3.50    2.40
   2 -12  -1    6.10    2.40
  -2 -12   1    6.00    2.40
  -2 -12   1    4.70    2.30
  -2 -12   1    1.20    1.60
   2 -12  -1    1.10    1.90
   2 -12  -1    2.70    1.30
   2  12  -1    1.90    1.20
   0 -12   1    9.80    2.00
   0 -12  -1   12.50    2.90
   0 -12  -1   12.30    2.50
   0 -12   1   12.40    2.80
   0 -12  -1   20.60    3.90
   0 -12   1   12.00    2.80
   0 -12  -1   11.60    2.00
   0 -12   1   10.50    1.90
   0  12   1   11.20    2.00
   0  12  -1   13.60    2.00
   2 -12   1    7.60    2.00
   2 -12   1   10.10    2.60
  -2 -12  -1    7.40    1.60
   2 -12   1    9.50    2.60
  -2 -12  -1   12.60    2.70
   2 -12   1    7.40    1.70
  -2 -12  -1    7.60    2.30
  -2 -12  -1   10.90    2.70
   2  12   1    6.30    1.80
   2  12   1    2.90    1.50
   4 -12   1  236.58   19.90
  -4 -12  -1  252.67   20.40
   4 -12   1  243.98   20.20
  -4 -12  -1  257.57   20.20
   4 -12   1  271.37   19.70
   4 -12   1  278.77   20.50
  -4 -12  -1  253.07   20.30
   4  12   1  255.87   20.40
   6 -12   1    2.00    2.90
  -6 -12  -1    0.60    2.10
   6 -12   1   -0.10    2.30
   6 -12   1   -1.00    0.80
   6 -12   1    3.60    3.30
  -6 -12  -1   -0.10    3.10
  -6 -12  -1   -0.80    1.20
   6 -12   1    0.90    1.50
   6  12   1    0.90    1.60
   6  12   1   -1.50    1.60
   8 -12   1    1.90    2.40
  -8 -12  -1    1.40    2.00
   8 -12   1    3.80    2.60
   8 -12   1    1.10    1.40
  -8 -12  -1    3.70    2.30
  -8 -12  -1    1.60    2.30
  -8 -12  -1    0.40    1.60
   8  12   1   -0.50    1.90
   8  12   1   -3.60    1.80
 -10 -12  -1    0.40    2.00
  10 -12   1    1.40    1.50
 -10 -12  -1    3.20    2.00
  10 -12   1    2.90    2.50
  10 -12   1    0.80    1.10
  10 -12   1   -0.20    2.20
 -10 -12  -1    4.70    2.60
 -10 -12  -1   -0.30    1.60
  10  12   1   -3.90    1.90
 -12 -12  -1    7.60    2.30
  12 -12   1    3.20    2.10
 -12 -12  -1    4.70    2.00
 -12 -12  -1    7.00    2.50
 -12 -12  -1    4.30    2.20
  12 -12   1    5.20    1.70
  12 -12   1    7.20    2.90
  12 -12   1    3.20    1.30
  12  12   1   -1.40    2.30
 -14 -12  -1   57.59    5.70
 -14 -12  -1   64.89    5.50
 -14 -12  -1   45.30    5.20
  14 -12   1   52.39    4.70
  14 -12   1   60.39    5.90
 -14 -12  -1   64.29    5.80
  14 -12   1   49.30    5.00
  14  12   1   47.40    6.00
 -16 -12  -1   -1.20    2.00
  16 -12   1    0.80    2.90
 -16 -12  -1    3.10    4.00
  16 -12   1   -1.40    1.80
  16 -12   1    3.00    1.40
  16  12   1   -3.80    2.20
  18 -12   1   15.40    1.90
  18 -12   1   14.80    2.30
 -18 -12  -1   11.00    2.40
  18 -12   1   12.50    2.80
 -18 -12  -1   13.80    2.50
  18  12   1   14.50    3.00
  20 -12   1   16.20    2.40
  20 -12   1   18.90    2.50
 -20 -12  -1   16.90    2.70
  20  12   1   19.90    3.00
 -22 -12  -1   90.69    7.30
  22 -12   1   84.59    7.00
  22 -12   1   91.39    6.80
  22 -12   1   71.79    6.80
  24 -12   1   -0.20    1.40
  24 -12   1    2.10    1.10
  24 -12   1   -1.30    1.30
  26 -12   1    9.10    1.40
  26 -12   1    8.50    1.30
 -26 -12  -1    8.20    1.60
  28 -12   1    1.30    0.90
 -28 -12  -1    0.90    1.50
  28 -12   1    1.30    0.80
  27 -13  -1    6.30    0.90
  27 -13  -1   10.70    1.30
 -25 -13   1    9.30    1.50
  25 -13  -1    4.90    1.00
  25 -13  -1    6.30    1.40
  25 -13  -1    3.20    1.20
  23 -13  -1   19.70    2.30
 -23 -13   1   22.00    3.40
  23 -13  -1   17.90    2.40
  23  13  -1   25.40    3.00
  21 -13  -1   42.10    4.80
 -21 -13   1   59.99    5.00
  21 -13  -1   50.49    5.00
  21  13  -1   63.09    5.50
  19 -13  -1   99.89    9.10
  19 -13  -1  115.99    8.90
 -19 -13   1  127.19    9.40
  19 -13  -1  102.69    9.60
  19  13  -1  128.79    9.80
  17 -13  -1   48.10    4.00
 -17 -13   1   53.59    5.30
  17 -13  -1   40.00    4.70
  17 -13  -1   37.60    5.00
 -17 -13   1   53.19    4.70
  17 -13  -1   42.10    4.30
  15 -13  -1   36.40    3.20
  15 -13  -1   45.60    4.90
 -15 -13   1   42.40    6.00
  15 -13  -1   33.60    4.50
 -15 -13   1   41.80    4.30
  15 -13  -1   29.20    3.80
  15  13  -1   25.00    4.70
 -13 -13   1    3.20    2.50
  13 -13  -1    1.70    3.70
  13 -13  -1    3.00    2.40
 -13 -13   1    2.80    2.00
 -13 -13   1   -1.30    2.10
  13 -13  -1    1.60    1.70
 -11 -13   1  104.79    8.80
 -11 -13   1  102.49    8.00
  11 -13  -1   99.29    8.00
  11 -13  -1  102.49    8.90
  11 -13  -1   93.09    8.60
 -11 -13   1  104.59    8.50
 -11 -13   1   96.19    8.50
  11 -13  -1   93.09    8.40
  11  13  -1   83.79    8.60
   9 -13  -1   12.50    3.10
  -9 -13   1    6.40    1.50
  -9 -13   1   13.00    2.80
   9 -13  -1    6.40    2.10
  -9 -13   1   11.60    2.30
  -9 -13   1    9.70    2.70
   9 -13  -1    8.70    2.90
   9 -13  -1    7.30    1.70
   9  13  -1    1.60    2.20
   7 -13  -1   14.10    3.10
  -7 -13   1    6.70    2.00
   7 -13  -1   13.30    3.10
  -7 -13   1   13.10    2.80
  -7 -13   1   11.00    2.30
   7 -13  -1   12.70    1.90
   7 -13  -1   11.10    2.50
   5 -13  -1    5.50    2.60
  -5 -13   1    1.20    1.60
   5 -13  -1    3.20    1.40
  -5 -13   1    3.10    2.30
   5 -13  -1    8.00    2.80
   5 -13  -1    1.30    2.00
  -5 -13   1    7.80    2.70
  -5 -13   1    2.30    1.90
   5  13  -1   -1.90    1.60
   3 -13  -1    4.60    1.60
   3 -13  -1    8.70    2.60
  -3 -13   1    2.70    1.60
   3 -13  -1    2.60    2.00
  -3 -13   1    2.60    2.10
  -3 -13   1    5.40    2.50
   3 -13  -1    5.90    2.60
  -3 -13   1   10.20    2.70
   3  13  -1    1.20    1.60
  -1 -13   1   25.00    4.00
   1 -13  -1   26.30    3.80
   1 -13  -1   19.50    3.10
  -1 -13   1   18.70    3.20
   1 -13  -1   20.80    2.70
  -1 -13   1   20.80    3.10
  -1  13   1   16.10    2.70
   1  13  -1   17.50    2.70
   1 -13   1   14.50    2.60
  -1 -13  -1   22.30    4.00
  -1 -13  -1   25.90    4.10
   1 -13   1   19.70    3.60
  -1 -13  -1   17.10    2.80
  -1 -13  -1   15.50    2.90
   1 -13   1   17.80    2.70
   1 -13   1   25.90    4.00
   1  13   1   12.40    2.40
  -1  13  -1   19.30    2.40
  -3 -13  -1   13.20    2.10
   3 -13   1   18.30    3.40
   3 -13   1   13.70    2.40
   3 -13   1   19.60    2.60
   3 -13   1   18.90    3.50
  -3 -13  -1   11.50    2.60
  -3 -13  -1   16.90    3.50
   3  13   1    9.80    2.30
  -3  13  -1   20.70    2.10
   5 -13   1   36.70    4.30
  -5 -13  -1   27.50    4.20
   5 -13   1   29.80    3.50
  -5 -13  -1   31.40    4.20
   5 -13   1   25.10    3.70
  -5 -13  -1   37.40    4.60
  -5 -13  -1   22.00    3.30
   5 -13   1   33.10    4.70
   7 -13   1   48.30    5.60
   7 -13   1   51.39    5.50
  -7 -13  -1   55.49    5.60
  -7 -13  -1   46.50    5.50
  -7 -13  -1   44.50    5.40
   7 -13   1   43.80    4.60
  -9 -13  -1  116.09    9.40
  -9 -13  -1  105.39    8.30
   9 -13   1  110.79    9.20
  -9 -13  -1  112.49    9.10
   9 -13   1   97.99    8.90
   9 -13   1   90.99    8.10
   9 -13   1  109.09    8.50
  -9 -13  -1   96.79    9.00
   9  13   1   89.89    9.10
  11 -13   1  262.47   19.80
 -11 -13  -1  236.88   19.40
  11 -13   1  247.48   19.10
 -11 -13  -1  248.88   19.40
  11  13   1  238.08   19.70
 -13 -13  -1   50.59    6.00
  13 -13   1   43.40    4.80
  13 -13   1   58.09    6.20
 -13 -13  -1   42.30    4.80
  13 -13   1   55.89    4.20
  13 -13   1   48.60    6.00
  13  13   1   42.20    5.40
 -15 -13  -1  329.17   23.00
  15 -13   1  293.67   22.70
  15 -13   1  291.87   22.90
 -15 -13  -1  297.27   23.10
  15 -13   1  317.47   23.50
  15  13   1  258.07   23.70
  17 -13   1    2.30    1.60
 -17 -13  -1    5.90    1.90
  17 -13   1    3.60    2.20
  17 -13   1    6.50    1.30
 -17 -13  -1    3.50    2.00
  17  13   1    1.60    2.20
  19 -13   1  293.17   22.90
  19 -13   1  261.77   22.90
 -19 -13  -1  313.57   23.10
  19  13   1  338.57   23.50
  21 -13   1    4.60    1.20
  21 -13   1    3.30    1.60
 -21 -13  -1    3.60    2.10
  21 -13   1    4.40    1.50
  21  13   1    7.10    1.80
  23 -13   1    1.80    1.00
 -23 -13  -1    4.10    1.40
  23 -13   1    1.30    1.10
 -25 -13  -1   79.79    6.70
  25 -13   1   85.09    6.50
 -24 -14   1    2.70    0.90
  24 -14  -1    3.50    1.00
  22 -14  -1   81.59    6.80
  22 -14  -1   81.79    6.60
 -22 -14   1   95.29    7.00
  20 -14  -1   24.90    2.40
 -20 -14   1   23.90    2.50
  20 -14  -1   18.70    2.50
  20  14  -1   26.20    3.40
  18 -14  -1   15.20    2.50
  18 -14  -1   15.20    2.90
 -18 -14   1   19.70    2.60
  18 -14  -1   18.60    1.90
  18  14  -1   20.40    2.80
 -16 -14   1  129.29   10.20
  16 -14  -1  122.69    9.70
  16 -14  -1  132.09   10.00
 -16 -14   1  134.49   10.50
  16 -14  -1  113.99   10.30
 -14 -14   1   82.39    6.70
  14 -14  -1   70.79    6.30
 -14 -14   1   62.19    6.40
  14 -14  -1   66.09    6.50
  14 -14  -1   62.09    5.80
 -14 -14   1   70.89    5.80
  14  14  -1   69.09    6.60
  12 -14  -1  165.38   13.30
  12 -14  -1  161.48   12.90
 -12 -14   1  147.59   12.60
  12 -14  -1  156.08   12.70
 -12 -14   1  147.79   12.80
  12 -14  -1  183.88   13.50
 -12 -14   1  181.58   13.40
  10 -14  -1   17.10    3.10
  10 -14  -1   22.50    4.00
 -10 -14   1   12.60    2.60
 -10 -14   1   13.00    2.40
  10 -14  -1   12.90    2.00
  10  14  -1    7.10    2.30
  -8 -14   1  173.08   14.60
  -8 -14   1  197.88   14.40
   8 -14  -1  169.08   14.10
   8 -14  -1  206.48   15.60
   8 -14  -1  173.38   14.40
  -8 -14   1  202.78   14.70
   8  14  -1  150.08   14.50
   6 -14  -1   27.40    4.00
  -6 -14   1   25.70    4.30
  -6 -14   1   15.00    3.60
  -6 -14   1   36.20    4.70
   6 -14  -1   23.90    5.10
  -4 -14   1   18.80    3.00
   4 -14  -1   13.60    2.70
  -4 -14   1   20.00    3.40
   4 -14  -1   25.50    3.70
   4  14  -1   11.00    2.30
  -2 -14   1    5.80    3.70
   2 -14  -1    6.30    2.90
   2 -14  -1    6.30    2.10
   2 -14  -1    9.40    2.70
  -2 -14   1    6.70    1.80
  -2 -14   1    7.10    2.50
  -2 -14   1    9.60    2.70
  -2  14   1    5.30    1.50
   2  14  -1    3.00    1.60
   0 -14  -1  248.08   18.60
   0 -14  -1  256.77   18.90
   0 -14  -1  240.48   18.80
   0 -14   1  252.37   18.90
   0 -14  -1  229.48   18.00
   0 -14   1  234.08   18.00
   0 -14   1  249.48   18.70
   0  14   1  194.98   18.20
   0  14  -1  204.18   18.10
   2 -14   1   75.29    7.30
   2 -14   1   66.49    6.20
   2 -14   1   79.79    7.20
  -2 -14  -1   74.99    7.20
  -2 -14  -1   77.39    7.20
  -2 -14  -1   87.09    7.50
  -2  14  -1   62.59    6.10
  -4 -14  -1   48.30    5.10
  -4 -14  -1   44.30    5.30
   4 -14   1   51.19    7.30
   4 -14   1   30.50    4.20
  -4 -14  -1   41.00    6.00
   4 -14   1   33.30    4.60
   4 -14   1   44.90    5.10
  -6 -14  -1  175.08   14.30
   6 -14   1  191.88   15.30
  -6 -14  -1  175.78   15.40
   6 -14   1  211.18   15.10
   6  14   1  169.18   14.80
   8 -14   1   51.39    5.10
  -8 -14  -1   67.59    5.90
  -8 -14  -1   54.89    5.70
  -8 -14  -1   62.19    5.70
  -8 -14  -1   44.00    5.10
   8 -14   1   61.69    5.80
   8 -14   1   64.29    6.10
   8  14   1   45.00    5.70
 -10 -14  -1  302.87   25.00
 -10 -14  -1  342.07   25.40
 -10 -14  -1  330.57   25.50
  10 -14   1  321.77   25.00
 -10 -14  -1  347.87   25.30
  10 -14   1  337.67   25.60
  10 -14   1  306.87   25.20
  12 -14   1   95.69    7.80
 -12 -14  -1   84.39    7.80
 -12 -14  -1  107.89    8.40
 -12 -14  -1   78.99    8.00
  12 -14   1   94.79    7.80
  12 -14   1  105.39    8.50
  12  14   1  102.59    8.50
  14 -14   1   97.99    8.40
 -14 -14  -1  108.69    8.90
  14 -14   1  103.19    8.20
  14 -14   1  106.59    9.10
  14  14   1  109.29    9.10
  16 -14   1    0.10    2.00
  16 -14   1    1.40    0.90
  16 -14   1   -0.60    1.60
 -16 -14  -1    0.70    1.20
  16  14   1   -1.80    1.90
  18 -14   1   50.19    4.90
 -18 -14  -1   60.79    4.80
  18 -14   1   56.59    4.70
  18  14   1   72.89    7.50
 -20 -14  -1   81.99    6.30
  20 -14   1   80.39    6.20
  20 -14   1   69.19    6.20
  22 -14   1    6.20    0.80
 -22 -14  -1    6.20    1.30
 -22 -14  -1    5.40    0.90
  22 -14   1    6.90    1.10
 -21 -15   1   80.19    6.30
 -19 -15   1   29.80    3.00
  19 -15  -1   33.80    2.80
  17 -15  -1  126.09   11.40
  17 -15  -1  149.99   11.40
 -17 -15   1  159.88   11.30
  15 -15  -1   18.50    1.90
  15 -15  -1   14.50    2.80
 -15 -15   1   16.60    2.40
  15 -15  -1   12.50    2.30
  15  15  -1   11.50    2.70
  13 -15  -1   18.90    2.90
  13 -15  -1   17.30    2.20
 -13 -15   1   15.40    3.00
  13 -15  -1   12.80    2.70
  13  15  -1   16.00    2.50
  11 -15  -1    0.70    1.60
  11 -15  -1    7.00    2.30
  11 -15  -1    1.70    1.30
 -11 -15   1    3.10    1.70
  11 -15  -1    4.60    2.70
 -11 -15   1    1.90    1.50
  11  15  -1    1.40    1.80
  -9 -15   1   -1.70    1.40
  -9 -15   1    2.60    1.90
  -9 -15   1    5.40    2.30
   9 -15  -1    5.30    2.40
   9 -15  -1   -0.20    1.70
   9 -15  -1    0.20    1.30
   9 -15  -1    6.00    2.40
   7 -15  -1   21.60    3.60
  -7 -15   1   22.60    3.00
  -7 -15   1   23.00    3.50
   7 -15  -1   28.90    3.60
   7 -15  -1   21.50    2.80
   7  15  -1   19.40    2.90
   5 -15  -1   66.69    6.10
   5 -15  -1   54.99    5.50
  -5 -15   1   51.39    5.10
   5 -15  -1   64.99    6.00
  -5 -15   1   54.99    5.70
   5 -15  -1   54.19    5.00
  -5 -15   1   58.39    5.50
  -3 -15   1  173.98   12.70
  -3 -15   1  152.08   12.00
  -3 -15   1  145.39   12.60
   3 -15  -1  155.48   12.40
   3 -15  -1  164.38   12.80
   3 -15  -1  147.89   12.00
   3 -15  -1  175.98   12.80
  -3 -15   1  147.49   12.20
  -3  15   1  135.09   12.00
   3  15  -1  139.99   12.20
   1 -15  -1   31.60    3.30
  -1 -15   1   27.80    3.60
  -1 -15   1   31.90    3.30
   1 -15  -1   33.50    4.30
   1 -15  -1   32.10    4.10
  -1  15   1   26.20    3.10
   1  15  -1   27.20    3.10
   1 -15   1   92.59    8.70
  -1 -15  -1  110.39    8.90
  -1 -15  -1  107.99    8.50
   1 -15   1  121.49    9.30
   1 -15   1  108.49    9.20
   1 -15   1  103.79    8.50
  -1 -15  -1  104.69    9.20
  -1  15  -1   95.69    8.40
  -3 -15  -1   66.89    5.80
   3 -15   1   70.49    6.50
   3 -15   1   70.39    5.90
  -3 -15  -1   68.29    6.60
  -3 -15  -1   77.29    6.50
   3 -15   1   78.59    6.70
   3  15   1   54.69    6.10
  -3  15  -1   67.39    5.70
  -5 -15  -1  146.49   10.90
   5 -15   1  125.29   10.20
   5 -15   1  136.29   10.80
  -5 -15  -1  124.49   10.80
  -5 -15  -1  124.79   10.20
  -5 -15  -1  137.49   10.70
   5 -15   1  124.09   10.90
   5  15   1  116.59   10.60
   7 -15   1    6.90    1.70
   7 -15   1   12.00    2.70
  -7 -15  -1    6.20    2.20
   7 -15   1   12.50    2.40
  -7 -15  -1    8.20    1.70
   7  15   1    7.60    2.10
   9 -15   1   10.80    1.90
  -9 -15  -1   12.20    2.10
   9 -15   1   18.40    3.20
  -9 -15  -1   11.50    2.80
   9 -15   1   14.10    2.80
   9  15   1    9.20    2.20
  11 -15   1    6.00    1.80
 -11 -15  -1    3.30    1.60
 -11 -15  -1    7.20    1.60
 -11 -15  -1   11.00    2.50
  11 -15   1    8.30    2.50
  11  15   1    7.50    2.10
  13 -15   1    7.00    1.50
  13 -15   1    6.90    2.00
 -13 -15  -1    5.80    1.70
 -13 -15  -1    5.00    1.30
 -13 -15  -1    9.20    2.00
  13  15   1    6.60    1.90
  15 -15   1    1.00    1.20
 -15 -15  -1    1.30    1.00
  15 -15   1    2.10    1.50
  15  15   1    1.70    1.50
  17 -15   1   26.80    2.80
 -17 -15  -1   24.40    2.70
  17  15   1   26.90    2.90
 -19 -15  -1   27.60    2.40
  19 -15   1   26.70    2.40
 -16 -16   1   20.00    2.00
  14 -16  -1    0.40    1.40
  14 -16  -1    1.80    0.80
 -14 -16   1   -0.70    1.10
  14  16  -1    0.50    1.20
  12 -16  -1   13.10    2.00
 -12 -16   1   10.10    1.60
  12 -16  -1   14.50    1.70
  12 -16  -1   13.70    2.40
  12  16  -1   15.50    2.40
 -10 -16   1    7.40    2.00
  10 -16  -1    2.70    1.30
  10 -16  -1    2.90    1.80
 -10 -16   1    0.80    1.30
 -10 -16   1    1.40    1.10
  10 -16  -1    4.40    1.60
  10  16  -1    0.10    1.30
  -8 -16   1    2.10    1.50
   8 -16  -1    8.40    2.00
  -8 -16   1    8.20    2.10
   8 -16  -1    2.10    1.10
   8 -16  -1    5.20    2.00
  -8 -16   1    4.60    1.30
  -6 -16   1    6.20    1.90
   6 -16  -1    4.10    1.20
  -6 -16   1    5.30    1.40
   6 -16  -1    4.20    1.90
   6 -16  -1    8.20    2.10
   6  16  -1    2.20    1.60
   4 -16  -1    3.90    1.30
   4 -16  -1    5.00    1.50
  -4 -16   1    8.70    2.60
  -4 -16   1    6.10    1.50
   4 -16  -1    5.10    2.40
  -4 -16   1    3.50    1.90
  -4  16   1    5.70    1.20
   4  16  -1    4.30    1.40
   2 -16  -1   -0.30    1.20
  -2 -16   1    1.70    2.10
   2 -16  -1    3.50    2.00
   2 -16  -1    1.20    1.50
  -2 -16   1    0.90    1.30
   2  16  -1    0.00    1.00
  -2  16   1    1.20    0.80
   0 -16   1   10.50    3.00
   0 -16  -1    2.40    1.30
   0 -16  -1    5.70    2.30
   0 -16  -1    3.50    1.60
   0 -16   1    2.50    1.30
   0 -16   1    5.10    2.30
   0  16  -1    3.10    1.00
   0  16   1    2.60    1.00
   2 -16   1   48.80    4.30
  -2 -16  -1   39.70    4.90
  -2 -16  -1   53.09    4.70
   2 -16   1   60.29    5.40
  -2 -16  -1   45.70    4.20
   2  16   1   45.60    4.30
  -2  16  -1   50.49    4.20
  -4 -16  -1    7.30    2.50
   4 -16   1    6.00    2.00
  -4 -16  -1    1.30    1.10
  -4 -16  -1    3.00    1.90
   4 -16   1    1.40    1.20
   4 -16   1    3.00    1.90
  -4  16  -1    3.50    1.10
   4  16   1    0.10    1.20
   6 -16   1   35.30    3.60
  -6 -16  -1   38.00    3.50
   6 -16   1   40.60    4.10
  -6 -16  -1   49.20    4.50
   6 -16   1   42.60    4.30
   6  16   1   34.30    3.90
  -8 -16  -1   42.70    4.20
   8 -16   1   37.90    3.80
   8 -16   1   42.60    4.70
  -8 -16  -1   41.80    3.70
   8  16   1   49.99    4.30
 -10 -16  -1    2.50    1.70
  10 -16   1    1.10    1.50
  10 -16   1   -1.40    1.00
 -10 -16  -1   -1.10    1.00
 -10 -16  -1   -1.30    1.00
  10  16   1   -1.00    1.20
  12 -16   1   40.40    3.30
 -12 -16  -1   33.50    3.10
  14 -16   1   11.30    1.40
  14 -16   1    8.70    1.60
 -14 -16  -1    9.90    1.20
  16 -16   1    0.00    0.60
 -11 -17   1    1.40    0.60
  -9 -17   1   -0.90    0.60
   9 -17  -1    0.00    1.10
  -7 -17   1   72.99    6.40
   7 -17  -1   85.99    6.70
   7 -17  -1   77.19    7.00
   7  17  -1   94.09    7.10
  -5 -17   1   61.49    5.60
   5 -17  -1   61.99    5.30
  -5 -17   1   46.80    4.60
   5  17  -1   65.99    5.40
  -3 -17   1   83.29    6.50
   3 -17  -1   84.49    7.10
   3 -17  -1   79.29    6.50
  -1 -17   1   14.40    2.10
   1 -17  -1   19.00    1.80
   1 -17  -1   20.00    2.60
   1 -17   1    5.50    1.10
  -1 -17  -1    5.00    1.80
  -1 -17  -1    4.80    0.90
   1 -17   1    4.60    1.60
  -3 -17  -1   40.40    4.40
  -3 -17  -1   46.00    3.90
   3 -17   1   47.00    3.90
   3 -17   1   56.99    4.30
   5 -17   1    2.10    1.20
   5 -17   1    2.30    1.50
  -5 -17  -1    1.50    1.10
   5 -17   1    2.80    0.80
  -5 -17  -1    0.30    1.00
   7 -17   1    0.50    0.70
   7 -17   1   -0.20    1.00
  -7 -17  -1    1.90    1.30
   9 -17   1    3.20    1.00
 -42   0   2   35.50    3.30
 -40   0   2    6.10    1.70
  40   0  -2    3.10    1.30
 -40   0   2    3.10    1.30
 -38   0   2    2.20    1.70
  38   0  -2    1.20    1.80
 -38   0   2    2.60    1.90
 -36   0   2   13.50    2.80
 -36   0   2   14.10    2.70
  36   0  -2   15.60    2.30
 -34   0   2   25.20    3.80
  34   0  -2   19.40    3.10
  34   0  -2   18.00    2.90
 -34   0   2   28.70    3.90
 -32   0   2   32.90    4.20
 -32   0   2   31.00    4.10
  32   0  -2   30.70    3.10
  32   0  -2   28.60    3.40
  32   0  -2   25.30    7.70
  30   0  -2  167.88   12.20
  30   0  -2  155.48   16.00
  30   0  -2  147.49   12.40
 -30   0   2  153.78   12.80
  30   0  -2  159.48   12.50
 -30   0   2  159.08   12.80
  28   0  -2  143.89   11.10
  28   0  -2  161.18   14.60
  28   0  -2  128.99   11.00
 -28   0   2  134.79   11.30
 -28   0   2  141.79   11.30
 -26   0   2  354.26   27.00
  26   0  -2  345.77   26.80
  26   0  -2  353.96   29.10
 -24   0   2  389.86   29.40
  24   0  -2  376.26   31.20
  22   0  -2   84.19    8.70
 -22   0   2   78.29    6.60
  20   0  -2    2.90    2.40
  20   0  -2    3.90    1.00
  18   0  -2    8.30    2.80
  18   0  -2   11.70    2.60
  18   0  -2   10.50    1.40
  16   0  -2  248.58   19.40
  16   0  -2  231.18   18.20
  16   0  -2  242.68   19.10
  16   0  -2  235.48   19.10
  14   0  -2  369.16   27.20
 -14   0   2  294.57   26.30
  14   0  -2  358.66   27.10
  14   0  -2  374.76   27.00
  14   0  -2  351.06   26.30
  12   0  -2 1405.96  111.39
  12   0  -2 1406.76  110.89
  12   0  -2 1622.84  111.59
  10   0  -2 3767.02  282.97
  -8   0   2 6037.70  408.76
  -8   0   2 4461.35  401.16
   6   0  -2   53.29    4.40
   6   0  -2   52.59    4.30
  -6   0   2   56.09    4.40
   6   0  -2   48.30    4.10
   6   0  -2   55.59    4.10
   4   0  -2  415.46   31.20
   4   0  -2  414.76   31.20
  -4   0   2  399.76   31.30
   4   0  -2  421.66   30.90
  -4   0   2  406.06   30.90
  -2   0   2 7458.05  565.84
   0   0  -2   72.09    5.80
   0   0   2   66.89    5.60
   0   0   2   77.19    5.40
   0   0  -2   67.39    5.60
  -2   0  -2 1971.90  148.29
  -4   0  -2 2184.58  173.68
   4   0   2 2412.76  173.58
  -4   0  -2 2328.87  173.58
   6   0   2 2106.19  156.68
  -6   0  -2 2017.20  156.68
  -6   0  -2 2123.29  156.98
   8   0   2  521.45   38.60
  -8   0  -2  526.15   39.40
   8   0   2  510.55   39.20
  -8   0  -2  490.95   39.70
  10   0   2  822.32   61.79
 -10   0  -2  779.12   62.19
  10   0   2  847.42   61.09
 -10   0  -2  791.42   61.89
 -12   0  -2   26.00    5.50
  12   0   2   27.70    2.40
 -12   0  -2   25.20    4.00
  12   0   2   26.60    3.70
 -14   0  -2  225.88   19.90
  14   0   2  242.98   19.80
  14   0   2  250.57   18.50
 -16   0  -2  327.67   29.80
  16   0   2  394.06   28.10
  18   0   2   43.40    3.90
 -18   0  -2   43.50    4.00
 -20   0  -2   66.09    5.80
  22   0   2  796.52   60.89
 -22   0  -2  811.92   60.89
 -24   0  -2  327.87   27.00
  24   0   2  363.66   26.80
  24   0   2  373.96   30.10
 -24   0  -2  346.57   27.00
  26   0   2   34.90    7.80
 -26   0  -2   31.90    3.90
  26   0   2   33.10    3.80
 -26   0  -2   35.30    4.10
 -28   0  -2   36.90    4.30
 -28   0  -2   41.90    4.90
  28   0   2   31.30    8.30
  28   0   2   34.00    4.10
 -30   0  -2  272.17   21.60
 -30   0  -2  280.17   21.60
 -32   0  -2  317.87   24.80
 -32   0  -2  307.57   24.70
  32   0   2  333.17   24.60
 -34   0  -2   69.89    6.30
  34   0   2   65.99    5.90
 -34   0  -2   66.09    6.10
 -36   0  -2   17.30    2.90
  36   0   2   10.50    1.90
 -36   0  -2   13.00    2.40
  38   0   2   75.59    5.50
 -38   0  -2   60.99    5.80
  41  -1  -2   60.69    4.80
 -41  -1   2   67.49    5.30
 -41   1   2   56.59    5.10
 -41   1   2   54.49    5.40
 -39  -1   2   14.70    3.00
  39  -1  -2   16.70    2.60
 -39  -1   2   19.40    3.30
 -39   1   2   19.10    3.00
  39   1  -2   17.00    2.40
 -39   1   2   22.00    2.90
  37  -1  -2   29.40    3.50
 -37  -1   2   30.10    3.90
  37  -1  -2   29.50    3.40
 -37  -1   2   34.20    4.20
 -37   1   2   27.80    3.90
 -37   1   2   31.50    3.90
  37   1  -2   26.70    3.30
 -35  -1   2   16.80    4.10
 -35  -1   2   26.60    3.80
  35  -1  -2   23.50    2.60
  35  -1  -2   13.00    2.90
 -35   1   2   23.20    3.70
  35   1  -2   18.20    2.90
 -35   1   2   20.40    3.60
 -33  -1   2   20.90    3.80
  33  -1  -2   15.30    2.10
  33  -1  -2   13.40    6.10
 -33  -1   2   16.20    2.80
  33  -1  -2   16.40    2.60
 -33   1   2   18.50    3.50
 -33   1   2   22.70    3.50
  33   1  -2   17.50    2.60
  33   1  -2   12.60    7.00
 -31  -1   2  106.79    8.70
 -31  -1   2   79.49    8.70
  31  -1  -2   81.39    9.30
  31  -1  -2  104.49    8.50
  31  -1  -2  116.89   12.10
  31   1  -2  103.29   13.70
 -31   1   2  106.49    8.60
  29  -1  -2   15.00    2.30
  29  -1  -2   14.70    2.40
 -29  -1   2   16.30    2.70
  29  -1  -2    8.80    4.50
  29  -1  -2   18.60    2.10
 -29  -1   2   15.60    2.60
  29   1  -2   16.60    2.10
  29   1  -2   21.50    6.70
  29   1  -2   14.00    2.20
 -29   1   2   14.50    2.60
 -29   1   2   18.70    3.10
  27  -1  -2  108.79    7.90
  27  -1  -2   97.99   10.70
 -27  -1   2  105.49    8.50
  27   1  -2   88.89    7.90
 -27   1   2   92.29    8.30
  27   1  -2   91.49   11.40
 -27   1   2  103.99    8.30
 -25  -1   2    1.30    1.40
  25  -1  -2    0.00    3.10
  25   1  -2   -1.00    4.10
 -25   1   2    0.40    1.20
  23  -1  -2  138.29   16.00
 -23  -1   2  173.88   13.20
  23   1  -2  163.58   15.20
 -23   1   2  172.68   13.10
 -21  -1   2  334.77   24.90
  21  -1  -2  330.97   26.10
  21   1  -2  311.57   24.80
  21   1  -2  323.17   26.60
  19  -1  -2   59.59    5.00
  19  -1  -2   61.79    6.40
  19   1  -2   60.09    5.10
  19   1  -2   66.49    7.00
  19   1  -2   70.59    8.30
  17  -1  -2 1197.98   90.99
  17  -1  -2 1221.38   90.49
  17  -1  -2 1224.98   90.39
  17  -1  -2 1161.78   90.29
  17   1  -2 1233.38   90.69
  17   1  -2 1154.28   90.49
  17   1  -2 1141.29   89.49
  15  -1  -2   38.50    3.00
 -15  -1   2   30.90    3.20
  15  -1  -2   37.00    4.00
  15  -1  -2   38.90    5.40
  15  -1  -2   46.20    4.50
  15  -1  -2   38.90    4.00
  15   1  -2   40.20    3.10
  15   1  -2   39.00    4.40
 -15   1   2   30.10    3.10
  15   1  -2   37.40    4.70
  15   1  -2   39.00    4.50
  13  -1  -2  103.19    9.10
  13  -1  -2  131.29    9.40
  13  -1  -2  103.69    8.60
  13  -1  -2  126.69   10.10
  13  -1  -2  108.09    9.20
  13   1  -2  121.79    9.70
  13   1  -2  114.29    9.60
  13   1  -2  106.49    8.70
  13   1  -2  112.79    9.50
 -11  -1   2   54.59    5.20
  11  -1  -2   64.59    5.10
  11  -1  -2   72.19    5.70
  11  -1  -2   76.49    5.70
  11  -1  -2   73.09    5.80
  11  -1  -2   71.89    6.30
 -11   1   2   55.29    5.10
  11   1  -2   62.49    5.80
  11   1  -2   69.79    5.20
  11   1  -2   70.99    6.20
  11   1  -2   73.49    6.10
  11   1  -2   64.09    5.20
   9  -1  -2  296.77   21.50
   9  -1  -2  317.47   21.60
   9  -1  -2  324.97   21.90
   9  -1  -2  267.37   21.20
  -9  -1   2  240.68   21.30
   9   1  -2  280.67   21.70
  -9   1   2  246.68   21.20
   9   1  -2  275.97   21.80
   9   1  -2  290.77   21.30
   9   1  -2  313.87   21.90
   9   1  -2  285.07   21.30
  -9   1   2  255.17   21.20
   7  -1  -2  686.63   55.09
   7  -1  -2  778.32   55.39
   7  -1  -2  765.92   55.29
  -7   1   2  779.02   55.39
   7   1  -2  678.13   55.19
  -7   1   2  666.53   55.09
   7   1  -2  757.02   55.19
   7   1  -2  748.03   55.49
   7   1  -2  754.82   55.59
   5  -1  -2  771.32   57.69
   5  -1  -2  807.22   57.69
  -5  -1   2  771.72   57.89
  -5   1   2  790.72   57.69
  -5   1   2  726.03   57.49
   5   1  -2  734.73   57.79
   3  -1  -2  577.74   43.10
   3  -1  -2  562.74   43.20
  -3  -1   2  574.74   43.20
   3   1  -2  582.34   43.20
  -3   1   2  582.64   43.10
   3   1  -2  554.14   43.30
   1  -1  -2  523.15   42.20
  -1  -1   2  590.64   42.20
   1   1  -2  597.64   42.20
  -1   1   2  525.95   42.20
   1  -1   2  616.84   44.00
  -1  -1  -2  559.14   44.40
  -1  -1  -2  558.84   44.30
   1   1   2  582.14   44.20
  -1   1  -2  606.94   44.20
  -3  -1  -2 1463.75  108.59
  -3  -1  -2 1381.76  108.69
   3   1   2 1436.86  108.49
  -3   1  -2 1481.95  108.49
  -5  -1  -2  394.06   30.80
  -5  -1  -2  410.36   30.60
   5  -1   2  425.76   30.00
   5   1   2  360.96   30.00
   5   1   2  401.06   30.50
  -5   1  -2  399.16   30.50
  -7  -1  -2 1037.90   79.39
   7  -1   2 1101.59   78.39
  -7  -1  -2 1026.50   79.09
   7   1   2 1059.79   79.09
  -7   1  -2  990.00   78.89
   9  -1   2  318.87   22.40
  -9  -1  -2  275.37   23.20
  -9  -1  -2  286.87   23.60
  -9   1  -2  284.17   23.10
   9   1   2  312.27   23.20
   9   1   2  289.07   22.40
 -11  -1  -2  164.98   13.90
 -11  -1  -2  158.88   14.50
  11  -1   2  180.38   12.60
  11   1   2  157.38   12.60
 -11   1  -2  154.48   13.50
  11   1   2  162.98   13.70
  13  -1   2  138.29    9.90
  13  -1   2  122.99   11.60
 -13  -1  -2  112.89   11.50
 -13  -1  -2  121.49   12.60
  13   1   2  136.89   11.50
 -13   1  -2  120.09   11.20
  15  -1   2  123.79    9.20
 -15  -1  -2  107.09   13.10
 -15  -1  -2  111.49   11.90
  15   1   2  117.29    9.20
  15   1   2  119.19   11.30
 -15   1  -2  106.89   11.10
 -17  -1  -2   23.10    6.80
 -19  -1  -2    3.10    1.40
 -19   1  -2    2.60    1.20
  19   1   2    2.20    1.20
 -21  -1  -2   57.59    5.20
 -21   1  -2   54.79    5.00
 -23  -1  -2  309.47   24.90
 -23  -1  -2  343.17   25.00
  23  -1   2  331.27   27.40
 -23   1  -2  299.87   24.90
  23   1   2  270.17   31.50
 -23   1  -2  352.66   24.90
  25  -1   2  133.49   10.50
 -25  -1  -2  121.09   10.80
  25  -1   2  147.79   14.30
 -25  -1  -2  128.19   10.80
  25  -1   2  133.89   10.20
  25   1   2  177.08   20.00
 -25   1  -2  120.29   10.70
  25   1   2  134.79   10.60
 -25   1  -2  133.69   10.70
 -27  -1  -2  148.49   12.60
  27  -1   2  156.58   11.90
  27  -1   2  152.58   16.40
 -27   1  -2  150.18   12.50
  27   1   2  175.88   17.80
  29  -1   2   47.50    4.90
 -29  -1  -2   52.59    5.60
 -29  -1  -2   51.39    5.30
  29  -1   2   41.70    8.90
 -29   1  -2   49.40    5.20
 -29   1  -2   56.09    5.40
  29   1   2   30.40    9.60
 -31  -1  -2    9.90    2.40
 -31  -1  -2   10.20    2.50
  31  -1   2    9.20    2.30
 -31   1  -2   15.30    2.60
 -33  -1  -2   65.29    6.20
  33  -1   2   62.09    5.90
 -33  -1  -2   62.69    6.10
 -33   1  -2   68.59    6.20
 -33   1  -2   63.19    6.10
  33   1   2   67.79    5.80
 -35  -1  -2   80.29    8.00
 -35  -1  -2   96.49    7.80
  35   1   2  101.79    7.40
 -35   1  -2   88.39    7.60
 -35   1  -2   76.19    8.60
 -37  -1  -2   22.10    2.90
  37  -1   2   20.30    2.50
 -37   1  -2   13.80    2.50
 -37   1  -2   20.60    2.60
  37   1   2   19.60    2.50
 -39  -1  -2   70.09    5.30
 -39   1  -2   58.59    5.20
 -42  -2   2    7.60    1.40
  42  -2  -2    6.80    1.40
  40  -2  -2   14.10    2.00
 -40  -2   2    8.60    2.20
 -40  -2   2   19.70    2.80
 -40   2   2   12.30    2.20
 -40   2   2   13.10    2.40
  38  -2  -2    2.10    2.00
 -38  -2   2    5.00    2.10
 -38  -2   2    1.10    1.60
  38  -2  -2    0.40    1.00
 -38   2   2    2.10    1.60
 -38   2   2    2.30    1.80
 -36  -2   2    9.70    2.20
  36  -2  -2   10.50    2.20
 -36  -2   2   16.90    2.90
  36  -2  -2    8.80    1.60
  36  -2  -2   10.30    2.10
  36   2  -2    8.70    1.80
 -36   2   2   14.70    2.50
 -34  -2   2    1.60    2.20
  34  -2  -2    0.80    2.10
 -34  -2   2    2.50    2.10
  34  -2  -2    0.10    1.60
 -34   2   2    1.50    1.80
 -34   2   2   -0.10    2.40
  32  -2  -2   39.20    4.50
  32  -2  -2   46.40    4.00
  32  -2  -2   53.39    7.50
 -32  -2   2   48.10    5.10
 -32  -2   2   45.50    5.20
  32  -2  -2   43.40    4.60
  32   2  -2   30.60    9.00
  32   2  -2   41.90    4.10
 -32   2   2   45.60    4.80
 -32   2   2   42.60    4.70
 -30  -2   2   15.90    2.90
  30  -2  -2   15.90    1.90
  30  -2  -2   13.80    2.20
  30  -2  -2   15.10    4.80
  30  -2  -2   16.10    2.40
 -30  -2   2   13.50    2.60
  30   2  -2    4.20    6.70
 -30   2   2   13.90    2.50
 -30   2   2   14.50    2.40
  30   2  -2   11.00    1.90
  28  -2  -2   86.89    7.10
  28  -2  -2   91.49    6.70
  28  -2  -2   75.39    6.90
 -28  -2   2   84.39    7.40
 -28  -2   2   80.49    7.30
  28   2  -2   87.19   12.20
 -28   2   2   81.89    7.20
  28   2  -2   71.19    6.90
 -28   2   2   90.99    7.20
  26  -2  -2    2.80    1.40
 -26  -2   2    3.00    1.70
  26  -2  -2    5.50    3.30
  26  -2  -2    5.30    1.10
  26  -2  -2    1.70    1.30
  26   2  -2    5.10    5.30
 -26   2   2    5.30    1.50
 -24  -2   2    8.40    1.80
  24  -2  -2    9.00    2.90
  24   2  -2    8.10    2.00
  24   2  -2    6.60    4.50
 -24   2   2    7.80    1.50
 -22  -2   2    7.50    1.60
  22  -2  -2    6.50    2.60
  22   2  -2   12.40    4.40
 -22   2   2    5.90    1.30
  22   2  -2    7.50    1.50
 -20  -2   2  192.78   14.40
  20  -2  -2  181.28   14.80
  20   2  -2  168.38   13.90
  20   2  -2  170.28   15.80
  18  -2  -2   90.99    8.10
  18  -2  -2   90.59    8.70
  18  -2  -2  105.09    9.70
  18   2  -2   87.19    9.80
  18   2  -2   83.59    7.30
  18   2  -2   97.59    9.20
  16  -2  -2  100.09    8.70
  16  -2  -2   87.09    9.20
  16  -2  -2  107.19    7.80
  16   2  -2  101.09    9.30
  16   2  -2  110.49    9.70
  16   2  -2   94.69    9.30
  16   2  -2   87.79    7.70
  14  -2  -2   80.19    6.10
  14  -2  -2   81.29    6.80
 -14  -2   2   54.19    5.40
  14   2  -2   71.39    6.70
 -14   2   2   53.59    5.60
  14   2  -2   73.89    5.40
  14   2  -2   82.49    7.00
 -14   2   2   62.19    5.30
  14   2  -2   75.29    6.60
  12  -2  -2   11.90    2.00
  12  -2  -2   10.00    1.50
 -12  -2   2    5.10    0.90
  12  -2  -2    9.00    1.30
  12  -2  -2    8.00    1.50
  12   2  -2    9.00    1.80
  12   2  -2    7.80    2.20
  12   2  -2    5.50    0.90
 -12   2   2    7.20    0.90
  12   2  -2    8.00    1.00
  12   2  -2    8.50    2.20
  10  -2  -2  636.24   45.20
  10  -2  -2  641.84   45.10
  10  -2  -2  617.04   45.10
  10  -2  -2  631.34   45.10
  10   2  -2  591.84   45.40
  10   2  -2  600.34   44.90
  10   2  -2  589.44   44.90
 -10   2   2  508.45   44.80
  10   2  -2  661.13   45.70
 -10   2   2  519.75   44.80
  10   2  -2  572.84   45.60
   8  -2  -2   12.20    1.80
   8  -2  -2   13.50    1.50
  -8  -2   2   12.10    1.30
   8  -2  -2   13.80    1.40
   8  -2  -2   14.20    1.60
   8   2  -2   13.80    2.20
   8   2  -2   17.20    1.40
   8   2  -2   10.80    1.70
  -8   2   2   14.80    1.10
   8   2  -2   10.90    1.90
   8   2  -2   13.00    1.30
  -8   2   2   13.60    1.20
   6  -2  -2 1184.88   89.29
   6  -2  -2 1277.57   89.29
   6   2  -2 1167.98   89.59
  -6   2   2 1195.28   89.29
   6   2  -2 1114.69   89.69
  -4  -2   2  177.68   14.00
  -4  -2   2  152.78   13.60
   4  -2  -2  195.08   13.70
   4  -2  -2  172.88   13.80
   4   2  -2  187.48   13.70
   4   2  -2  171.28   13.90
  -4   2   2  190.08   13.70
  -4   2   2  193.48   13.60
   2  -2  -2  869.31   65.49
   2  -2  -2  897.21   65.59
  -2   2   2  844.52   65.49
   2   2  -2  869.71   65.49
   0  -2  -2    0.70    0.90
   0  -2  -2    0.50    0.60
   0  -2   2    1.00    0.30
   0  -2   2    1.90    0.60
   0   2   2    1.10    0.30
   0   2   2    1.10    0.60
   0   2  -2    0.70    0.50
  -2  -2  -2  997.70   75.99
   2  -2   2 1018.60   75.79
  -2  -2  -2  933.61   76.09
  -2   2  -2 1055.69   75.79
   2   2   2 1025.60   75.99
   4  -2   2  189.78   13.90
  -4  -2  -2  164.98   14.20
  -4  -2  -2  173.78   14.40
   4  -2   2  204.08   13.60
   4  -2   2  172.98   14.00
  -4   2  -2  180.18   13.90
   4   2   2  179.88   14.10
   4   2   2  162.28   13.60
   6  -2   2  496.35   39.10
   6  -2   2  515.05   39.00
  -6  -2  -2  515.85   39.60
   6  -2   2  582.24   38.70
  -6  -2  -2  509.05   39.40
   6   2   2  512.15   39.30
   6   2   2  468.75   38.70
  -6   2  -2  507.95   39.10
  -8  -2  -2   43.10    4.80
   8  -2   2   49.70    3.60
   8  -2   2   45.80    4.30
  -8  -2  -2   41.20    5.30
   8  -2   2   42.30    4.80
   8   2   2   41.10    3.70
  -8   2  -2   46.70    4.40
   8   2   2   50.59    4.80
  10  -2   2    2.50    2.40
  10  -2   2    5.00    1.50
  10  -2   2    3.90    0.70
 -10  -2  -2    7.60    2.90
 -10  -2  -2    3.80    2.20
 -10   2  -2    4.20    1.80
  10   2   2    3.20    0.70
  10   2   2    3.20    2.00
  12  -2   2   42.80    5.90
  12  -2   2   41.90    3.30
  12  -2   2   42.10    4.60
 -12  -2  -2   36.10    5.80
 -12  -2  -2   40.50    5.70
 -12   2  -2   28.40    4.30
  12   2   2   44.60    5.40
  12   2   2   39.90    3.40
  14  -2   2    8.60    4.30
  14  -2   2   14.10    1.60
 -14  -2  -2   13.10    4.00
  14  -2   2   11.30    2.90
  14   2   2   15.10    1.60
  14   2   2   10.70    3.60
 -14   2  -2   12.50    3.40
 -16  -2  -2  492.25   40.60
 -16  -2  -2  506.25   41.10
  16   2   2  518.25   40.30
  16   2   2  521.05   38.30
 -16   2  -2  477.75   39.70
 -18  -2  -2    3.80    2.30
 -18   2  -2    2.70    1.00
  18   2   2    3.00    1.20
 -20  -2  -2  120.89    9.60
  20   2   2  106.19    9.40
 -20   2  -2  119.79    9.30
 -22  -2  -2   31.10    3.70
 -22  -2  -2   36.00    4.00
  22  -2   2   35.60    3.50
  22  -2   2   27.80    5.30
  22   2   2   29.20    3.60
 -22   2  -2   35.70    3.60
  22   2   2   36.30    3.60
 -24  -2  -2    4.40    2.00
  24  -2   2    4.50    1.70
  24  -2   2    2.80    1.20
 -24  -2  -2    2.20    1.90
  24  -2   2    3.90    4.40
 -24   2  -2    4.10    1.70
  24   2   2   -7.60    6.30
 -24   2  -2    1.60    1.40
  26  -2   2    7.60    5.00
  26  -2   2   13.90    1.80
 -26  -2  -2   11.90    2.50
  26  -2   2   11.90    2.20
 -26  -2  -2   12.90    2.60
 -26   2  -2   14.10    2.40
  26   2   2   11.70    8.30
 -26   2  -2   10.80    2.30
  28  -2   2   -5.90    9.10
  28  -2   2   -0.10    1.20
 -28  -2  -2    0.80    2.10
 -28  -2  -2   -0.20    2.10
  28  -2   2   -0.20    1.80
 -28   2  -2    2.30    1.90
 -28   2  -2    1.00    1.90
 -30  -2  -2    4.00    2.30
 -30  -2  -2    1.30    2.00
  30  -2   2    2.30    1.90
  30  -2   2    0.60    1.80
  30  -2   2    0.90    1.70
 -30   2  -2    3.40    2.00
 -30   2  -2    4.40    2.00
 -32  -2  -2   56.09    5.60
  32  -2   2   58.19    5.30
  32  -2   2   53.49    5.10
 -32  -2  -2   46.60    5.90
  32   2   2   61.39    5.30
 -32   2  -2   56.09    5.70
 -32   2  -2   54.29    5.50
 -34  -2  -2    4.70    2.20
 -34  -2  -2    0.90    1.40
  34  -2   2   -0.10    1.70
 -34   2  -2    3.80    1.70
  34   2   2   -0.20    1.90
 -34   2  -2    1.90    1.80
  36  -2   2    9.80    2.00
 -36  -2  -2   15.30    2.70
 -36   2  -2    9.50    1.80
 -36   2  -2   11.50    1.90
  36   2   2    9.50    1.80
 -38  -2  -2    1.40    1.50
  38  -2   2    0.30    1.00
 -38   2  -2   -0.70    1.10
 -38   2  -2    0.50    1.00
 -41  -3   2   13.40    2.10
  41  -3  -2    9.80    1.40
 -41   3   2    6.80    1.40
  39  -3  -2   11.50    1.80
  39  -3  -2   10.50    1.50
 -39   3   2    9.20    1.80
 -39   3   2   14.40    2.60
  37  -3  -2   10.10    2.00
  37  -3  -2    8.50    1.90
 -37  -3   2    9.70    2.00
 -37   3   2   13.40    3.30
 -37   3   2   12.40    2.10
 -35  -3   2    3.90    2.30
  35  -3  -2    4.60    1.40
  35  -3  -2    2.20    1.90
 -35  -3   2    7.70    2.50
 -35   3   2    5.80    1.90
 -35   3   2    2.60    1.80
 -33  -3   2   13.20    2.80
 -33  -3   2    7.50    2.30
  33  -3  -2    6.80    2.00
  33  -3  -2    6.40    1.90
  33  -3  -2    5.80    2.20
  33  -3  -2    7.40    1.70
 -33   3   2    8.50    2.10
 -33   3   2    6.60    2.00
  31  -3  -2  164.38   13.00
  31  -3  -2  167.78   12.30
  31  -3  -2  176.18   14.20
  31  -3  -2  158.18   12.50
  31  -3  -2  145.09   12.50
 -31  -3   2  160.78   12.90
 -31  -3   2  149.29   12.90
 -31   3   2  158.08   12.70
 -31   3   2  146.79   12.60
  29  -3  -2  315.27   23.70
 -29  -3   2  313.07   24.20
 -29  -3   2  309.47   24.20
  29  -3  -2  292.97   23.90
  29  -3  -2  333.87   25.00
  29  -3  -2  316.57   23.90
 -29   3   2  294.47   24.00
  29   3  -2  330.97   28.80
 -29   3   2  306.87   24.00
  27  -3  -2  327.67   23.80
  27  -3  -2  294.17   24.00
  27  -3  -2  323.47   25.20
 -27  -3   2  303.17   24.30
  27  -3  -2  311.17   24.00
 -27  -3   2  311.67   24.30
 -27   3   2  310.37   24.10
  27   3  -2  334.37   28.30
 -25  -3   2   26.90    3.20
  25  -3  -2   26.50    2.60
 -25  -3   2   25.20    3.60
  25  -3  -2   29.40    2.90
  25  -3  -2   28.30    4.30
  25  -3  -2   23.50    2.80
  25   3  -2   41.20    8.10
 -25   3   2   27.00    3.00
  25   3  -2   26.30    3.50
  23  -3  -2   41.90    5.30
 -23  -3   2   44.60    4.30
  23   3  -2   40.30    4.20
  23   3  -2   37.20    7.20
  21  -3  -2  511.55   38.40
  21   3  -2  500.75   40.00
  21   3  -2  479.25   37.80
  19  -3  -2   26.50    3.30
  19  -3  -2   20.70    3.80
  19  -3  -2   21.80    3.90
  19   3  -2   18.10    2.50
  19   3  -2   23.50    5.40
  19   3  -2   30.40    5.20
  19   3  -2   21.80    6.00
  17  -3  -2  651.33   50.29
  17  -3  -2  677.43   50.09
  17   3  -2  651.43   51.19
  17   3  -2  679.13   51.59
  17   3  -2  640.44   49.80
  17   3  -2  650.73   51.19
  15  -3  -2   22.50    3.00
  15  -3  -2   18.00    2.40
  15  -3  -2   22.60    2.90
  15   3  -2   19.40    3.60
  15   3  -2   22.10    2.10
 -15   3   2   19.70    1.90
  15   3  -2   25.00    4.30
  15   3  -2   21.60    4.00
  13  -3  -2  465.95   34.70
  13  -3  -2  485.25   34.50
  13  -3  -2  456.45   34.40
  13  -3  -2  442.36   34.40
  13   3  -2  426.66   35.30
  13   3  -2  428.76   34.30
  13   3  -2  453.95   34.30
  13   3  -2  436.86   35.20
  13   3  -2  487.85   35.60
  11  -3  -2  560.94   39.00
  11  -3  -2  536.15   39.00
  11  -3  -2  534.65   39.20
  11  -3  -2  562.54   39.00
  11   3  -2  513.35   39.00
  11   3  -2  558.44   40.00
  11   3  -2  525.65   39.70
  11   3  -2  524.65   39.00
 -11   3   2  432.06   38.80
 -11   3   2  446.66   38.80
  11   3  -2  493.45   39.80
   9  -3  -2  975.30   70.19
   9  -3  -2  962.70   70.19
   9  -3  -2 1051.99   70.29
   9   3  -2 1020.30   71.09
   9   3  -2  956.80   70.29
   9   3  -2  924.51   70.89
   9   3  -2  900.61   70.99
  -9   3   2  819.12   70.09
   9   3  -2  903.81   70.29
  -9   3   2  838.92   70.09
   7  -3  -2  421.26   31.10
   7  -3  -2  451.95   31.20
   7  -3  -2  428.06   31.20
   7  -3  -2  440.76   31.20
   7   3  -2  387.86   31.70
  -7   3   2  412.46   31.10
  -7   3   2  365.06   31.10
   7   3  -2  389.06   31.20
   7   3  -2  446.56   32.00
   7   3  -2  425.26   31.30
   7   3  -2  388.06   31.90
   5  -3  -2  149.88   11.60
   5  -3  -2  155.38   11.60
   5   3  -2  142.89   12.00
   5   3  -2  155.28   11.60
  -5   3   2  155.78   11.60
  -3  -3   2  145.69   13.00
   3  -3  -2  170.38   13.20
   3  -3  -2  178.78   13.20
  -3   3   2  171.28   13.00
   3   3  -2  175.38   13.40
  -3   3   2  176.68   13.10
   3   3  -2  185.18   13.10
  -1  -3   2   10.20    1.10
   1  -3  -2   13.20    1.80
   1  -3  -2   14.80    1.60
  -1  -3   2   13.50    1.60
   1   3  -2   15.20    1.50
  -1   3   2   10.90    1.10
  -1   3   2   15.60    1.60
   1  -3   2  406.36   29.20
   1  -3   2  410.86   29.10
   1  -3   2  347.77   28.70
  -1  -3  -2  365.06   29.30
  -1  -3  -2  367.96   29.20
   1   3   2  349.96   28.70
   1   3   2  399.56   29.20
  -1   3  -2  411.76   29.00
   3  -3   2 1608.44  118.79
   3  -3   2 1577.84  118.89
  -3  -3  -2 1468.95  119.09
   3   3   2 1535.85  118.99
  -3   3  -2 1705.13  118.99
   5  -3   2  126.39    9.80
  -5  -3  -2  116.29   10.10
  -5  -3  -2  119.19   10.40
   5  -3   2  129.19    9.60
  -5   3  -2  121.99    9.70
   5   3   2  110.99    9.30
   5   3   2  129.99   10.10
  -7  -3  -2 1413.16  106.79
   7  -3   2 1450.75  106.09
  -7  -3  -2 1288.57  106.39
   7  -3   2 1517.05  105.99
   7   3   2 1383.36  106.39
  -7   3  -2 1382.66  105.99
  -9  -3  -2  394.16   32.40
   9  -3   2  418.66   32.00
   9  -3   2  447.86   31.90
  -9  -3  -2  407.06   32.80
   9   3   2  387.46   31.40
  -9   3  -2  417.86   31.90
   9   3   2  431.86   32.40
 -11  -3  -2  132.79   12.80
 -11  -3  -2  145.79   13.90
  11  -3   2  138.49   11.80
  11  -3   2  147.39   11.60
  11   3   2  130.59   12.80
  11   3   2  138.69   10.80
 -11   3  -2  140.99   11.60
 -13  -3  -2   -0.80    3.70
 -13  -3  -2    2.60    3.50
  13  -3   2    5.40    2.30
  13  -3   2    3.00    2.80
  13   3   2    2.50    1.00
 -13   3  -2    4.50    2.60
  13   3   2    0.50    3.10
 -15  -3  -2   80.99   11.10
 -15  -3  -2   79.79   11.10
  15   3   2   91.29   10.60
 -15   3  -2   92.59    9.40
  15   3   2   94.79    7.30
 -17  -3  -2    1.10    6.60
 -17  -3  -2    1.30    1.30
  17   3   2    3.20    1.20
 -19  -3  -2    1.20    1.40
  19   3   2    2.70    1.30
 -19   3  -2    1.40    1.10
  21  -3   2   40.50    5.60
 -21  -3  -2   30.10    3.70
  21  -3   2   34.20    3.40
 -21  -3  -2   33.60    3.90
  21   3   2   30.30    3.70
 -21   3  -2   33.50    3.40
  23  -3   2   13.80    4.30
  23  -3   2   11.60    2.00
 -23  -3  -2   13.10    2.60
 -23  -3  -2   13.40    2.40
 -23  -3  -2   13.20    2.30
  23   3   2    7.70    7.80
 -23   3  -2   10.00    2.00
 -23   3  -2   15.00    2.50
  23   3   2   12.30    2.20
 -25  -3  -2  137.19   11.20
  25  -3   2  150.08   10.80
 -25  -3  -2  134.49   11.10
  25  -3   2  138.49   10.50
  25  -3   2  156.08   13.60
 -25  -3  -2  113.99   10.90
  25   3   2  153.98   18.30
 -25   3  -2  122.49   10.80
 -25   3  -2  132.89   10.80
  27  -3   2  210.38   15.50
  27  -3   2  204.88   15.20
 -27  -3  -2  182.58   15.70
 -27  -3  -2  195.28   15.80
  27  -3   2  218.28   17.70
  27   3   2  175.18   23.90
 -27   3  -2  181.78   15.50
 -29  -3  -2   32.40    4.60
  29  -3   2   28.90    3.70
 -29  -3  -2   27.20    4.10
  29  -3   2   29.40    3.90
  29  -3   2   28.80    3.20
 -29   3  -2   26.20    3.70
 -29   3  -2   35.40    4.00
  31  -3   2   24.10    4.30
  31  -3   2   38.10    5.60
 -31  -3  -2   39.40    6.60
  31  -3   2   36.10    3.50
 -31   3  -2   37.70    4.30
 -31   3  -2   36.40    4.10
 -33  -3  -2   84.29    7.10
  33  -3   2   69.59    6.60
  33  -3   2   76.29    6.60
 -33  -3  -2   63.69    6.50
  33   3   2   93.99    7.00
 -33   3  -2   75.29    6.60
 -33   3  -2   77.59    6.80
  35  -3   2   47.50    4.70
 -35  -3  -2   30.00    5.10
 -35   3  -2   35.60    3.80
  35   3   2   33.50    3.40
 -35   3  -2   34.40    3.70
 -37  -3  -2   70.09    5.70
  37  -3   2   70.39    5.40
 -37   3  -2   62.39    5.40
 -37   3  -2   59.89    5.50
  40  -4  -2   54.99    4.40
 -40  -4   2   60.19    5.00
  40  -4  -2   56.09    4.70
 -40   4   2   50.19    4.80
  38  -4  -2   17.00    2.20
  38  -4  -2   16.70    2.60
 -38   4   2   18.60    3.30
 -38   4   2   16.80    2.70
  36  -4  -2   86.59    7.70
  36  -4  -2   94.69    7.50
 -36  -4   2   93.89    8.60
 -36  -4   2   97.49    8.20
 -36   4   2   98.89    8.30
 -36   4   2   87.69    7.90
  34  -4  -2   88.89    7.70
 -34  -4   2   69.69    7.40
  34  -4  -2   85.29    7.20
  34  -4  -2   96.89    6.90
 -34  -4   2   73.79    8.50
 -34   4   2   82.89    7.30
 -34   4   2   92.49    7.40
  32  -4  -2  285.27   20.90
 -32  -4   2  262.37   21.30
 -32  -4   2  248.38   21.20
  32  -4  -2  261.67   21.30
  32  -4  -2  275.87   21.00
  32  -4  -2  280.07   21.20
 -32  -4   2  294.37   21.50
 -32   4   2  263.57   21.20
 -32   4   2  285.87   21.20
 -30  -4   2   10.70    2.70
 -30  -4   2    4.90    2.00
  30  -4  -2    5.40    2.10
  30  -4  -2    5.60    2.00
  30  -4  -2    6.00    1.80
  30  -4  -2    6.80    1.50
  30   4  -2    2.50   10.00
  28  -4  -2  124.19    9.80
 -28  -4   2  112.79   10.10
  28  -4  -2  119.19    9.90
  28  -4  -2  120.59   10.20
  28  -4  -2  132.69    9.70
 -28  -4   2  124.59   10.30
 -28  -4   2  115.89   10.30
  28   4  -2  155.58   18.20
 -28   4   2  121.89    9.90
 -26  -4   2  451.75   34.80
  26  -4  -2  433.46   34.60
 -26  -4   2  470.75   34.90
  26  -4  -2  471.15   34.50
  26  -4  -2  463.15   34.40
 -26  -4   2  401.66   34.70
  26   4  -2  519.55   39.50
  24  -4  -2  295.77   24.40
  24  -4  -2  307.87   23.50
 -24  -4   2  309.97   23.90
  24  -4  -2  279.87   23.60
  24  -4  -2  337.27   23.90
 -24  -4   2  306.27   23.90
  24   4  -2  304.07   23.90
 -24   4   2  309.07   23.60
  24   4  -2  352.36   28.20
  22  -4  -2  221.38   17.30
  22  -4  -2  235.88   17.20
 -22  -4   2  212.98   17.10
  22   4  -2  211.28   20.40
  22   4  -2  207.68   17.10
  20  -4  -2  467.95   39.10
 -20  -4   2  507.25   39.00
  20  -4  -2  553.84   39.10
  20   4  -2  547.35   41.70
  20   4  -2  497.35   39.00
  18  -4  -2   39.90    3.60
  18   4  -2   37.90    6.60
  18   4  -2   32.70    6.20
  18   4  -2   32.40    7.00
  18   4  -2   34.80    3.50
  16  -4  -2  224.38   16.30
  16  -4  -2  201.78   16.40
  16  -4  -2  216.98   16.30
  16  -4  -2  225.58   16.40
  16   4  -2  215.78   18.30
 -16   4   2  188.18   16.10
  16   4  -2  221.68   16.40
  16   4  -2  221.68   18.90
  16   4  -2  198.68   18.30
  14   4  -2  384.26   29.50
  14   4  -2  402.16   30.80
  14   4  -2  389.16   31.00
 -14   4   2  335.27   29.30
  14   4  -2  402.96   29.50
  14   4  -2  439.46   31.30
  12   4  -2  104.79    9.30
  12   4  -2   97.09    7.70
  12   4  -2   95.09    9.00
  12   4  -2  101.09    9.50
  12   4  -2   96.29    7.90
 -10  -4   2   31.20    3.00
  10   4  -2   38.10    3.00
  10   4  -2   37.10    4.00
  10   4  -2   37.50    4.90
  10   4  -2   38.80    4.60
 -10   4   2   33.60    2.60
  10   4  -2   36.20    3.00
 -10   4   2   31.60    2.60
  -8  -4   2  173.98   15.50
   8   4  -2  202.88   16.50
  -8   4   2  185.78   15.30
   8   4  -2  210.88   15.50
   8   4  -2  234.38   16.60
   8   4  -2  219.28   15.60
  -8   4   2  201.58   15.30
   8   4  -2  214.58   16.20
  -6  -4   2   14.50    1.70
   6   4  -2   18.40    1.80
   6   4  -2   17.60    1.80
  -6   4   2   22.80    1.50
   6   4  -2   24.20    3.70
   6   4  -2   18.90    2.40
   4  -4  -2 1182.08   93.09
   4  -4  -2 1231.98   93.19
   4   4  -2 1324.17   93.79
   4   4  -2 1220.98   93.49
  -4   4   2 1243.98   93.09
  -2  -4   2   13.80    1.40
  -2  -4   2   19.30    2.50
   2  -4  -2   17.80    2.00
   2  -4  -2   15.60    1.80
  -2  -4   2   17.30    2.00
  -2   4   2   15.70    1.40
  -2   4   2   17.20    2.00
   2   4  -2   19.50    2.00
   2   4  -2   15.70    1.50
   0  -4   2    3.40    1.40
   0  -4  -2    3.50    1.60
   0  -4   2    2.10    0.40
   0  -4   2    2.80    1.00
   0  -4  -2    1.70    1.10
   0   4   2    2.70    0.50
   0   4   2    3.90    1.10
   0   4  -2    4.20    0.90
  -2  -4  -2  367.06   29.20
  -2  -4  -2  383.46   29.40
   2  -4   2  371.26   29.00
   2  -4   2  380.86   28.90
   2   4   2  409.46   29.30
   2   4   2  352.36   28.60
  -2   4  -2  396.86   28.90
   4  -4   2  584.64   42.40
  -4  -4  -2  532.65   42.80
   4  -4   2  596.14   42.40
  -4  -4  -2  562.04   43.10
   4   4   2  555.04   42.80
   4   4   2  492.55   42.10
  -4   4  -2  591.04   42.30
  -6  -4  -2  141.89   12.40
   6  -4   2  153.78   11.60
   6  -4   2  162.68   11.50
  -6  -4  -2  139.89   12.20
   6   4   2  144.69   12.20
  -6   4  -2  148.89   11.50
   6   4   2  129.79   11.20
  -8  -4  -2 2214.48  186.78
  -8  -4  -2 2478.75  187.18
   8  -4   2 2731.73  186.18
   8   4   2 2495.95  186.88
  -8   4  -2 2454.15  186.18
 -10  -4  -2   49.00    6.40
  10  -4   2   48.90    5.00
  10  -4   2   53.49    4.90
 -10  -4  -2   51.49    6.60
  10   4   2   52.89    6.10
  10   4   2   46.00    4.10
 -10   4  -2   44.20    4.80
 -12  -4  -2   89.29    9.30
  12  -4   2   85.49    7.50
 -12  -4  -2   76.19    9.00
  12   4   2   76.19    6.50
  12   4   2   78.29    9.10
  14  -4   2   24.20    3.80
 -14  -4  -2   18.60    5.80
 -14  -4  -2   24.10    5.80
  14  -4   2   29.50    3.90
  14   4   2   20.80    2.30
  14   4   2   31.40    6.00
 -14   4  -2   17.70    3.80
 -16  -4  -2  307.27   27.70
  16  -4   2  326.47   25.50
 -16  -4  -2  302.27   28.50
  16  -4   2  365.26   26.00
  16   4   2  304.77   24.50
  16   4   2  301.17   27.90
 -18  -4  -2   26.60    3.30
  18  -4   2   39.20    4.80
  18   4   2   28.20    3.20
 -18   4  -2   31.00    2.90
 -20  -4  -2  207.08   16.50
  20  -4   2  233.78   17.60
  20  -4   2  208.68   16.40
 -20  -4  -2  202.58   16.50
 -20   4  -2  213.28   16.20
  20   4   2  198.18   16.40
  22  -4   2    4.20    1.20
  22  -4   2    4.60    1.50
 -22  -4  -2    2.70    2.00
  22  -4   2    7.40    3.20
 -22  -4  -2    1.60    1.80
 -22  -4  -2    3.80    1.50
  22   4   2   14.50    9.00
 -22   4  -2    0.80    1.80
  22   4   2    1.40    2.30
  24  -4   2   37.40    5.10
  24  -4   2   39.60    3.80
 -24  -4  -2   32.30    4.20
 -24  -4  -2   34.80    4.10
 -24  -4  -2   30.20    3.70
  24  -4   2   34.20    3.30
 -24   4  -2   37.20    3.70
 -24   4  -2   28.10    3.50
  24   4   2   33.10    4.00
 -26  -4  -2    8.30    2.30
  26  -4   2    8.10    1.60
  26  -4   2    8.00    2.20
  26  -4   2    9.60    2.00
  26  -4   2   14.20    3.70
 -26  -4  -2   11.10    2.90
  26  -4   2    8.60    2.90
  26   4   2    8.20   12.90
 -26   4  -2    9.60    2.20
  28  -4   2   10.30    1.80
  28  -4   2   12.20    2.10
 -28  -4  -2   11.50    2.80
 -28  -4  -2   10.60    2.40
 -28  -4  -2    9.80    2.30
  28  -4   2   11.80    2.40
 -28   4  -2    9.80    2.10
 -28   4  -2    8.60    2.10
  30  -4   2  173.48   12.10
 -30  -4  -2  138.89   13.70
 -30  -4  -2  144.79   12.50
  30  -4   2  156.08   13.00
 -30   4  -2  150.38   12.40
 -30   4  -2  164.18   12.50
 -32  -4  -2  169.58   13.90
  32  -4   2  174.48   13.70
  32  -4   2  187.98   13.30
  32  -4   2  171.48   13.60
 -32  -4  -2  143.79   14.00
 -32   4  -2  165.48   13.60
  32   4   2  201.08   13.80
 -32   4  -2  166.98   13.70
  34  -4   2    7.50    2.00
  34  -4   2    4.10    1.10
 -34  -4  -2    9.50    2.30
 -34   4  -2    4.70    1.60
 -34   4  -2    4.50    1.60
 -36  -4  -2   68.29    5.80
  36  -4   2   73.09    5.60
 -36   4  -2   59.39    5.50
 -36   4  -2   65.89    5.60
  38  -4   2   19.90    2.10
 -38  -4  -2   19.30    2.10
 -41  -5   2   45.70    3.80
  41  -5  -2   43.90    3.70
  39  -5  -2   84.69    6.90
  39  -5  -2   96.89    6.80
 -39   5   2   74.49    6.90
  37  -5  -2   50.49    5.10
  37  -5  -2   57.09    4.60
 -37  -5   2   43.30    5.20
 -37  -5   2   53.29    5.20
 -37   5   2   50.29    4.80
  35  -5  -2   21.00    2.90
 -35  -5   2   19.90    3.60
  35  -5  -2   19.10    3.00
 -35  -5   2   28.70    3.80
  35  -5  -2   20.30    2.70
 -35   5   2   20.30    3.10
 -33  -5   2    5.60    2.00
  33  -5  -2    7.70    3.00
  33  -5  -2    8.00    3.30
 -33   5   2    7.00    1.80
 -31  -5   2  150.08   13.30
 -31  -5   2  181.58   13.80
  31  -5  -2  170.58   13.30
  31  -5  -2  168.38   13.00
  31  -5  -2  147.39   13.20
  31  -5  -2  179.58   13.10
 -31   5   2  169.38   13.30
  29  -5  -2    8.80    2.10
 -29  -5   2    7.00    2.00
 -29  -5   2    9.80    2.60
  29  -5  -2    8.40    2.20
 -29  -5   2    7.10    3.40
  29  -5  -2    9.70    1.90
  29  -5  -2    8.20    1.60
  29   5  -2    5.10   12.20
 -27  -5   2   94.39    7.90
  27  -5  -2   90.29    7.00
 -27  -5   2   81.49    7.60
  27  -5  -2   84.19    7.30
 -27  -5   2   74.69    7.40
  27  -5  -2   81.89    7.60
  27  -5  -2   93.69    7.30
 -27   5   2   89.79    7.20
  27   5  -2  118.19   21.10
  27   5  -2   88.39    7.90
 -25  -5   2   33.60    4.20
 -25  -5   2   31.80    3.90
  25  -5  -2   35.10    3.60
  25  -5  -2   35.10    3.20
  25  -5  -2   37.30    3.50
  25   5  -2   32.70    3.90
  25   5  -2   27.50   10.50
 -25   5   2   33.30    3.40
  23  -5  -2   83.49    7.40
 -23  -5   2   93.49    7.70
  23  -5  -2   88.89    7.20
 -23  -5   2   87.99    7.70
  23   5  -2  102.49    8.00
 -21  -5   2    5.90    1.60
  21   5  -2   14.50    7.40
  21   5  -2    9.20    1.90
  19   5  -2  482.45   38.60
  19   5  -2  469.95   35.70
  19   5  -2  454.55   35.50
  17   5  -2   87.79   11.60
  17   5  -2   96.69   11.90
  17   5  -2   91.59   11.10
  15   5  -2 1049.20   78.69
  15   5  -2 1022.60   78.69
  15   5  -2 1026.10   80.49
  15   5  -2 1079.49   80.69
  13   5  -2   24.60    4.20
  13   5  -2   24.00    5.00
  13   5  -2   24.00    2.30
  13   5  -2   23.00    2.30
 -13   5   2   19.30    1.70
  13   5  -2   26.60    4.60
  11   5  -2  155.68   11.90
  11   5  -2  157.68   13.70
  11   5  -2  165.58   11.90
 -11   5   2  131.79   11.50
  11   5  -2  154.88   13.00
  11   5  -2  164.58   13.50
   9   5  -2   89.69    8.00
   9   5  -2   89.29    6.90
  -9   5   2   82.59    6.60
   9   5  -2   89.59    8.40
   9   5  -2   91.39    9.10
   9   5  -2   88.19    6.90
  -7   5   2   51.49    3.60
   7   5  -2   43.20    3.90
   7   5  -2   44.90    3.90
   7   5  -2   47.80    5.20
   7   5  -2   45.80    4.70
   5   5  -2  136.59   10.80
   5   5  -2  121.99   10.40
   5   5  -2  126.59    9.80
   5   5  -2  125.49    9.80
  -5   5   2  129.19    9.70
  -3  -5   2   12.30    1.40
   3   5  -2   17.50    2.40
   3   5  -2   15.70    1.40
  -3   5   2   14.20    1.30
   3   5  -2   12.40    1.90
   3   5  -2   15.90    1.50
  -3   5   2   14.80    1.80
   1  -5  -2   13.00    1.90
   1  -5  -2   16.60    2.30
   1   5  -2   17.40    1.80
   1   5  -2   19.90    2.20
  -1   5   2   15.00    1.50
  -1   5   2   18.70    2.20
   1   5  -2   19.30    2.50
  -1  -5  -2   10.60    2.00
  -1  -5  -2    9.10    1.70
   1   5   2   10.60    1.90
   1   5   2   10.40    1.10
  -1   5  -2   13.00    1.70
  -3  -5  -2 1494.75  119.99
  -3  -5  -2 1548.95  120.19
   3  -5   2 1541.65  119.49
   3  -5   2 1600.44  119.79
   3   5   2 1684.13  120.09
  -3   5  -2 1665.93  119.49
  -5  -5  -2    6.10    2.40
   5  -5   2    7.50    1.30
  -5  -5  -2    5.50    2.20
   5  -5   2    8.70    1.50
   5   5   2    6.50    2.40
  -5   5  -2    5.80    1.30
   5   5   2    7.00    1.00
  -7  -5  -2  635.04   48.00
   7  -5   2  648.64   46.80
  -7  -5  -2  581.24   47.80
   7  -5   2  649.93   46.80
   7   5   2  632.94   47.80
  -7   5  -2  618.24   46.80
   7   5   2  562.84   46.60
  -9  -5  -2   19.70    4.00
   9  -5   2   18.90    2.50
   9  -5   2   18.30    2.60
  -9  -5  -2   18.10    4.20
  -9   5  -2   20.40    2.70
   9   5   2   22.60    4.20
   9   5   2   18.60    2.10
 -11  -5  -2  490.45   41.90
  11  -5   2  599.74   40.30
 -11  -5  -2  513.35   41.90
 -11   5  -2  531.35   40.30
  11   5   2  502.45   40.10
  11   5   2  526.85   41.80
 -13  -5  -2    7.50    5.80
 -13  -5  -2    6.20    4.20
  13  -5   2    0.60    2.40
  13   5   2    1.70    4.90
  15  -5   2   22.80    3.00
  15  -5   2   27.80    3.90
 -15  -5  -2   19.60    6.10
  15   5   2   22.50    2.70
  15   5   2   19.00    2.60
  17  -5   2   11.50    2.10
  17  -5   2    8.90    2.60
 -17  -5  -2    5.50    1.60
  17   5   2    8.60    1.70
  17   5   2   10.90    1.90
 -19  -5  -2   95.79    8.80
  19  -5   2   96.49    8.20
  19  -5   2  106.69    9.10
  19  -5   2  110.19    8.60
  19  -5   2  115.09    8.20
  19   5   2  113.29   15.80
 -19   5  -2   99.19    8.20
  19   5   2   97.29    9.20
  19   5   2  105.29    8.50
  19   5   2   95.09    8.50
 -21  -5  -2   57.99    6.00
 -21  -5  -2   65.79    6.10
  21  -5   2   71.69    5.80
  21  -5   2   67.29    5.50
  21   5   2   90.49   14.80
  21   5   2   72.59    6.80
  21   5   2   60.29    6.00
  23  -5   2   45.70    4.50
  23  -5   2   48.10    4.00
 -23  -5  -2   41.70    4.60
 -23  -5  -2   36.10    4.50
  23  -5   2   44.90    4.40
 -23  -5  -2   43.80    5.10
 -23   5  -2   49.60    4.30
  23   5   2   38.70    4.60
  23   5   2   82.09   14.80
  25  -5   2   22.80    2.70
  25  -5   2   23.60    3.10
 -25  -5  -2   22.60    4.00
 -25  -5  -2   12.90    4.00
  25  -5   2   18.90    2.90
 -25   5  -2   21.10    2.90
  25   5   2   17.40    3.40
  25   5   2   15.00   15.90
  27  -5   2   46.20    4.30
  27  -5   2   49.90    4.70
 -27  -5  -2   47.10    5.50
  27  -5   2   48.50    4.80
 -27  -5  -2   40.10    4.80
 -27   5  -2   46.30    4.60
  29  -5   2   32.90    3.90
 -29  -5  -2   31.20    4.50
 -29  -5  -2   26.80    4.00
  29  -5   2   27.00    3.70
 -29   5  -2   31.10    3.70
  31  -5   2   82.59    6.50
 -31  -5  -2   85.19    7.40
  31  -5   2   79.09    7.00
 -31  -5  -2   70.49    7.00
  31  -5   2   80.19    6.90
 -31   5  -2   79.69    6.90
  33  -5   2   16.20    2.20
  33  -5   2   18.10    2.80
 -33  -5  -2   22.60    3.40
  33  -5   2   17.30    2.50
 -33  -5  -2   17.50    2.80
 -33   5  -2   19.20    2.80
 -33   5  -2   16.00    2.40
 -35  -5  -2    0.20    1.60
  35  -5   2    1.10    0.70
 -35  -5  -2    3.40    1.60
  35  -5   2    1.90    1.50
 -35   5  -2    1.00    1.10
 -37  -5  -2   16.40    2.00
  37  -5   2   17.10    2.00
  40  -6  -2    1.40    0.80
  40  -6  -2    0.10    0.90
 -40  -6   2    0.70    1.00
 -38  -6   2   34.60    3.40
  38  -6  -2   31.70    2.80
  38  -6  -2   30.40    3.10
 -38   6   2   27.10    3.10
  36  -6  -2   28.80    3.50
 -36  -6   2   31.20    4.30
 -36  -6   2   23.70    3.20
  36  -6  -2   27.70    3.30
  36  -6  -2   29.80    3.30
 -36   6   2   26.70    3.10
  34  -6  -2  236.48   18.70
 -34  -6   2  260.27   19.20
  34  -6  -2  242.58   18.90
  34  -6  -2  253.37   18.60
 -34  -6   2  234.58   18.90
 -34   6   2  232.48   18.80
 -32  -6   2    9.20    2.30
  32  -6  -2   13.00    2.80
 -32   6   2   13.40    2.10
 -30  -6   2    6.60    2.20
  30  -6  -2    7.70    2.00
 -30  -6   2   10.10    2.80
  30  -6  -2    4.70    1.50
  30  -6  -2    8.60    2.20
 -30   6   2    6.00    1.60
 -28  -6   2    2.40    1.90
 -28  -6   2    2.40    2.20
  28  -6  -2    1.40    1.80
  28  -6  -2    2.00    1.70
  28  -6  -2    2.70    1.30
  28  -6  -2    1.80    1.80
  26  -6  -2   56.69    5.90
  26  -6  -2   63.79    5.20
  26  -6  -2   62.89    5.40
 -26  -6   2   65.99    6.00
 -26  -6   2   57.69    5.70
  26  -6  -2   58.29    5.50
 -26   6   2   59.49    5.20
  26   6  -2   61.39    6.00
 -24  -6   2    8.30    1.90
  24  -6  -2    8.40    1.80
  24  -6  -2    7.30    1.60
  24  -6  -2    9.40    1.40
 -24  -6   2    7.90    2.20
  24   6  -2    7.90    2.10
  22  -6  -2  354.46   28.80
  22  -6  -2  376.66   28.70
  22  -6  -2  363.16   28.60
 -22  -6   2  391.76   29.10
 -22  -6   2  359.06   28.90
  22   6  -2  404.66   29.00
  22   6  -2  392.16   29.20
  20   6  -2   82.79   13.50
  20   6  -2   83.49    7.00
  20   6  -2   78.69    7.00
  18   6  -2   -4.10    7.30
  18   6  -2    3.30    1.50
  16   6  -2    3.70    1.20
  16   6  -2    2.50    1.30
  16   6  -2    2.80    6.70
 -16   6   2    3.30    0.60
 -14   6   2  278.97   22.80
  14   6  -2  330.47   25.70
  14   6  -2  305.57   23.20
  14   6  -2  318.97   26.60
  12   6  -2    2.20    1.10
  12   6  -2    4.30    3.50
  12   6  -2    4.80    4.60
  12   6  -2    2.60    1.00
 -12   6   2    2.50    0.30
  10   6  -2  542.05   42.80
  10   6  -2  591.04   44.40
  10   6  -2  552.44   42.80
  10   6  -2  586.54   44.10
   8   6  -2  337.07   26.70
   8   6  -2  345.47   27.90
   8   6  -2  368.96   26.70
   8   6  -2  353.06   27.60
   6   6  -2  103.29   10.30
   6   6  -2   78.79    6.50
   6   6  -2   84.39    6.50
  -6   6   2   73.49    6.30
  -6   6   2   86.69    6.20
   6   6  -2   84.49    7.50
   4   6  -2  765.52   58.29
   4   6  -2  729.23   59.39
   4   6  -2  807.12   58.39
  -4   6   2  787.42   58.19
  -4   6   2  701.13   58.29
  -4   6   2  761.62   58.19
   4   6  -2  835.12   59.19
  -4   6   2  811.72   58.29
   2   6  -2   23.30    3.00
   2   6  -2   23.10    2.10
   2   6  -2   21.50    2.10
   2   6  -2   25.00    3.40
  -2   6   2   22.10    2.70
  -2   6   2   23.40    2.70
   0   6   2    5.00    1.70
   0   6  -2    9.80    1.70
   0   6  -2    9.40    1.90
   0   6   2    9.10    1.10
  -2   6  -2   47.80    4.00
   2   6   2   43.20    5.20
   2   6   2   38.40    3.40
  -2   6  -2   40.10    4.10
  -4  -6  -2  142.59   12.90
  -4  -6  -2  166.78   13.00
   4   6   2  160.78   13.10
   4   6   2  141.19   11.70
  -4   6  -2  156.28   11.90
  -6  -6  -2   20.90    3.60
  -6  -6  -2   14.40    3.50
   6   6   2   19.90    2.00
  -6   6  -2   20.90    2.10
  -6   6  -2   18.90    2.10
   6   6   2   16.20    3.80
  -8  -6  -2  160.88   13.90
  -8  -6  -2  164.88   16.40
   8   6   2  146.29   11.90
 -10  -6  -2  391.06   32.10
  10   6   2  397.76   30.20
  12   6   2   11.00    1.90
  12   6   2   12.70    1.80
  14   6   2   28.30    3.10
  14   6   2   27.40    3.30
  16   6   2   37.80    3.90
  16   6   2   37.70    4.00
  18  -6   2    2.80    1.00
  18  -6   2    1.40    1.00
  18  -6   2    0.10    1.30
 -18  -6  -2    1.10    1.50
 -18  -6  -2    2.10    1.40
  18   6   2    0.50    1.80
  18   6   2    3.00    1.60
  18   6   2    3.00    1.60
  20  -6   2   55.09    5.10
 -20  -6  -2   50.09    5.30
  20  -6   2   54.39    4.90
 -20  -6  -2   50.59    5.20
  20  -6   2   53.79    4.60
  20   6   2   51.29    5.40
  20   6   2   55.59    6.80
 -20   6  -2   56.49    4.90
  20   6   2   60.29    5.90
 -22  -6  -2  179.18   15.60
 -22  -6  -2  199.08   15.80
  22  -6   2  197.48   15.20
  22  -6   2  197.98   15.40
  22  -6   2  193.98   15.50
 -22   6  -2  210.18   15.30
  22   6   2  197.68   15.80
 -24  -6  -2   36.60    4.50
  24  -6   2   38.60    4.00
  24  -6   2   38.50    3.60
  24  -6   2   35.90    4.30
 -24  -6  -2   34.60    4.50
  24   6   2   24.80    4.40
 -24   6  -2   37.10    3.80
  26  -6   2   86.59    7.20
  26  -6   2   81.69    7.20
  26  -6   2   83.19    6.80
 -26  -6  -2   68.59    7.30
 -26  -6  -2   86.49    7.80
 -26   6  -2   86.39    7.00
  28  -6   2   27.30    3.70
 -28  -6  -2   18.00    4.40
  28  -6   2   29.90    3.90
  28  -6   2   33.30    3.60
 -28  -6  -2   24.80    4.80
 -28   6  -2   32.70    3.50
  30  -6   2   34.50    3.90
 -30  -6  -2   29.70    4.10
 -30  -6  -2   36.80    4.50
  30  -6   2   35.70    4.00
  30  -6   2   37.30    3.50
 -30   6  -2   37.00    3.90
 -32  -6  -2   13.60    2.60
  32  -6   2   10.00    1.90
 -32  -6  -2   14.20    2.30
  32  -6   2   13.90    2.30
  32  -6   2    9.10    2.00
 -32   6  -2    8.40    1.70
  34  -6   2    0.90    0.90
  34  -6   2   -0.60    1.20
  34  -6   2    0.30    1.50
 -34  -6  -2    2.90    1.60
 -34  -6  -2   -0.40    1.30
 -34   6  -2    0.60    1.10
 -36  -6  -2    5.20    1.20
  39  -7  -2    9.50    1.50
  39  -7  -2    9.60    1.30
  37  -7  -2    6.40    1.50
  37  -7  -2    8.70    1.30
 -37  -7   2    6.60    1.70
 -37  -7   2    5.20    1.50
 -37   7   2    7.90    1.40
  35  -7  -2    1.50    1.80
  35  -7  -2    0.90    1.40
 -35  -7   2    3.70    1.70
  35  -7  -2    3.00    1.30
 -35  -7   2    6.60    3.00
 -35   7   2    1.90    1.60
 -33  -7   2  118.09    9.30
 -33  -7   2  104.39    9.00
  33  -7  -2  107.39    8.60
  33  -7  -2  107.19    8.70
  33  -7  -2  106.19    8.90
 -33   7   2  104.49    8.70
 -31  -7   2  200.38   17.00
  31  -7  -2  222.28   17.30
  31  -7  -2  226.78   16.80
  29  -7  -2   23.40    2.80
 -29  -7   2   21.10    3.60
  29  -7  -2   23.50    3.40
 -29  -7   2   29.40    4.20
  29  -7  -2   23.40    3.10
 -29   7   2   23.50    3.00
  27  -7  -2  127.49   10.80
 -27  -7   2  139.29   11.20
 -27  -7   2  122.29   11.10
  27  -7  -2  134.79   10.70
  27  -7  -2  137.29   10.50
 -27   7   2  141.79   11.10
 -25  -7   2   10.50    2.40
  25  -7  -2   10.50    1.60
 -25  -7   2    8.90    2.40
  25  -7  -2   10.40    2.10
  25  -7  -2   10.20    1.90
  25  -7  -2   10.40    2.20
  23  -7  -2   16.10    2.20
 -23  -7   2   18.00    3.00
  23  -7  -2   16.20    2.60
  23  -7  -2   16.90    3.10
 -23  -7   2   17.90    3.40
  23  -7  -2   17.30    2.40
  23   7  -2   22.70    3.30
  23   7  -2   20.90    3.10
  21  -7  -2   79.19    6.80
  21  -7  -2   81.39    7.00
  21  -7  -2   81.29    7.20
 -21  -7   2   92.69    7.60
  21  -7  -2   81.49    7.40
  21   7  -2   86.39    7.40
  19  -7  -2    2.40    0.90
  19   7  -2    1.40    1.50
  19   7  -2    2.00    1.60
  17   7  -2  234.78   18.70
  17   7  -2  265.07   18.80
 -17   7   2  223.88   18.10
  15   7  -2  130.19   11.00
  15   7  -2  148.19   11.10
  13   7  -2  783.72   66.09
  13   7  -2  939.11   66.19
  13   7  -2  905.81   66.19
  11   7  -2  778.52   61.49
  11   7  -2  806.02   61.49
  11   7  -2  868.11   63.59
   9   7  -2  348.17   26.30
   9   7  -2  337.27   26.30
   9   7  -2  351.76   27.70
  -7   7   2  895.41   60.49
   7   7  -2  788.12   60.89
   7   7  -2  747.83   60.79
   7   7  -2  791.42   61.79
  -5   7   2  125.89    9.90
   5   7  -2  137.49   10.20
   5   7  -2  127.79   10.10
   5   7  -2  131.29   11.20
   3   7  -2  418.76   32.40
   3   7  -2  430.96   32.40
  -3   7   2  439.86   32.50
  -3   7   2  422.26   32.30
   3   7  -2  430.66   33.10
   1   7  -2   14.50    2.30
  -1   7   2   13.20    1.40
   1   7  -2   14.50    1.60
  -1   7   2   17.60    2.80
   1   7  -2   11.70    1.50
   1   7   2  253.67   19.10
  -1   7  -2  250.77   18.50
  -1   7  -2  239.88   18.10
   1   7   2  223.28   18.10
  -1   7  -2  227.58   18.10
   3   7   2  324.87   27.10
  -3   7  -2  371.16   26.00
   3   7   2  320.17   26.00
  -3   7  -2  349.37   26.10
   5   7   2   18.30    2.00
   9   7   2    0.90    1.00
   9   7   2    1.60    1.10
  11   7   2    3.50    1.40
  11   7   2    3.50    1.40
  13   7   2   19.50    2.90
  13   7   2   21.40    2.70
  15   7   2    7.90    1.90
  15   7   2   12.10    2.00
  17  -7   2   13.90    2.20
 -17  -7  -2   11.50    2.30
  17   7   2   13.00    2.30
  19  -7   2   16.80    2.20
 -19  -7  -2   17.20    2.60
 -19  -7  -2   14.10    2.60
  19  -7   2   15.30    2.40
  19  -7   2   15.40    2.20
  19   7   2   12.30    2.50
  19   7   2   19.80    3.50
  19   7   2   12.30    2.60
 -21  -7  -2  216.18   18.20
  21  -7   2  222.48   18.10
 -21  -7  -2  233.08   18.30
  21  -7   2  231.68   18.00
  21  -7   2  224.08   17.80
 -21   7  -2  232.28   17.80
  21   7   2  214.58   18.30
  21   7   2  240.78   18.30
  21   7   2  269.27   19.00
  23  -7   2    3.40    2.00
  23  -7   2    5.80    1.50
  23  -7   2    5.80    1.90
 -23  -7  -2    5.20    2.30
 -23  -7  -2    5.70    2.20
  25  -7   2   44.30    4.10
 -25  -7  -2   36.30    4.80
 -25  -7  -2   46.20    5.20
  25  -7   2   46.50    4.50
  25  -7   2   41.80    4.80
 -25   7  -2   44.30    4.20
 -27  -7  -2   14.00    4.80
  27  -7   2   19.70    4.60
  27  -7   2   19.10    3.30
  27  -7   2   18.40    3.50
 -27  -7  -2   17.70    3.60
 -27   7  -2   18.70    2.70
  29  -7   2   71.59    5.70
 -29  -7  -2   58.09    6.20
  29  -7   2   68.59    5.80
  29  -7   2   66.39    5.90
 -29  -7  -2   67.09    6.40
 -29   7  -2   64.89    5.80
  31  -7   2    5.10    1.70
 -31  -7  -2    6.00    2.00
 -31  -7  -2    7.90    3.50
  31  -7   2    7.50    2.00
  31  -7   2    9.50    1.90
 -31   7  -2    6.40    1.50
  33  -7   2   17.80    2.40
  33  -7   2   16.50    2.00
  33  -7   2   15.40    2.40
 -33  -7  -2   15.00    2.40
 -33  -7  -2   15.10    2.70
 -33   7  -2   17.10    2.20
  35  -7   2   37.30    3.00
  35  -7   2   36.80    3.40
  38  -8  -2   15.80    1.60
  38  -8  -2   17.10    1.80
 -38  -8   2   11.10    1.90
 -36  -8   2   32.40    3.50
  36  -8  -2   42.00    3.70
  36  -8  -2   45.70    3.40
 -34  -8   2  102.09    8.20
 -34  -8   2  105.79    8.20
  34  -8  -2   80.69    8.20
  34  -8  -2  101.09    7.80
  34  -8  -2   99.09    8.10
 -34   8   2   99.69    7.90
  32  -8  -2   33.30    3.50
  32  -8  -2   32.00    3.40
 -32  -8   2   32.70    3.80
 -32  -8   2   33.00    4.10
  32  -8  -2   32.40    3.90
 -32   8   2   32.80    3.40
  30  -8  -2    5.90    1.70
 -30  -8   2    5.20    2.50
 -30  -8   2    7.00    2.40
  30  -8  -2    5.00    2.00
  30  -8  -2    5.00    1.40
 -30   8   2    5.20    1.40
 -28  -8   2   16.80    2.90
  28  -8  -2   19.80    3.00
 -28  -8   2   18.80    3.20
  28  -8  -2   17.70    2.70
  28  -8  -2   19.70    2.50
  26  -8  -2   41.70    4.10
  26  -8  -2   30.90    3.70
 -26  -8   2   30.80    4.40
  26  -8  -2   31.40    3.30
 -26  -8   2   32.90    4.40
  26  -8  -2   29.40    3.80
  24   8  -2   26.50    3.90
  24   8  -2   35.00    4.30
  22  -8  -2  130.79   10.40
 -22  -8   2  134.89   10.90
  22  -8  -2  123.49   10.90
  22  -8  -2  122.99   10.20
  22  -8  -2  131.39   10.50
 -22  -8   2  130.39   10.70
  22   8  -2  143.49   11.00
  22   8  -2  132.99   11.00
  20  -8  -2   18.50    2.60
  20  -8  -2   20.90    2.60
 -20  -8   2   19.70    3.00
  20   8  -2   18.60    2.90
  20   8  -2   17.70    3.30
 -18  -8   2   40.00    3.90
  18  -8  -2   36.00    3.30
  18  -8  -2   41.00    3.50
 -18  -8   2   35.30    4.00
  18  -8  -2   37.30    3.60
  18   8  -2   30.70    5.10
  18   8  -2   43.30    4.30
  16   8  -2    3.50    1.60
  16   8  -2    2.10    1.60
  14   8  -2  700.33   50.69
  14   8  -2  634.94   50.59
  12   8  -2    1.50    1.20
  12   8  -2    1.00    1.20
  12   8  -2    0.70    1.10
  10   8  -2  132.59   10.00
  10   8  -2  109.09   10.80
  10   8  -2  131.29   10.00
   8   8  -2   64.59    5.60
   8   8  -2   68.19    5.60
   6   8  -2   18.90    2.20
  -6   8   2   18.60    1.60
   4   8  -2    6.10    1.20
   4   8  -2    5.10    2.90
  -4   8   2    7.10    1.00
   4   8  -2    8.40    1.30
  -2   8   2   12.70    1.50
   2   8  -2   12.70    3.00
   2   8  -2   12.60    1.60
   0   8  -2  128.49   10.10
   0   8   2  131.39   10.10
   0   8   2  120.69   11.10
   0   8  -2  138.79   10.90
  -2   8  -2  490.25   38.90
   2   8   2  542.45   39.10
   4   8   2    7.40    1.30
  -4   8  -2    8.20    1.10
  -4   8  -2    6.90    0.90
   6   8   2    4.60    1.30
   6   8   2    4.80    1.20
  -6   8  -2    3.70    0.70
  -6   8  -2    5.70    0.90
  -8   8  -2   51.59    4.20
   8   8   2   51.19    5.00
   8   8   2   59.99    4.70
  10   8   2    6.20    1.80
  10   8   2    7.70    1.60
  12   8   2  406.46   33.30
  12   8   2  461.05   33.20
 -14  -8  -2   57.59    5.20
  14  -8   2   58.79    4.80
  14  -8   2   52.29    4.50
  14  -8   2   50.49    5.80
 -14  -8  -2   53.29    5.10
  14   8   2   51.79    5.60
  14   8   2   57.49    5.10
 -16  -8  -2  229.28   19.00
 -16  -8  -2  247.48   19.00
 -16  -8  -2  236.18   19.00
  16  -8   2  270.97   19.10
  16  -8   2  246.58   18.80
  16  -8   2  234.18   18.60
  16   8   2  229.88   19.00
  16   8   2  231.98   19.20
  16   8   2  260.17   19.60
  18  -8   2    2.40    1.60
  18  -8   2    1.50    2.00
  18  -8   2    2.10    1.30
 -18  -8  -2    4.30    2.00
  18  -8   2    3.20    1.60
 -18  -8  -2   -1.50    1.80
  18   8   2    2.70    2.40
  18   8   2   -0.40    2.00
  18   8   2    0.80    1.70
  20  -8   2  219.08   18.00
  20  -8   2  229.58   17.80
 -20  -8  -2  203.88   17.00
  20  -8   2  210.68   17.10
  20   8   2  222.58   17.20
  20   8   2  202.78   17.10
 -22  -8  -2  348.97   29.60
 -22  -8  -2  378.46   29.70
  22  -8   2  382.46   29.50
  22  -8   2  386.86   29.40
  22  -8   2  386.46   29.20
 -22   8  -2  390.56   29.30
  22   8   2  416.86   29.70
 -24  -8  -2  224.68   18.30
 -24  -8  -2  212.08   18.30
  24  -8   2  232.38   18.20
  24  -8   2  232.38   17.80
  24  -8   2  242.08   18.00
 -24   8  -2  245.98   18.00
  26  -8   2  125.29   11.50
 -26  -8  -2  133.09   11.00
  26  -8   2  150.58   11.20
 -26  -8  -2  126.79   11.10
  28  -8   2  230.28   16.60
 -28  -8  -2  202.58   16.80
 -28  -8  -2  203.98   16.80
  28  -8   2  219.08   16.50
  28  -8   2  215.78   16.70
 -28   8  -2  212.98   16.60
 -30  -8  -2    3.60    2.80
 -30  -8  -2    0.30    1.60
  30  -8   2    2.40    1.30
  30  -8   2    3.40    1.50
  30  -8   2    2.40    2.60
 -30   8  -2    1.00    1.60
  32  -8   2   61.19    4.60
 -32  -8  -2   56.59    4.80
  32  -8   2   59.49    4.80
 -32  -8  -2   47.10    4.70
  32  -8   2   56.89    4.80
 -32   8  -2   55.59    4.70
  34  -8   2   15.90    1.80
 -34  -8  -2   14.80    1.90
  34  -8   2   16.40    1.90
  34  -8   2   17.20    1.60
 -37  -9   2  108.69    8.50
  37  -9  -2   97.09    8.20
  37  -9  -2  115.49    8.20
  35  -9  -2  176.88   13.60
  35  -9  -2  173.08   13.40
 -35  -9   2  178.08   13.80
  33  -9  -2    3.00    1.80
  33  -9  -2    0.60    1.50
  33  -9  -2    1.60    1.10
 -33  -9   2    3.50    1.70
 -31  -9   2   10.10    2.20
  31  -9  -2   12.10    1.70
  31  -9  -2   10.80    1.80
  31  -9  -2   11.80    2.20
 -31  -9   2   18.40    3.10
 -29  -9   2   39.30    4.50
 -29  -9   2   31.90    4.30
  29  -9  -2   38.10    3.70
  29  -9  -2   37.70    3.90
  29  -9  -2   41.90    4.30
  27  -9  -2   13.50    2.60
  27  -9  -2   15.00    3.00
 -27  -9   2   12.50    2.80
 -27  -9   2   11.20    2.60
  27  -9  -2   12.00    1.80
 -25  -9   2   68.39    6.90
  25  -9  -2   79.29    6.60
  25  -9  -2   73.09    6.20
 -25  -9   2   76.89    6.90
  25  -9  -2   76.49    6.30
  23  -9  -2   66.49    5.80
  23  -9  -2   64.99    5.80
 -23  -9   2   65.89    6.20
  23  -9  -2   68.59    6.30
 -23  -9   2   63.19    6.30
  23  -9  -2   64.39    5.50
  23   9  -2   60.19    6.70
  21  -9  -2   20.50    2.80
  21  -9  -2   22.90    2.60
  21  -9  -2   22.50    3.00
  21  -9  -2   30.20    4.00
 -21  -9   2   22.60    3.50
  21   9  -2   23.60    3.40
  21   9  -2   22.50    4.00
 -19  -9   2    2.00    2.00
  19  -9  -2    3.50    1.10
  19  -9  -2    6.70    1.80
  19  -9  -2    5.10    1.50
  19  -9  -2    4.80    1.40
 -19  -9   2    4.40    2.00
  19  -9  -2    7.10    2.20
  19  -9  -2    0.50    2.00
  19   9  -2   -0.40    1.90
  19   9  -2    2.40    2.00
 -17  -9   2  484.05   36.10
 -17  -9   2  487.85   36.00
  17  -9  -2  478.25   35.90
  17  -9  -2  453.35   35.60
  17  -9  -2  447.86   35.80
  17   9  -2  459.05   36.20
  17   9  -2  493.25   36.30
 -15  -9   2    3.20    1.80
  15  -9  -2    1.90    0.90
 -15  -9   2    4.70    1.70
 -15  -9   2    5.10    2.10
  15  -9  -2    2.80    2.20
  15  -9  -2    5.30    1.20
  15  -9  -2    6.20    1.70
  15  -9  -2    3.20    2.00
  15  -9  -2    3.70    1.20
  15   9  -2    0.90    1.80
  15   9  -2    3.20    1.60
 -13  -9   2   13.20    2.00
 -13  -9   2   13.00    2.20
  13   9  -2    9.30    2.10
  13   9  -2   11.40    2.10
  11   9  -2    9.20    1.80
  11   9  -2    5.60    1.60
  11   9  -2    9.00    1.70
   9   9  -2   71.29    6.50
   9   9  -2   78.59    6.50
   9   9  -2   79.39    6.50
   7   9  -2    9.10    1.50
   7   9  -2    9.70    1.70
   7   9  -2    7.40    1.50
   5   9  -2   88.49    8.30
   5   9  -2  108.29    8.40
   5   9  -2  106.29    8.40
  -5   9   2  113.99    8.00
  -3   9   2    9.80    1.20
   3   9  -2    7.20    1.30
   3   9  -2    6.10    1.30
   1   9  -2    3.00    1.00
   1   9  -2    4.60    1.00
  -1   9   2    3.90    1.10
   1   9   2   87.59    6.90
  -1   9  -2   84.59    6.90
   3   9   2   35.00    3.20
   3   9   2   30.80    3.40
  -3   9  -2   32.20    2.90
  -3   9  -2   38.30    3.10
   5   9   2  128.39   11.30
  -5   9  -2  149.59   10.90
  -5   9  -2  135.29   10.70
   5   9   2  151.28   11.20
   7   9   2    4.50    1.60
   7   9   2    4.50    1.40
  -7   9  -2    4.40    0.90
  -9  -9  -2   11.20    2.20
  -9   9  -2    8.40    1.20
   9   9   2    8.50    2.00
   9   9   2   13.90    2.10
  11  -9   2  179.78   13.80
  11  -9   2  196.18   14.50
 -11  -9  -2  168.38   13.90
 -11  -9  -2  180.38   14.10
 -11  -9  -2  204.98   15.40
  11  -9   2  162.78   13.60
  11   9   2  172.18   14.10
  11   9   2  165.38   14.40
 -11   9  -2  168.98   13.60
 -13  -9  -2   31.50    3.90
 -13  -9  -2   34.20    3.90
  13  -9   2   35.00    3.30
  13  -9   2   30.20    3.10
  13  -9   2   38.40    3.50
 -13  -9  -2   30.70    3.70
  13  -9   2   34.30    4.10
  13   9   2   36.40    4.70
  13   9   2   35.10    3.90
  13   9   2   28.60    4.20
  15  -9   2  773.52   54.19
  15  -9   2  691.83   53.49
 -15  -9  -2  698.93   53.69
 -15  -9  -2  691.83   53.69
 -15  -9  -2  666.53   53.69
  15  -9   2  702.73   53.29
  15  -9   2  689.43   53.59
  15   9   2  696.93   53.79
  15   9   2  694.23   53.99
  15   9   2  769.12   54.39
  17  -9   2   68.39    5.80
  17  -9   2   63.89    6.00
  17  -9   2   73.39    6.00
 -17  -9  -2   68.39    6.30
  17  -9   2   75.29    6.80
  17   9   2   50.19    7.10
  17   9   2   63.19    6.70
  19  -9   2  200.48   15.40
  19  -9   2  198.68   15.20
  19  -9   2  204.08   15.60
  19  -9   2  188.48   15.90
 -19  -9  -2  194.68   15.80
  21  -9   2   53.69    5.20
  21  -9   2   54.99    5.20
  21  -9   2   57.19    4.90
 -21  -9  -2   51.09    5.50
  21   9   2   57.49    5.90
  23  -9   2   49.00    4.60
  23  -9   2   44.40    4.80
  23  -9   2   46.60    4.20
 -23  -9  -2   43.00    5.20
 -23   9  -2   45.50    4.20
  25  -9   2   91.99    8.00
  25  -9   2   99.69    7.80
 -25  -9  -2   91.89    8.40
  25  -9   2  103.49    8.10
 -25   9  -2   94.59    7.80
  27  -9   2    9.30    1.90
 -27  -9  -2    9.40    2.20
  27  -9   2    9.00    1.60
  27  -9   2    8.40    2.10
 -27   9  -2    5.70    1.40
 -29  -9  -2   10.20    2.60
  29  -9   2    6.20    1.70
  29  -9   2   10.10    1.90
 -29   9  -2    8.50    1.40
  31  -9   2    5.00    1.30
  31  -9   2    3.50    1.00
 -31  -9  -2    3.80    1.40
  31  -9   2    2.40    1.20
 -33  -9  -2    4.20    1.00
  33  -9   2    3.10    0.90
  33  -9   2    4.60    0.70
  33  -9   2    5.20    0.90
  34 -10  -2   23.60    2.90
 -34 -10   2   37.20    3.30
  34 -10  -2   29.00    2.60
  34 -10  -2   32.70    2.70
  32 -10  -2    9.70    1.90
 -32 -10   2   15.80    2.60
  32 -10  -2    9.10    1.40
  32 -10  -2   10.90    1.80
  30 -10  -2   13.00    2.20
  30 -10  -2   12.10    1.70
  30 -10  -2    8.70    2.00
 -30 -10   2   19.10    3.10
  28 -10  -2   -1.10    1.90
  28 -10  -2    1.10    1.40
 -28 -10   2    0.70    2.10
  28 -10  -2    0.30    1.30
  26 -10  -2   14.60    2.50
 -26 -10   2   11.10    2.50
  26 -10  -2    9.00    1.90
  26 -10  -2   14.40    1.90
  24 -10  -2   26.50    3.10
 -24 -10   2   26.20    3.90
  24 -10  -2   21.80    3.30
  24 -10  -2   27.40    3.60
  24  10  -2   35.80    4.20
  22 -10  -2   30.00    3.50
  22 -10  -2   36.10    3.80
  22 -10  -2   31.40    3.30
  22 -10  -2   36.10    4.30
 -22 -10   2   34.10    4.20
  22  10  -2   35.30    4.80
 -20 -10   2    0.40    2.10
 -20 -10   2    0.70    2.10
  20 -10  -2    0.60    1.40
  20 -10  -2    1.90    1.80
  20 -10  -2    1.40    2.20
  20 -10  -2   -0.50    2.10
  20 -10  -2    1.90    1.60
  20 -10  -2    0.40    1.10
 -18 -10   2    0.00    1.80
  18 -10  -2   -0.70    2.00
  18 -10  -2    0.50    1.00
  18 -10  -2    1.50    1.20
  18 -10  -2    2.70    1.80
  18 -10  -2    2.30    1.40
  18 -10  -2    1.10    2.10
 -18 -10   2    1.10    2.20
  18  10  -2   -2.80    1.90
  18  10  -2   -0.60    2.80
  16 -10  -2  161.38   12.50
  16 -10  -2  150.38   12.30
 -16 -10   2  161.18   13.00
  16 -10  -2  146.69   13.00
  16 -10  -2  155.88   13.00
  16 -10  -2  167.58   12.50
 -16 -10   2  172.58   12.70
  16  10  -2  155.28   13.10
  16  10  -2  165.68   13.10
 -14 -10   2  163.08   12.50
  14 -10  -2  139.09   11.80
 -14 -10   2  152.88   12.50
 -14 -10   2  165.88   12.30
  14 -10  -2  157.68   12.00
  14 -10  -2  150.68   12.10
  14 -10  -2  143.99   12.60
  14 -10  -2  178.18   12.90
  14 -10  -2  145.99   12.50
  14  10  -2  141.59   12.50
  14  10  -2  155.88   12.50
  12 -10  -2   68.99    6.00
  12 -10  -2   78.39    8.10
 -12 -10   2   76.19    6.90
  12 -10  -2   78.49    6.30
 -12 -10   2   79.39    6.70
 -12 -10   2   76.09    6.80
 -12 -10   2   86.29    6.60
  12  10  -2   68.29    6.80
  12  10  -2   76.29    6.80
  10 -10  -2  288.57   24.70
  10 -10  -2  344.07   24.90
 -10 -10   2  278.97   24.70
 -10 -10   2  327.17   24.50
  10 -10  -2  301.27   24.60
 -10 -10   2  339.87   24.30
  10 -10  -2  335.77   24.20
  10  10  -2  306.57   24.50
  10  10  -2  331.47   24.50
   8 -10  -2    7.30    1.80
   8 -10  -2    4.40    1.90
  -8 -10   2    4.50    1.90
   8 -10  -2    6.70    2.20
  -8 -10   2    2.90    2.40
   8  10  -2    4.10    1.50
   8  10  -2    6.70    1.70
   6 -10  -2   74.49    6.60
   6 -10  -2   70.89    6.40
  -6 -10   2   65.29    6.10
   6  10  -2   59.59    5.80
   6  10  -2   72.49    5.90
   6  10  -2   68.19    5.90
   4  10  -2   11.60    1.80
  -4  10   2    8.70    1.20
   4  10  -2   12.10    1.70
   4  10  -2    9.10    1.60
   2  10  -2  102.59    8.20
   2  10  -2   92.09    8.20
   2  10  -2  104.39    8.20
  -2  10   2  110.69    8.10
   0  10  -2    3.60    1.10
   0  10  -2    3.90    1.10
   0  10   2    5.50    1.20
   2 -10   2  162.48   11.00
   2 -10   2  150.08   11.50
  -2  10  -2  131.29   10.80
   2  10   2  145.49   10.90
  -2  10  -2  127.39   10.70
   2  10   2  114.69   11.10
  -4 -10  -2    3.10    1.80
   4 -10   2    5.60    1.30
  -4 -10  -2    2.90    1.80
  -4 -10  -2    4.20    1.60
   4 -10   2    3.10    1.90
   4  10   2    3.40    1.30
   4  10   2    2.10    1.30
  -4  10  -2    3.10    0.90
   6 -10   2  119.19    9.20
   6 -10   2  121.39    8.50
  -6 -10  -2  111.09    8.70
  -6 -10  -2  101.19    8.90
  -6 -10  -2  116.89    8.50
  -6 -10  -2  104.99    9.10
   6 -10   2  101.09    8.30
   6 -10   2   87.39    8.80
   6  10   2   92.69    8.90
  -6  10  -2   95.29    8.20
   8 -10   2   30.90    3.80
   8 -10   2   22.10    3.40
  -8 -10  -2   29.20    3.90
   8 -10   2   26.00    2.60
  -8 -10  -2   29.10    3.50
   8 -10   2   30.40    3.00
   8  10   2   22.10    3.50
   8  10   2   31.30    3.30
   8  10   2   21.50    3.30
 -10 -10  -2  533.95   42.00
  10 -10   2  522.55   41.60
  10 -10   2  630.74   42.50
 -10 -10  -2  526.75   42.30
  10 -10   2  598.84   41.80
 -10 -10  -2  582.14   41.90
 -10 -10  -2  561.34   42.00
 -10  10  -2  462.85   41.40
  10  10   2  565.84   42.00
  10  10   2  553.94   42.50
  10  10   2  519.85   42.20
 -12 -10  -2  143.59   12.40
 -12 -10  -2  155.28   12.10
 -12 -10  -2  150.18   12.20
  12 -10   2  145.29   11.70
 -12 -10  -2  141.39   12.20
  12 -10   2  161.18   12.00
  12 -10   2  162.98   12.70
  12  10   2  146.89   12.20
  12  10   2  138.59   12.50
  12  10   2  164.68   13.00
 -14 -10  -2   59.99    6.00
  14 -10   2   64.99    6.00
 -14 -10  -2   59.39    5.70
 -14 -10  -2   50.59    5.50
 -14 -10  -2   60.29    5.60
  14 -10   2   57.09    5.20
  14 -10   2   56.49    5.10
  14 -10   2   56.39    5.00
  14  10   2   50.39    6.10
  14  10   2   68.79    6.50
  16 -10   2   20.70    3.50
  16 -10   2   18.50    2.60
  16 -10   2   16.90    2.10
  16 -10   2   18.90    2.50
 -16 -10  -2   17.90    2.80
  16  10   2    9.50    3.40
  16  10   2   25.50    4.50
  18 -10   2   68.59    6.00
  18 -10   2   63.09    5.70
  18 -10   2   70.19    6.70
  18 -10   2   64.79    5.90
 -18 -10  -2   68.89    6.40
  18  10   2   63.99    6.90
  20 -10   2   12.70    1.80
  20 -10   2   10.70    2.40
  20 -10   2   11.80    2.80
  20 -10   2   11.00    2.20
 -20 -10  -2   10.50    2.80
  20  10   2   13.50    3.00
 -22 -10  -2   -2.20    3.60
  22 -10   2    0.60    1.90
  22 -10   2    1.30    2.70
  22 -10   2   -0.70    1.70
  24 -10   2    1.00    1.30
  24 -10   2    2.10    1.80
 -24 -10  -2    0.10    2.20
  24 -10   2    0.00    1.80
 -24  10  -2   -2.30    1.50
  26 -10   2   41.30    3.70
 -26 -10  -2   35.60    4.30
  26 -10   2   37.00    3.40
 -26  10  -2   29.90    3.30
  28 -10   2   -0.10    1.30
  28 -10   2    0.50    1.10
  28 -10   2    2.80    1.40
 -28 -10  -2   -0.30    1.60
  30 -10   2    2.00    1.00
  30 -10   2    2.40    0.90
  30 -10   2    1.90    1.00
 -30 -10  -2    3.10    1.30
 -33 -11   2   11.10    1.70
  33 -11  -2    7.80    1.10
  33 -11  -2    6.70    1.10
  31 -11  -2   30.10    2.70
 -31 -11   2   33.70    3.20
  31 -11  -2   26.00    2.70
  31 -11  -2   27.70    2.90
 -29 -11   2    3.10    2.30
  29 -11  -2    1.40    1.50
  29 -11  -2    0.90    1.50
  29 -11  -2    1.90    1.10
  27 -11  -2   10.20    1.60
  27 -11  -2    9.10    2.10
  27 -11  -2    9.80    1.90
 -27 -11   2   12.30    2.30
 -25 -11   2    4.20    2.20
  25 -11  -2    2.20    1.50
  25 -11  -2   -0.20    1.80
  25 -11  -2    1.60    1.30
  25  11  -2    3.30    1.80
  23 -11  -2  268.87   20.00
  23 -11  -2  232.48   20.10
  23 -11  -2  276.77   20.10
 -21 -11   2  128.79    9.80
  21 -11  -2  110.89    9.30
  21 -11  -2   96.49   10.40
  21 -11  -2  115.69    9.50
  21 -11  -2  112.29    9.10
  21  11  -2  130.39   10.10
  19 -11  -2   68.79    6.80
 -19 -11   2   74.59    6.80
 -19 -11   2   79.19    6.90
  19 -11  -2   73.09    6.80
  19 -11  -2   65.79    6.30
  19 -11  -2   82.19    7.20
  19 -11  -2   73.39    6.10
  19 -11  -2   77.29    6.40
  19  11  -2   66.69    7.10
  17 -11  -2   82.29    7.90
  17 -11  -2   81.99    7.90
  17 -11  -2   91.89    7.40
  17 -11  -2   78.19    7.30
  17 -11  -2   84.99    7.00
 -17 -11   2   95.39    7.80
  17 -11  -2  100.29    8.10
 -17 -11   2   88.79    7.90
  17  11  -2   88.29    8.30
  15 -11  -2   92.89   11.20
  15 -11  -2  107.99    9.30
  15  11  -2  124.49    9.80
  15  11  -2  125.19    9.70
  13 -11  -2   77.49    6.80
 -13 -11   2   74.59    7.00
  13 -11  -2   69.49    6.00
 -13 -11   2   78.29    6.40
 -13 -11   2   75.49    6.60
  13 -11  -2   73.89    6.00
 -13 -11   2   64.19    6.40
  13 -11  -2   67.89    6.70
  13 -11  -2   77.69    6.90
  13 -11  -2   63.89    5.70
  13  11  -2   57.99    6.60
 -11 -11   2    4.30    2.20
 -11 -11   2    2.50    1.70
  11 -11  -2    1.70    0.80
  11 -11  -2    1.90    2.20
  11 -11  -2    1.90    1.80
  11 -11  -2    2.40    1.20
 -11 -11   2    2.40    2.00
 -11 -11   2    2.90    1.50
  11 -11  -2    4.20    2.20
  11 -11  -2    0.80    1.20
  11  11  -2    1.90    1.60
  11  11  -2   -1.90    1.80
  -9 -11   2  210.68   16.30
   9 -11  -2  191.08   16.20
  -9 -11   2  208.98   16.20
   9 -11  -2  203.18   15.70
   9 -11  -2  194.18   16.30
  -9 -11   2  204.68   16.00
  -9 -11   2  214.58   15.70
   9 -11  -2  228.48   16.60
   9  11  -2  195.58   16.00
   9  11  -2  176.18   16.00
   7 -11  -2   15.30    3.00
  -7 -11   2   12.80    2.30
  -7 -11   2   17.50    3.20
   7 -11  -2   22.80    3.80
   7 -11  -2   15.80    2.10
  -7 -11   2   17.90    3.20
  -7 -11   2   14.50    2.80
   7 -11  -2   19.90    3.40
   7  11  -2   12.40    2.10
   7  11  -2   10.10    2.20
   5 -11  -2   52.39    4.70
   5 -11  -2   53.99    5.40
   5 -11  -2   60.19    5.70
  -5 -11   2   53.49    5.10
   5 -11  -2   62.89    5.70
  -5 -11   2   59.79    5.60
  -5 -11   2   60.19    5.50
   5  11  -2   53.59    5.00
   5  11  -2   45.40    5.00
   5  11  -2   54.49    5.00
  -3 -11   2   11.40    2.50
   3 -11  -2    9.40    2.50
  -3 -11   2   10.40    2.40
   3 -11  -2   13.00    1.90
   3 -11  -2   13.60    2.70
   3 -11  -2   10.00    2.20
  -3 -11   2   10.80    1.70
   3  11  -2    8.50    1.60
   3  11  -2    9.70    1.70
   1 -11  -2  231.78   18.60
  -1 -11   2  238.68   18.20
  -1 -11   2  256.77   18.80
   1 -11  -2  243.68   18.90
  -1 -11   2  229.88   18.60
   1 -11  -2  259.97   18.30
   1 -11  -2  228.08   18.70
  -1 -11   2  255.97   19.30
   1  11  -2  202.18   18.20
   1  11  -2  214.18   18.20
  -1  11   2  234.98   18.10
  -1 -11  -2   15.00    3.10
   1 -11   2   18.70    2.40
   1 -11   2   15.00    2.70
  -1 -11  -2   18.30    3.20
   1 -11   2   17.30    3.10
  -1 -11  -2   15.20    3.00
   1 -11   2   15.30    3.00
   1  11   2   13.10    2.00
  -1  11  -2   16.70    2.10
  -3 -11  -2    4.90    2.20
  -3 -11  -2    5.00    2.20
   3 -11   2    3.50    1.90
   3 -11   2    3.80    1.40
   3 -11   2    1.90    0.90
  -3 -11  -2    2.10    1.90
   3 -11   2    4.20    2.20
   3  11   2    3.70    1.40
   3  11   2    2.60    1.50
  -3  11  -2    3.20    1.00
   5 -11   2    9.10    1.40
  -5 -11  -2   11.30    2.80
  -5 -11  -2    8.90    2.20
   5 -11   2   12.00    2.60
  -5 -11  -2   13.70    2.80
  -5 -11  -2   10.70    1.70
   5 -11   2   11.20    1.80
   5 -11   2   14.10    2.80
  -5  11  -2    8.80    1.30
   5  11   2    7.20    2.10
   5  11   2    8.60    1.90
   7 -11   2   34.70    4.20
  -7 -11  -2   34.90    4.40
   7 -11   2   39.10    4.40
   7 -11   2   29.30    3.10
  -7 -11  -2   33.80    4.20
  -7 -11  -2   37.80    3.60
  -7 -11  -2   35.40    4.20
   7  11   2   26.40    4.10
   7  11   2   38.80    3.80
   7  11   2   33.70    4.10
   9 -11   2   25.60    2.90
   9 -11   2   31.40    3.30
   9 -11   2   32.60    4.50
  -9 -11  -2   25.70    3.80
  -9 -11  -2   31.40    4.00
  -9 -11  -2   26.10    3.70
  -9 -11  -2   29.50    3.50
   9  11   2   28.30    4.00
   9  11   2   33.00    3.70
   9  11   2   23.80    3.70
 -11 -11  -2   15.80    3.20
  11 -11   2   12.50    1.90
  11 -11   2   13.60    4.10
 -11 -11  -2   14.00    2.80
  11 -11   2   26.30    4.20
  11 -11   2   10.80    2.60
  11  11   2   15.20    3.20
  11  11   2   13.20    2.40
  11  11   2   11.60    2.90
  13 -11   2   16.40    3.50
 -13 -11  -2   13.30    2.50
 -13 -11  -2   17.50    3.50
 -13 -11  -2   14.70    2.80
  13 -11   2   16.40    2.00
  13 -11   2   13.60    2.30
 -13 -11  -2   12.80    2.70
  13  11   2   10.70    4.10
  13  11   2   16.50    3.40
 -15 -11  -2   21.10    4.40
  15 -11   2   18.40    3.00
  15 -11   2   24.00    4.10
 -15 -11  -2   23.90    3.30
 -15 -11  -2   19.00    3.40
 -15 -11  -2   25.10    3.80
  15 -11   2   23.80    2.90
  15  11   2   15.70    3.30
 -17 -11  -2   13.70    2.50
 -17 -11  -2   13.10    2.70
  17 -11   2   12.30    2.20
  17 -11   2   14.70    3.10
  17 -11   2   15.70    2.00
  17  11   2   12.30    3.10
  19 -11   2   21.10    3.30
  19 -11   2    9.70    3.10
 -19 -11  -2    7.40    2.80
  19 -11   2   11.90    2.00
  19 -11   2   14.00    2.80
  19  11   2   10.20    2.80
  21 -11   2   16.30    2.40
  21 -11   2   14.80    2.30
  21 -11   2   17.90    3.00
  21 -11   2   21.20    2.50
 -21 -11  -2   22.40    3.10
  21  11   2   22.30    3.90
  23 -11   2   25.40    3.30
 -23 -11  -2   23.20    3.70
  23 -11   2   28.60    4.10
  23 -11   2   24.90    2.90
  25 -11   2   55.29    4.90
 -25 -11  -2   47.60    5.20
  25 -11   2   45.50    4.40
  25 -11   2   63.49    5.40
  27 -11   2    2.40    1.10
 -27 -11  -2    4.60    1.70
  27 -11   2    5.00    1.30
  27 -11   2    1.70    1.10
  29 -11   2    5.80    1.30
 -29 -11  -2    9.60    2.00
  29 -11   2    6.50    1.20
  30 -12  -2   60.79    4.80
  30 -12  -2   60.29    4.80
  28 -12  -2    2.40    1.00
  28 -12  -2    1.10    1.00
  28 -12  -2    0.70    1.20
 -28 -12   2    4.80    1.60
  26 -12  -2    9.50    1.50
  26 -12  -2   16.70    2.10
 -26 -12   2   16.40    2.80
  26 -12  -2    5.20    1.70
  24 -12  -2    0.70    1.30
  24 -12  -2    0.00    1.70
  24 -12  -2    2.10    1.20
 -24 -12   2    3.20    1.90
  24  12  -2    3.50    1.90
 -22 -12   2   31.30    3.80
  22 -12  -2   25.90    3.00
  22 -12  -2   23.10    2.80
  22 -12  -2   19.80    3.20
  22  12  -2   27.90    4.10
 -20 -12   2   11.40    3.40
  20 -12  -2    8.80    2.00
  20 -12  -2   11.20    1.50
  20 -12  -2   11.00    2.70
  20 -12  -2    7.70    1.70
  20  12  -2    4.60    2.40
  18 -12  -2  350.86   29.20
 -18 -12   2  404.66   29.40
 -18 -12   2  371.26   29.60
  18 -12  -2  394.86   29.80
  18  12  -2  395.66   29.70
  16 -12  -2   18.60    3.80
 -16 -12   2   23.30    3.30
  16 -12  -2   16.90    2.20
 -16 -12   2   22.90    3.80
  16 -12  -2   18.20    3.50
  16 -12  -2   15.10    2.60
  16 -12  -2   18.90    3.90
  16 -12  -2   16.60    2.50
  14 -12  -2  197.98   15.90
 -14 -12   2  204.48   16.00
  14 -12  -2  228.98   16.30
  14 -12  -2  184.08   15.30
  14 -12  -2  178.48   15.10
  14 -12  -2  193.78   16.00
 -14 -12   2  221.78   15.60
  14 -12  -2  192.58   15.40
 -14 -12   2  188.88   15.70
  14  12  -2  193.68   16.00
  12 -12  -2   -0.70    0.40
  12 -12  -2   -0.70    1.70
  12 -12  -2    0.00    1.40
  12 -12  -2    3.20    2.60
  12 -12  -2    1.40    2.30
 -12 -12   2    2.60    2.40
 -12 -12   2   -0.30    1.80
 -12 -12   2    0.40    1.60
 -12 -12   2    2.30    1.90
 -10 -12   2  876.01   64.99
  10 -12  -2  948.71   65.49
  10 -12  -2  772.72   65.09
  10 -12  -2  875.91   65.09
 -10 -12   2  833.82   65.89
 -10 -12   2  887.51   65.09
  10  12  -2  851.31   64.99
  10  12  -2  806.52   65.09
   8 -12  -2    7.70    2.40
  -8 -12   2   10.50    2.50
   8 -12  -2    9.10    1.60
  -8 -12   2    8.60    1.70
   8 -12  -2   14.00    4.40
  -8 -12   2   11.80    2.60
   8  12  -2    6.40    2.00
   8  12  -2    5.80    2.20
   6 -12  -2  205.58   15.40
  -6 -12   2  195.68   15.70
  -6 -12   2  197.88   15.30
   6 -12  -2  222.58   16.30
  -6 -12   2  212.28   16.10
   6 -12  -2  189.98   16.10
   6 -12  -2  190.08   15.90
  -6 -12   2  204.78   16.10
   6  12  -2  171.28   15.70
  -4 -12   2    7.80    2.50
  -4 -12   2    4.30    1.60
  -4 -12   2    4.20    1.90
  -4 -12   2    5.60    2.40
   4 -12  -2    6.90    2.50
   4 -12  -2    8.00    2.80
   4 -12  -2    4.90    1.40
   4 -12  -2    2.80    2.00
   4  12  -2    3.30    1.60
   4  12  -2    4.20    1.50
   2 -12  -2   10.70    1.70
  -2 -12   2   15.70    3.10
  -2 -12   2   18.10    3.50
   2 -12  -2   18.10    3.50
  -2 -12   2   12.30    2.00
   2 -12  -2    9.30    2.40
   2 -12  -2   15.60    3.10
  -2 -12   2   12.20    2.30
  -2  12   2   15.30    2.10
   2  12  -2   10.40    1.80
   0 -12   2  250.77   18.20
   0 -12  -2  228.18   17.40
   0 -12   2  235.58   17.50
   0 -12   2  228.98   18.00
   0 -12   2  223.48   17.70
   0 -12  -2  230.08   18.10
   0 -12  -2  230.78   17.90
   0 -12  -2  240.88   18.40
   0  12   2  191.48   17.70
   0  12  -2  203.38   17.50
  -2 -12  -2   13.50    2.80
  -2 -12  -2    9.30    2.80
   2 -12   2    9.10    2.70
   2 -12   2   10.20    2.80
  -2 -12  -2    7.50    1.50
   2 -12   2    6.60    1.70
  -2 -12  -2    6.10    2.20
   2 -12   2    7.40    1.70
   2  12   2    7.20    1.70
   2  12   2    4.80    1.80
   4 -12   2  113.39    9.40
   4 -12   2  131.69   10.20
   4 -12   2  118.29    9.80
   4 -12   2  102.19    9.80
  -4 -12  -2  128.99   10.60
   4 -12   2  134.19   11.40
  -4 -12  -2  110.89   10.60
  -4 -12  -2  133.59    9.50
   4  12   2  111.49   10.20
  -6 -12  -2   93.49   10.10
   6 -12   2  126.29   10.10
   6 -12   2  125.99    9.20
  -6 -12  -2  120.29   10.20
  -6 -12  -2  123.49   10.20
   6  12   2  113.79    9.50
   6  12   2   93.79    9.80
   8 -12   2    7.20    2.70
  -8 -12  -2   11.10    2.80
  -8 -12  -2    5.70    2.50
   8 -12   2    5.90    1.70
   8 -12   2    6.00    1.20
   8 -12   2    4.80    2.40
  -8 -12  -2    6.40    2.30
  -8 -12  -2    6.20    1.70
   8  12   2    1.30    2.80
  10 -12   2  123.69   10.30
 -10 -12  -2  132.69    9.70
 -10 -12  -2  113.19   10.10
  10 -12   2  122.39    9.60
  10 -12   2  102.99    9.80
 -10 -12  -2  130.29   10.20
 -10 -12  -2  121.59   10.20
  10 -12   2  110.99    9.30
  10  12   2  104.29   10.30
  12 -12   2   26.20    2.90
  12 -12   2   26.20    4.50
 -12 -12  -2   24.00    3.70
 -12 -12  -2   30.90    4.00
  12 -12   2   25.10    3.20
 -12 -12  -2   21.70    3.60
 -12 -12  -2   26.00    4.10
  14 -12   2   -2.10    1.70
 -14 -12  -2    4.00    2.10
 -14 -12  -2    1.00    2.20
  14 -12   2    1.10    1.40
 -14 -12  -2    0.00    2.10
  14 -12   2    1.90    2.50
 -14 -12  -2    2.20    2.00
  14  12   2   -4.30    2.10
  16 -12   2   78.39    7.70
  16 -12   2  102.49    8.60
 -16 -12  -2   86.79    8.00
 -16 -12  -2  101.59    8.80
  16  12   2  102.89    8.80
  18 -12   2    5.90    1.50
 -18 -12  -2    4.90    2.10
  18 -12   2    2.00    2.10
  18 -12   2    0.40    1.60
  18  12   2    0.20    2.70
  20 -12   2   80.69    6.50
 -20 -12  -2   77.49    7.00
  20 -12   2   71.89    6.70
  20  12   2   89.69    7.30
  22 -12   2   73.59    6.10
  22 -12   2   76.19    6.30
 -22 -12  -2   71.09    6.40
  24 -12   2  169.08   12.80
 -24 -12  -2  172.68   13.10
  24 -12   2  159.68   12.90
  26 -12   2   12.20    1.70
  26 -12   2    7.40    1.20
 -26 -12  -2   12.00    2.00
 -28 -12  -2   14.30    1.50
  28 -12   2   11.80    1.30
  28 -12   2   11.20    1.40
 -29 -13   2   20.60    1.90
  29 -13  -2   15.60    1.70
  27 -13  -2   13.80    1.70
 -27 -13   2   13.70    2.00
 -25 -13   2   83.99    6.00
  25 -13  -2   63.79    5.70
  25 -13  -2   72.69    5.90
  25 -13  -2   64.29    5.60
  23 -13  -2   26.70    2.70
 -23 -13   2   38.30    4.40
  23 -13  -2   27.00    2.90
  21 -13  -2    0.20    1.80
  21 -13  -2   -0.10    1.70
  21 -13  -2    1.70    1.60
 -21 -13   2    2.40    1.70
  21  13  -2    1.10    1.90
  19 -13  -2    5.30    1.50
  19 -13  -2    4.30    2.20
  19 -13  -2    4.00    1.40
  19 -13  -2    4.70    1.20
  19 -13  -2    6.80    2.70
 -19 -13   2    7.10    1.90
  19  13  -2    5.20    2.40
 -17 -13   2    2.50    2.30
  17 -13  -2    1.50    2.30
 -17 -13   2    2.20    1.70
  17 -13  -2    1.80    1.70
  17 -13  -2   -0.20    2.10
  17 -13  -2    1.30    1.00
  17 -13  -2    0.00    1.30
  15 -13  -2    6.40    2.80
 -15 -13   2    4.10    2.40
  15 -13  -2    3.50    1.90
  15 -13  -2    4.90    1.60
  15 -13  -2    8.00    3.40
  15  13  -2    0.10    2.20
  13 -13  -2    4.20    2.70
  13 -13  -2    2.70    2.60
  13 -13  -2   -0.40    2.60
 -13 -13   2    4.30    2.40
 -13 -13   2    2.90    1.80
  13 -13  -2    1.90    1.60
 -11 -13   2   14.50    3.10
  11 -13  -2   15.20    2.90
  11 -13  -2   21.70    3.70
  11 -13  -2   17.20    3.40
 -11 -13   2   15.60    2.60
  11 -13  -2   18.40    2.40
  11  13  -2   11.60    2.90
   9 -13  -2  232.88   17.60
   9 -13  -2  212.68   16.80
  -9 -13   2  238.18   17.50
  -9 -13   2  214.88   17.40
  -9 -13   2  219.08   16.70
   9 -13  -2  209.68   17.30
  -9 -13   2  224.68   17.20
   9 -13  -2  214.88   17.60
   9  13  -2  193.48   17.30
   7 -13  -2   31.80    4.50
  -7 -13   2   25.40    3.80
   7 -13  -2   28.00    4.30
  -7 -13   2   17.50    3.00
  -7 -13   2   31.00    4.30
  -7 -13   2   27.60    3.90
   7 -13  -2   21.40    2.70
   7 -13  -2   19.60    4.00
   7  13  -2   15.90    2.90
  -5 -13   2  278.07   21.00
  -5 -13   2  257.47   20.30
  -5 -13   2  277.87   20.90
  -5 -13   2  258.87   20.60
   5 -13  -2  270.77   21.10
   5 -13  -2  259.87   20.80
   5 -13  -2  280.27   21.10
   5 -13  -2  260.47   20.20
   5  13  -2  232.38   20.50
   3 -13  -2    3.90    2.50
   3 -13  -2   -0.30    2.00
  -3 -13   2    0.70    1.80
  -3 -13   2    1.00    1.50
   3 -13  -2    1.80    1.40
  -3 -13   2    5.00    2.30
   3 -13  -2    6.40    2.90
  -3 -13   2    5.80    2.50
  -3  13   2    3.00    1.10
   1 -13  -2  103.89    9.10
   1 -13  -2  112.49    9.40
  -1 -13   2  113.69    9.30
  -1 -13   2   96.99    8.70
   1 -13  -2  102.59    8.50
  -1 -13   2  109.09    9.30
  -1 -13   2  106.99    8.60
   1 -13  -2  111.09    9.60
   1  13  -2   91.09    8.50
  -1 -13  -2    1.10    1.40
   1 -13   2    5.10    2.50
   1 -13   2    4.40    2.60
  -1 -13  -2    2.10    2.30
  -1 -13  -2    7.20    2.60
   1 -13   2    2.60    1.50
  -1 -13  -2    3.80    2.80
   1 -13   2   -1.00    1.60
  -1  13  -2    2.70    1.10
   1  13   2   -0.20    1.40
  -3 -13  -2   35.90    4.60
  -3 -13  -2   46.50    5.20
   3 -13   2   34.70    3.70
   3 -13   2   38.60    4.50
  -3 -13  -2   34.90    4.80
  -3 -13  -2   29.90    3.50
   3 -13   2   39.30    4.60
   3  13   2   24.30    4.10
  -3  13  -2   36.00    3.30
   5 -13   2    7.50    1.80
  -5 -13  -2    7.20    2.30
  -5 -13  -2   12.50    3.00
   5 -13   2    9.40    3.10
  -5 -13  -2    8.00    2.70
   5 -13   2    8.20    2.40
  -5 -13  -2    3.00    1.60
   7 -13   2   29.20    4.10
  -7 -13  -2   31.80    4.00
  -7 -13  -2   25.40    4.10
  -7 -13  -2   19.70    2.50
   7 -13   2   21.40    2.50
   7 -13   2   26.70    3.40
   7 -13   2   28.90    4.00
   7  13   2   15.80    3.20
   9 -13   2  103.09    9.60
  -9 -13  -2   81.49    8.40
   9 -13   2   95.29    8.00
  -9 -13  -2  109.09    8.70
  -9 -13  -2  101.39    8.70
   9 -13   2   95.19    8.60
   9  13   2   85.19    8.60
  11 -13   2    8.00    1.50
 -11 -13  -2   11.00    2.50
 -11 -13  -2    8.90    2.50
  11 -13   2    9.00    2.90
 -11 -13  -2    9.90    2.40
  11 -13   2    6.20    2.50
  11  13   2    2.40    2.50
  13 -13   2   45.00    5.20
 -13 -13  -2   38.80    4.50
 -13 -13  -2   53.19    4.50
  13 -13   2   45.20    4.00
 -13 -13  -2   47.10    5.00
  13 -13   2   43.00    4.50
  13  13   2   42.00    5.30
 -15 -13  -2  256.87   17.60
 -15 -13  -2  210.98   17.70
  15 -13   2  219.58   17.50
  15 -13   2  224.88   17.30
  15 -13   2  204.38   18.00
  15  13   2  243.48   18.10
 -17 -13  -2   89.49    7.30
  17 -13   2   84.39    6.80
  17 -13   2   75.49    7.00
  17  13   2   91.69    7.80
  19 -13   2  154.98   13.70
  19 -13   2  188.28   13.90
 -19 -13  -2  186.48   14.30
  19  13   2  178.98   14.10
  21 -13   2   21.20    2.40
  21 -13   2   22.60    2.60
 -21 -13  -2   23.30    2.90
  23 -13   2    0.80    0.80
 -23 -13  -2    0.70    1.10
  23 -13   2    0.30    1.00
  25 -13   2    3.00    0.80
 -25 -13  -2    2.10    0.80
  25 -13   2    2.80    0.70
 -26 -14   2    7.70    1.20
 -24 -14   2   39.70    3.50
  24 -14  -2   38.20    3.30
  22 -14  -2    4.60    0.80
  22 -14  -2    3.80    1.10
 -22 -14   2    4.00    1.20
  22  14  -2    7.70    1.50
  20 -14  -2    3.50    1.10
  20 -14  -2    3.60    1.60
  20 -14  -2    3.90    0.90
 -20 -14   2    5.50    1.40
  20  14  -2    2.80    2.10
  18 -14  -2    1.60    1.10
  18 -14  -2    0.70    1.70
  18 -14  -2    1.80    2.10
  18 -14  -2    3.20    1.30
 -18 -14   2    3.90    1.70
  18  14  -2    1.40    1.90
  16 -14  -2   10.10    1.80
  16 -14  -2   14.90    2.80
 -16 -14   2   12.80    2.20
  16 -14  -2   17.10    4.20
  16 -14  -2   12.50    2.40
  16  14  -2    9.80    2.60
  14 -14  -2   12.80    2.80
  14 -14  -2   11.90    1.80
  14 -14  -2   12.30    2.80
 -14 -14   2   20.80    3.90
 -14 -14   2   10.90    1.70
  14  14  -2    6.70    2.50
 -12 -14   2    9.10    2.60
 -12 -14   2    3.50    2.00
  12 -14  -2    3.80    1.50
  12 -14  -2    3.20    1.90
 -12 -14   2    0.80    1.60
  12 -14  -2    7.80    2.70
  12 -14  -2    6.90    2.50
  12  14  -2   -1.10    3.50
 -10 -14   2  139.69   12.10
  10 -14  -2  160.68   12.80
  10 -14  -2  164.18   12.90
 -10 -14   2  159.38   12.60
  10 -14  -2  146.09   12.00
 -10 -14   2  166.58   12.70
  10 -14  -2  148.99   12.50
  10  14  -2  148.29   12.60
   8 -14  -2   32.10    4.30
   8 -14  -2   32.90    5.00
   8 -14  -2   51.99    8.20
   8 -14  -2   30.10    3.40
  -8 -14   2   30.70    4.20
  -8 -14   2   36.80    5.10
  -6 -14   2    4.40    2.90
  -6 -14   2    1.40    2.30
   6 -14  -2    9.50    4.50
   6 -14  -2    2.90    1.70
   6 -14  -2    6.80    2.50
   6  14  -2   -0.90    1.60
  -4 -14   2    5.90    1.80
   4 -14  -2    2.60    2.20
   4 -14  -2    3.10    3.60
  -4 -14   2    4.60    2.90
  -4 -14   2   12.70    3.10
   4  14  -2    2.40    1.50
   2 -14  -2  105.89    9.70
  -2 -14   2   91.89    8.20
   2 -14  -2  107.89    9.20
  -2 -14   2  102.99    9.00
  -2 -14   2  105.89    8.90
   2 -14  -2  112.09    9.10
   2  14  -2   79.79    8.20
   0 -14   2    6.50    1.80
   0 -14   2   11.30    2.70
   0 -14  -2    9.00    2.80
   0 -14  -2    7.20    2.30
   0 -14   2    8.10    1.80
   0 -14  -2    4.70    1.90
   0  14  -2    6.80    1.50
   0  14   2    5.20    1.70
  -2 -14  -2   14.80    3.60
   2 -14   2   18.30    3.50
  -2 -14  -2   27.50    4.30
  -2 -14  -2    7.40    4.00
   2 -14   2   17.10    4.60
   2 -14   2    8.70    2.60
   4 -14   2   15.20    3.30
   4 -14   2   20.80    4.40
  -4 -14  -2   18.60    4.00
  -4  14  -2   15.90    2.10
   6 -14   2    4.10    1.70
  -6 -14  -2    2.80    1.50
   6 -14   2    5.70    2.70
  -6 -14  -2    1.80    2.20
   6 -14   2    5.80    2.40
  -6 -14  -2    5.60    2.30
   8 -14   2    3.60    2.60
  -8 -14  -2    7.00    2.50
  -8 -14  -2    2.80    2.30
  -8 -14  -2    3.20    2.00
   8 -14   2    1.20    2.10
  -8 -14  -2   -0.10    1.50
   8 -14   2   -0.30    1.60
 -10 -14  -2    9.00    1.90
  10 -14   2    6.90    2.10
  10 -14   2   14.70    3.00
  10 -14   2    8.20    1.80
 -10 -14  -2   10.30    2.40
  10  14   2    8.10    2.60
  12 -14   2    4.10    2.30
 -12 -14  -2    1.10    1.40
 -12 -14  -2    1.80    1.80
  12 -14   2    4.40    1.20
 -12 -14  -2    6.90    2.20
  12 -14   2    1.20    1.60
  12  14   2    0.40    2.00
  14 -14   2    4.60    2.20
 -14 -14  -2    5.70    2.90
 -14 -14  -2    3.50    1.20
  14 -14   2    1.70    1.50
  14 -14   2    5.60    1.10
 -14 -14  -2    1.30    1.60
  14  14   2    2.40    2.10
  16 -14   2    3.60    1.80
 -16 -14  -2    5.50    1.20
  16 -14   2    4.90    1.10
  16 -14   2    3.60    2.10
  16  14   2    3.80    1.80
 -18 -14  -2    6.50    1.20
  18 -14   2    3.50    1.60
 -18 -14  -2    4.30    1.10
  18 -14   2    7.10    1.00
  18 -14   2    3.70    1.30
  18  14   2    5.20    1.60
  20 -14   2    2.10    0.90
 -20 -14  -2    3.10    0.70
  20 -14   2    1.80    1.00
  22 -14   2   11.10    1.40
  22 -14   2   12.00    1.40
 -23 -15   2   10.20    1.30
 -21 -15   2   26.70    2.60
  19 -15  -2   84.39    6.80
 -19 -15   2   92.39    7.00
 -17 -15   2   13.70    2.20
  17 -15  -2    9.00    1.90
  17 -15  -2   16.90    1.90
  17 -15  -2   12.10    2.10
  15 -15  -2  123.39   10.30
 -15 -15   2  118.99   10.70
  15 -15  -2  138.19   10.80
  15 -15  -2  144.39   10.90
  15 -15  -2  144.09   10.70
  13 -15  -2    2.30    1.10
  13 -15  -2    5.70    2.70
  13 -15  -2    1.40    1.20
 -13 -15   2    1.70    1.40
  13 -15  -2    3.90    2.10
 -13 -15   2    0.00    1.30
 -13 -15   2    7.10    2.40
  13  15  -2   -1.00    1.60
 -11 -15   2   83.99    7.00
  11 -15  -2   69.79    6.50
  11 -15  -2   82.29    7.00
  11 -15  -2   82.39    7.00
 -11 -15   2   69.79    6.40
  11 -15  -2   66.09    6.20
  11  15  -2   73.99    6.70
   9 -15  -2   76.09    6.40
  -9 -15   2   54.89    5.90
  -9 -15   2   59.39    5.40
   9 -15  -2   64.39    7.10
   9  15  -2   54.39    5.70
   7 -15  -2  103.39    8.30
  -7 -15   2   89.49    7.30
   7 -15  -2   89.49    8.00
  -7 -15   2   83.69    7.80
   7 -15  -2   83.49    7.20
   7 -15  -2   93.09    7.80
   7  15  -2   82.49    7.60
   5 -15  -2  203.48   14.90
   5 -15  -2  186.88   14.60
  -5 -15   2  188.18   14.80
   5 -15  -2  159.28   14.10
  -5 -15   2  204.28   14.80
  -5 -15   2  176.58   14.20
   5 -15  -2  201.38   15.00
   5  15  -2  169.08   14.40
  -5  15   2  159.48   14.40
  -3 -15   2  161.98   11.90
   3 -15  -2  155.68   12.00
   3 -15  -2  150.88   11.90
   3 -15  -2  129.39   11.00
  -3 -15   2  143.89   11.80
  -3 -15   2  138.99   11.10
   3 -15  -2  147.69   11.60
   3  15  -2  131.79   11.30
  -3  15   2  119.19   11.20
  -1 -15   2   71.89    5.90
   1 -15  -2   75.99    6.50
   1 -15  -2   67.59    5.80
  -1 -15   2   72.09    6.60
   1 -15  -2   75.99    6.80
   1  15  -2   62.99    5.80
  -1  15   2   57.59    5.90
   1 -15   2   11.50    2.70
   1 -15   2    6.20    1.60
  -1 -15  -2    6.20    1.50
  -1 -15  -2    9.00    2.30
  -1  15  -2    7.50    1.40
   1  15   2    4.70    1.60
  -3 -15  -2    7.40    2.20
   3 -15   2   10.00    2.70
   3 -15   2    5.60    1.70
   3 -15   2   12.20    2.60
  -3 -15  -2    8.60    2.70
  -3 -15  -2    3.80    1.50
   3  15   2    3.30    1.70
  -3  15  -2    7.70    1.30
  -5 -15  -2   13.80    2.80
   5 -15   2   10.80    1.80
  -5 -15  -2   12.00    1.80
   5 -15   2   16.50    3.30
   5  15   2    7.70    2.10
  -5  15  -2   12.10    1.70
  -7 -15  -2   17.40    3.00
   7 -15   2   13.00    1.90
   7 -15   2    7.50    3.10
   7 -15   2   15.60    3.20
  -7 -15  -2    8.90    1.90
   7  15   2   14.50    2.50
  -9 -15  -2    5.50    1.90
   9 -15   2    3.80    1.70
  -9 -15  -2    9.30    3.10
   9 -15   2    5.30    2.10
   9 -15   2    4.10    1.50
  -9 -15  -2    5.60    1.30
   9  15   2    3.80    2.00
  11 -15   2    5.80    1.90
 -11 -15  -2   11.50    2.20
 -11 -15  -2    6.90    1.30
  11 -15   2   10.30    2.80
  11  15   2    8.40    2.20
  13 -15   2    7.70    1.50
 -13 -15  -2    8.30    1.80
 -13 -15  -2    6.90    1.20
  13 -15   2    5.00    1.80
  13  15   2    8.40    1.80
 -15 -15  -2   82.89    6.20
  15 -15   2   65.99    6.50
  15 -15   2   82.89    6.20
  17 -15   2    2.20    1.10
  17 -15   2    1.60    1.10
  17  15   2    4.50    1.60
  19 -15   2   15.70    1.60
 -18 -16   2   37.80    3.10
 -16 -16   2   99.39    8.40
  16  16  -2  115.29    8.80
 -14 -16   2   88.49    6.60
  14 -16  -2   76.59    6.90
  14 -16  -2   85.39    6.70
  12 -16  -2   10.80    2.00
  12 -16  -2   10.30    2.20
 -12 -16   2    7.70    1.50
  12 -16  -2   13.40    1.50
  12  16  -2   10.50    1.80
  10 -16  -2   59.99    4.90
 -10 -16   2   57.29    5.10
  10 -16  -2   69.29    5.60
  10 -16  -2   58.99    5.10
   8 -16  -2    3.30    1.90
   8 -16  -2    3.20    2.00
   8 -16  -2   -0.20    1.70
  -8 -16   2   -0.80    1.20
  -8 -16   2    0.20    1.40
  -8 -16   2    6.40    2.10
   8 -16  -2    1.20    0.90
   8  16  -2   -1.30    1.20
   6 -16  -2   34.40    3.20
  -6 -16   2   40.70    3.40
   6 -16  -2   32.70    4.10
  -6 -16   2   29.30    3.70
   6 -16  -2   39.40    3.60
   6  16  -2   35.30    3.60
  -4 -16   2   13.10    2.70
  -4 -16   2   10.40    1.60
   4 -16  -2   14.60    2.70
   4 -16  -2   11.20    1.50
   4  16  -2    7.80    1.60
  -2 -16   2    7.20    2.70
   2 -16  -2    4.40    1.70
   2 -16  -2    2.80    1.10
  -2 -16   2    3.20    1.50
   2 -16  -2    6.00    2.50
  -2 -16   2    4.10    2.00
  -2  16   2    3.70    0.90
   2  16  -2    3.50    1.20
   0 -16  -2   69.89    5.70
   0 -16   2   63.59    5.30
   0 -16   2   70.69    5.80
   0 -16  -2   55.49    5.00
   0  16   2   54.99    5.20
   0  16  -2   60.09    5.10
  -2 -16  -2   26.80    3.20
  -2 -16  -2   22.90    3.30
  -2 -16  -2   17.00    2.20
   2 -16   2   23.00    3.40
   2 -16   2   19.30    2.50
  -2 -16  -2   30.90    4.70
   2  16   2   15.40    2.50
  -2  16  -2   20.60    2.20
   4 -16   2   31.30    3.10
   4 -16   2   33.40    3.60
  -4 -16  -2   24.10    3.70
   4 -16   2   33.90    3.80
   4  16   2   29.60    3.30
  -4  16  -2   34.80    3.20
  -6 -16  -2   42.50    3.80
   6 -16   2   45.50    3.90
   6 -16   2   44.20    4.50
   6 -16   2   40.70    4.40
   6  16   2   50.49    4.40
  -8 -16  -2   54.89    4.10
   8 -16   2   47.50    4.40
   8 -16   2   45.10    4.70
   8 -16   2   53.69    4.30
  -8 -16  -2   44.70    4.70
 -10 -16  -2    7.70    1.00
  10 -16   2    3.80    1.50
  10 -16   2    5.90    1.20
 -10 -16  -2    7.00    1.60
 -10 -16  -2    9.10    2.20
  10  16   2    9.20    1.60
  12 -16   2    7.80    1.20
  14 -16   2    8.60    1.60
  14 -16   2   11.10    1.20
  11 -17  -2    1.80    1.00
 -11 -17   2    1.40    0.70
   9 -17  -2   29.20    2.90
  -9 -17   2   27.60    2.50
  -7 -17   2    5.10    1.00
   7 -17  -2    5.30    1.80
   7 -17  -2    6.70    1.50
   7  17  -2    7.30    1.40
  -5 -17   2   19.70    2.30
   3 -17  -2   38.80    4.10
  -3 -17   2   38.70    4.00
  -3 -17   2   34.90    3.40
   1 -17  -2   16.00    2.80
  -1 -17   2    8.40    1.50
  -1 -17   2   11.80    2.20
   1 -17   2   20.50    2.70
   1 -17   2   16.70    2.50
   1 -17   2   25.20    2.70
  -1 -17  -2   29.20    3.20
  -3 -17  -2   33.80    3.50
   3 -17   2   43.60    3.30
   5 -17   2   13.10    1.50
   5 -17   2   13.20    2.10
  -5 -17  -2   11.10    1.90
   7 -17   2   43.50    3.80
   7 -17   2   40.60    3.50
 -42   0   3    1.50    1.70
 -42   0   3   -0.10    1.30
  40   0  -3   -0.90    1.80
  40   0  -3    0.00    1.60
 -40   0   3    1.60    1.60
 -40   0   3    0.80    1.60
  38   0  -3   -1.20    1.80
 -38   0   3    2.30    2.00
 -38   0   3    1.30    1.70
  36   0  -3   -0.50    1.50
  36   0  -3   -0.30    1.10
 -36   0   3    2.50    2.20
 -36   0   3    1.60    2.00
  34   0  -3    0.00    1.50
 -34   0   3    0.50    1.90
  34   0  -3    0.70    1.20
 -34   0   3    1.10    2.00
  32   0  -3   -0.40    1.30
 -32   0   3    0.40    2.00
  32   0  -3   -0.70    1.20
  32   0  -3    2.80    5.50
  30   0  -3   -0.90    1.20
  30   0  -3    0.20    1.20
  30   0  -3    4.80    4.60
 -30   0   3   -1.00    1.70
 -30   0   3    1.80    1.80
  28   0  -3    3.70    3.90
  28   0  -3   -0.50    1.20
 -28   0   3    0.20    1.60
  28   0  -3   -0.10    1.10
  28   0  -3   -1.20    1.00
 -26   0   3   -0.10    1.30
  26   0  -3    3.00    3.40
  24   0  -3   -2.50    2.90
 -24   0   3   -0.70    1.10
  22   0  -3   -0.90    0.60
  22   0  -3   -0.60    2.50
 -22   0   3    0.40    0.90
  20   0  -3   -0.40    0.70
  20   0  -3   -1.50    2.00
  18   0  -3    0.00    0.60
 -18   0   3   -0.30    0.80
  18   0  -3    2.20    2.00
  18   0  -3    0.70    2.10
  16   0  -3    1.70    2.00
  16   0  -3    2.00    1.70
  16   0  -3    0.60    1.50
 -16   0   3    0.00    0.70
  16   0  -3    0.00    0.50
  14   0  -3    1.10    0.50
  14   0  -3    0.20    1.30
 -14   0   3   -0.20    0.50
  14   0  -3    0.20    1.50
  14   0  -3    1.00    1.30
 -12   0   3    0.10    0.50
  12   0  -3    0.00    1.30
  12   0  -3    0.30    0.40
  12   0  -3   -0.30    0.30
  12   0  -3   -0.30    1.00
  10   0  -3   -0.10    1.00
 -10   0   3   -0.20    0.40
  10   0  -3    1.10    0.80
  10   0  -3   -0.20    0.30
  -8   0   3    0.00    0.30
   8   0  -3    0.00    0.60
   8   0  -3    0.10    0.80
  -8   0   3    0.30    0.70
   8   0  -3    0.40    0.30
  -6   0   3    0.10    0.30
   6   0  -3    0.50    0.60
   6   0  -3    0.40    0.30
  -6   0   3    0.70    0.60
   6   0  -3   -0.10    0.80
  -4   0   3   -0.10    0.50
  -4   0   3    0.50    0.30
   4   0  -3    0.50    0.50
   4   0  -3    0.70    0.80
   2   0  -3    0.70    0.80
   2   0  -3    1.00    0.60
  -2   0   3    0.30    0.60
   0   0   3    0.20    0.60
   0   0  -3    0.50    0.70
   0   0   3    0.40    0.40
   2   0   3   -0.40    0.70
  -2   0  -3    2.40    1.40
   2   0   3    0.50    0.40
  -2   0  -3    0.00    0.80
  -4   0  -3    0.70    1.10
   4   0   3    0.40    0.40
   4   0   3    4.30    1.10
  -4   0  -3    0.70    1.90
  -6   0  -3    1.80    2.40
  -6   0  -3    1.10    1.20
   6   0   3    1.10    1.10
   6   0   3    0.90    0.50
   8   0   3    1.40    1.40
   8   0   3    2.20    0.60
  -8   0  -3    1.40    2.90
  -8   0  -3    1.40    1.60
 -10   0  -3    1.10    2.20
 -10   0  -3   -1.80    4.10
  10   0   3   -2.70    1.50
  10   0   3    0.60    0.60
  12   0   3    0.30    0.70
  12   0   3   -1.00    2.30
 -12   0  -3    2.80    3.30
  14   0   3   -0.90    0.80
  14   0   3   -0.70    5.00
 -16   0  -3   -0.20    1.00
  16   0   3    0.30    0.90
  18   0   3   -0.90    0.80
 -18   0  -3    1.40    1.20
 -20   0  -3    0.40    1.30
 -22   0  -3    1.50    1.60
 -22   0  -3   -0.40    1.50
  24   0   3   -8.80    5.80
 -24   0  -3    3.00    1.90
 -24   0  -3    0.40    1.80
  24   0   3    0.30    1.60
 -26   0  -3    0.40    2.60
  26   0   3   -4.50    6.40
 -26   0  -3    0.80    1.90
  26   0   3   -1.10    1.90
  28   0   3   -1.80    7.90
 -28   0  -3    0.60    2.10
 -28   0  -3    3.40    2.10
  28   0   3   -1.20    1.80
 -30   0  -3    1.00    3.30
 -30   0  -3    2.60    2.00
 -32   0  -3    1.80    1.80
  32   0   3    1.40    2.00
 -32   0  -3    2.70    2.20
  34   0   3   -1.70    2.00
 -34   0  -3    2.10    1.40
 -34   0  -3    2.40    2.60
  36   0   3   -0.20    1.30
 -36   0  -3   -0.60    1.00
 -38   0  -3    0.60    0.90
 -43  -1   3    4.30    1.20
 -43   1   3    1.70    1.30
 -41  -1   3    6.80    1.50
 -41  -1   3   14.20    2.40
  41  -1  -3    9.80    1.50
 -41   1   3    8.30    1.70
 -41   1   3    8.50    1.60
  39  -1  -3    2.20    1.60
  39  -1  -3    0.60    1.70
  39  -1  -3    0.70    1.10
 -39  -1   3    2.40    1.70
 -39  -1   3    5.40    1.90
 -39   1   3    1.30    1.60
 -39   1   3    2.00    2.20
  39   1  -3   -0.80    1.30
  37  -1  -3   33.60    3.70
  37  -1  -3   31.00    3.80
 -37  -1   3   38.20    4.50
 -37  -1   3   33.40    4.60
 -37   1   3   39.30    4.40
  37   1  -3   34.00    3.60
 -37   1   3   45.20    6.10
 -35  -1   3    5.90    2.40
 -35  -1   3    5.40    2.10
  35  -1  -3    3.90    1.80
  35  -1  -3    3.30    2.10
 -35   1   3    5.00    2.30
 -35   1   3    5.70    2.20
  33  -1  -3   35.30    3.60
 -33  -1   3   35.80    4.50
  33  -1  -3   30.10    6.90
 -33  -1   3   38.10    4.60
  33  -1  -3   35.30    3.90
  33   1  -3   36.30    3.40
  33   1  -3   32.70    3.50
 -33   1   3   30.10    4.20
 -33   1   3   37.30    4.50
  33   1  -3   35.30    8.30
  31  -1  -3  111.39   12.70
 -31  -1   3  122.89   10.10
  31  -1  -3  106.69    9.40
  31  -1  -3  113.29    9.50
 -31  -1   3  118.99    9.90
  31  -1  -3  127.09    9.30
 -31   1   3  121.39    9.90
  31   1  -3  128.79    9.30
  31   1  -3  114.39   13.90
  31   1  -3  106.69    9.40
 -31   1   3  111.89    9.80
 -29  -1   3   92.49    8.20
  29  -1  -3   85.39    7.80
  29  -1  -3  102.09    7.70
 -29  -1   3   97.09    8.30
  29  -1  -3   97.59   13.50
  29  -1  -3   98.79    7.90
  29   1  -3   82.19    7.70
 -29   1   3   92.09    8.00
 -29   1   3  101.19    8.10
  29   1  -3  107.79    7.70
 -27  -1   3  311.27   24.40
  27  -1  -3  339.57   24.00
  27  -1  -3  326.77   26.10
  27  -1  -3  288.97   24.10
 -27  -1   3  302.27   24.50
  27  -1  -3  320.37   24.10
  27   1  -3  327.47   26.80
  25  -1  -3    0.50    2.90
 -25  -1   3    5.10    1.60
  25   1  -3    7.30    4.10
 -25   1   3    4.30    1.40
 -23  -1   3  149.29   11.60
  23  -1  -3  150.88   13.00
  23   1  -3  130.49   11.50
  23   1  -3  157.58   13.80
 -23   1   3  149.69   12.00
  21  -1  -3  356.06   29.10
 -21  -1   3  373.16   28.20
  21   1  -3  380.36   29.70
  21   1  -3  362.96   28.00
  19  -1  -3   42.60    5.10
  19  -1  -3   62.69    7.50
  19  -1  -3   45.70    3.90
  19   1  -3   48.10    6.50
  19   1  -3   53.69    6.10
  17  -1  -3    4.90    2.00
  17  -1  -3    4.50    1.70
  17  -1  -3    4.80    4.50
 -17  -1   3    4.50    1.10
  17  -1  -3   10.40    2.70
  17   1  -3    6.90    1.10
  17   1  -3    8.70    3.60
 -17   1   3    5.20    1.00
  15  -1  -3   16.50    4.00
  15  -1  -3   18.40    2.50
 -15  -1   3   14.30    1.80
  15  -1  -3   19.20    2.60
  15  -1  -3   16.90    1.50
  15  -1  -3   16.40    2.30
  15   1  -3   12.90    2.40
 -15   1   3   13.00    1.60
  15   1  -3   18.50    1.70
  15   1  -3   15.10    3.00
  15   1  -3   14.80    2.80
  13  -1  -3    5.70    1.40
  13  -1  -3    4.50    2.50
  13  -1  -3    5.40    0.70
 -13  -1   3    3.20    0.90
  13  -1  -3    4.40    1.50
  13  -1  -3    2.60    1.20
  13   1  -3    7.60    1.90
 -13   1   3    3.50    0.80
  13   1  -3    5.20    0.80
  13   1  -3    4.30    0.70
  13   1  -3    4.80    1.90
  13   1  -3    4.80    1.80
 -11  -1   3   15.90    1.70
  11  -1  -3   19.10    3.10
  11  -1  -3   20.60    2.50
  11  -1  -3   17.50    2.20
  11  -1  -3   15.70    1.50
  11   1  -3   19.50    1.60
  11   1  -3   16.10    2.20
  11   1  -3   20.30    2.80
  11   1  -3   21.40    3.00
 -11   1   3   16.90    1.60
  11   1  -3   18.80    1.70
  -9  -1   3    7.10    1.00
  -9  -1   3    8.20    1.50
   9  -1  -3    8.90    1.40
   9  -1  -3    8.00    0.80
   9  -1  -3   10.50    1.30
   9   1  -3    6.60    0.90
   9   1  -3    7.40    0.90
  -9   1   3    7.00    0.80
  -9   1   3   10.90    1.40
   9   1  -3    8.00    1.60
   9   1  -3    5.70    1.20
   7  -1  -3  602.64   43.70
   7  -1  -3  542.05   43.30
  -7  -1   3  612.24   43.80
   7  -1  -3  602.84   43.60
  -7  -1   3  530.75   43.40
   7   1  -3  581.04   43.70
  -7   1   3  597.84   43.60
  -7   1   3  581.54   43.30
   7   1  -3  563.74   43.80
   7   1  -3  555.44   43.40
   5  -1  -3 1392.16  115.59
   5  -1  -3 1601.84  115.69
  -5  -1   3 1579.84  115.79
  -5   1   3 1576.34  115.59
   5   1  -3 1530.65  115.69
   5   1  -3 1547.05  115.79
  -3  -1   3   98.59    7.70
   3  -1  -3   94.79    7.70
  -3  -1   3   91.89    7.40
   3  -1  -3  102.09    7.80
   3   1  -3   97.49    7.80
  -3   1   3   98.89    7.40
   3   1  -3   92.09    7.70
  -3   1   3   98.09    7.60
  -1  -1   3   20.60    2.10
  -1  -1   3   18.60    1.60
   1  -1  -3   17.90    2.30
   1  -1  -3   20.50    2.10
   1   1  -3   21.40    2.10
  -1   1   3   20.50    1.60
  -1   1   3   17.10    2.00
   1   1  -3   18.00    2.40
  -1  -1  -3 1728.23  129.09
   1  -1   3 1724.93  128.89
  -1  -1  -3 1581.34  129.09
   1   1   3 1757.82  128.99
  -1   1  -3 1778.12  128.99
  -3  -1  -3  207.08   16.00
  -3  -1  -3  192.48   16.20
   3  -1   3  188.88   15.80
   3  -1   3  215.48   15.40
  -3   1  -3  209.08   15.90
   3   1   3  207.18   15.90
   3   1   3  199.08   15.40
   5  -1   3 2871.71  210.18
  -5  -1  -3 2693.83  210.38
  -5  -1  -3 2702.03  210.58
  -5   1  -3 2887.91  210.28
   5   1   3 2823.42  210.28
  -7  -1  -3  183.38   15.70
   7  -1   3  178.68   14.90
  -7  -1  -3  179.48   15.30
   7  -1   3  205.18   14.30
  -7   1  -3  185.48   15.10
   7   1   3  189.18   15.10
   7   1   3  186.58   14.30
   9  -1   3  402.96   32.60
  -9  -1  -3  419.46   33.10
  -9  -1  -3  407.76   33.40
   9  -1   3  466.55   31.90
   9   1   3  418.66   31.90
  -9   1  -3  422.56   32.90
   9   1   3  409.86   32.80
  11  -1   3    1.30    2.00
 -11  -1  -3    4.80    2.70
  11  -1   3    2.60    0.70
 -11  -1  -3    0.30    3.70
  11   1   3    2.40    0.90
  11   1   3   -1.60    2.10
 -11   1  -3    2.90    2.50
  13  -1   3   35.90    3.00
  13  -1   3   21.30    4.80
 -13  -1  -3   32.90    5.70
 -13  -1  -3   28.70    6.70
  13   1   3   33.10    3.00
 -13   1  -3   35.60    5.20
  13   1   3   32.80    4.90
 -15  -1  -3  104.59   13.40
  15  -1   3  131.09    9.80
 -15   1  -3  107.49   12.60
  15   1   3  129.89    9.90
 -17  -1  -3    6.70    1.70
  17   1   3    8.70    1.50
 -17   1  -3    8.20    2.20
 -19  -1  -3  260.27   19.70
  19   1   3  239.38   19.70
 -19   1  -3  261.97   19.60
 -21  -1  -3  190.98   14.60
 -21  -1  -3  160.98   14.50
  21  -1   3  188.58   14.40
  21   1   3  191.18   14.40
 -21   1  -3  191.58   14.50
  23  -1   3   47.70    4.60
  23  -1   3   52.79    8.40
 -23  -1  -3   50.89    5.10
  23  -1   3   53.09    4.90
 -23   1  -3   50.89    5.10
 -23   1  -3   60.89    5.20
  23   1   3   53.59    4.90
  25  -1   3  423.06   31.10
 -25  -1  -3  388.96   31.30
 -25  -1  -3  404.26   31.30
  25  -1   3  437.06   34.40
 -25   1  -3  415.56   31.30
  25   1   3  413.16   31.10
  25   1   3  421.76   35.60
 -25   1  -3  372.26   31.20
  27  -1   3   76.49    6.80
  27  -1   3   92.09   12.40
 -27  -1  -3   76.29    7.30
 -27  -1  -3   83.39    7.40
  27   1   3  103.99   18.10
 -27   1  -3   71.99    7.00
 -27   1  -3   80.79    7.10
 -29  -1  -3  154.38   13.10
 -29  -1  -3  164.58   13.10
  29  -1   3  159.58   12.70
 -29   1  -3  161.18   13.00
 -29   1  -3  160.98   13.00
  31  -1   3   36.80    4.20
 -31  -1  -3   40.50    4.70
 -31   1  -3   40.10    4.80
 -31   1  -3   39.60    4.50
 -33  -1  -3    6.90    2.20
  33  -1   3    5.50    2.00
 -33  -1  -3    7.60    1.90
 -33   1  -3    6.80    1.90
 -33   1  -3    6.80    2.10
  33   1   3    7.10    2.00
 -35  -1  -3   13.60    2.40
 -35  -1  -3   23.60    3.10
  35  -1   3   22.00    2.70
 -35   1  -3   19.30    2.90
 -35   1  -3   17.60    2.70
  35   1   3   22.40    2.60
  37  -1   3    1.40    1.10
 -37   1  -3    2.30    1.20
  37   1   3    3.30    1.10
  42  -2  -3  230.38   17.20
 -42  -2   3  238.48   17.40
 -42   2   3  214.78   17.30
 -42   2   3  219.48   17.50
 -40  -2   3    4.20    1.80
  40  -2  -3    0.70    1.40
 -40  -2   3    0.60    1.10
  40  -2  -3    1.00    0.90
 -40   2   3    1.50    1.60
 -40   2   3    0.90    1.40
  38  -2  -3   73.69    6.50
 -38  -2   3   89.39    7.10
  38  -2  -3   69.69    6.40
  38  -2  -3   77.59    7.20
 -38  -2   3   72.49    6.80
 -38   2   3   81.09    6.80
 -38   2   3   76.59    6.90
 -36  -2   3    7.80    2.20
  36  -2  -3    7.50    2.10
  36  -2  -3    4.20    1.60
 -36  -2   3   11.80    2.60
 -36   2   3    9.00    2.20
 -36   2   3    9.80    2.20
 -34  -2   3   71.89    6.90
  34  -2  -3   65.59    6.40
 -34  -2   3   74.89    7.10
  34  -2  -3   80.99    6.20
  34   2  -3   71.09    6.10
 -34   2   3   72.19    6.60
 -34   2   3   72.49    6.70
  32  -2  -3    6.30    1.80
 -32  -2   3    9.90    2.60
  32  -2  -3    4.10    1.70
 -32  -2   3    6.70    2.30
  32  -2  -3    4.90    1.50
  32  -2  -3    6.90    4.50
 -32   2   3    6.70    2.10
 -32   2   3    7.30    2.10
  32   2  -3    8.40    6.70
  32   2  -3    5.70    1.50
  30  -2  -3   18.20    2.40
  30  -2  -3   20.40    4.80
 -30  -2   3   20.00    3.50
 -30  -2   3   19.30    3.10
  30  -2  -3   18.20    3.00
  30  -2  -3   17.70    2.50
  30   2  -3   19.80    2.30
  30   2  -3   14.10    6.90
 -30   2   3   14.70    2.90
 -30   2   3   20.40    3.10
  28  -2  -3  102.09    7.50
  28  -2  -3  101.59   10.10
  28  -2  -3   97.49    7.70
 -28  -2   3   96.79    8.10
  28  -2  -3   83.19    7.60
 -28  -2   3   97.19    8.10
 -28   2   3   93.49    8.50
  28   2  -3  105.09   12.40
  28   2  -3   81.09    7.50
 -28   2   3   92.99    7.90
 -26  -2   3  225.18   17.70
  26  -2  -3  214.18   17.50
 -26  -2   3  231.38   17.80
  26  -2  -3  238.08   19.10
  26   2  -3  219.18   20.40
 -26   2   3  229.68   17.60
 -24  -2   3  173.98   13.50
  24  -2  -3  166.68   14.60
  24   2  -3  163.88   13.50
  24   2  -3  202.98   20.30
 -24   2   3  170.38   13.40
  22  -2  -3  186.88   15.30
  22   2  -3  177.18   14.30
  22   2  -3  190.18   16.60
  18  -2  -3  147.79   12.40
  18  -2  -3  169.18   13.80
  18  -2  -3  145.69   12.90
  18   2  -3  147.19   11.80
  18   2  -3  167.58   15.00
  18   2  -3  147.99   13.40
  18   2  -3  152.08   14.00
  16  -2  -3  461.95   36.40
  16  -2  -3  490.75   37.50
  16  -2  -3  529.45   37.30
  16   2  -3  452.75   37.50
  16   2  -3  498.55   37.70
  16   2  -3  539.55   38.10
 -16   2   3  399.06   36.40
  16   2  -3  477.35   36.50
  16   2  -3  516.15   36.60
  14  -2  -3   15.70    2.30
  14  -2  -3   13.20    2.00
  14  -2  -3   18.20    2.90
 -14  -2   3   12.30    1.70
  14   2  -3   14.40    1.50
  14   2  -3   15.60    3.20
  14   2  -3   12.80    2.70
  14   2  -3   12.50    2.50
 -14   2   3   14.40    1.40
  14   2  -3   17.40    1.60
  12  -2  -3 1605.14  115.39
  12  -2  -3 1498.15  115.29
  12  -2  -3 1643.44  115.59
  12  -2  -3 1488.45  115.19
  12   2  -3 1675.83  115.99
  12   2  -3 1441.86  115.79
  12   2  -3 1416.16  114.99
  12   2  -3 1490.15  115.59
  10  -2  -3    5.20    1.10
  10  -2  -3    6.20    1.10
 -10  -2   3    3.20    0.80
  10   2  -3    4.90    1.40
  10   2  -3    5.70    0.80
 -10   2   3    5.50    0.60
  10   2  -3    3.70    1.60
  10   2  -3    6.60    0.90
 -10   2   3    5.40    0.70
  10   2  -3    6.00    1.80
  -8  -2   3 1391.06  107.89
   8  -2  -3 1548.74  107.59
   8  -2  -3 1542.15  107.59
  -8   2   3 1456.55  107.59
   8   2  -3 1309.27  107.79
   8   2  -3 1330.97  107.89
   6  -2  -3  159.88   12.60
  -6  -2   3  155.28   12.50
  -6  -2   3  155.68   13.20
   6  -2  -3  154.98   12.70
   6   2  -3  142.79   13.00
  -6   2   3  172.88   12.70
   6   2  -3  182.68   12.50
   6   2  -3  162.48   13.20
  -6   2   3  180.18   12.40
  -4  -2   3 2441.46  177.68
   4  -2  -3 2534.35  177.58
   4  -2  -3 2295.57  177.58
   4   2  -3 2349.36  177.58
  -4   2   3 2316.37  177.48
   4   2  -3 2247.68  177.68
  -2  -2   3 1438.96  101.99
   2  -2  -3 1324.47  101.99
   2  -2  -3 1315.77  101.99
   2   2  -3 1398.16  101.89
  -2   2   3 1294.77  101.89
   0  -2   3   49.70    3.60
   0  -2  -3   43.90    4.10
   0  -2  -3   41.00    4.20
   0   2   3   40.80    3.90
   0   2  -3   41.70    3.90
   0   2   3   45.80    3.50
  -2  -2  -3   17.60    2.70
   2  -2   3   17.10    2.00
   2  -2   3   16.20    1.40
  -2  -2  -3   11.70    2.00
   2   2   3   17.20    2.10
   2   2   3   14.90    1.40
  -2   2  -3   17.10    2.00
   4  -2   3  762.22   53.69
  -4  -2  -3  689.73   54.39
   4  -2   3  758.92   54.19
  -4  -2  -3  672.03   54.59
   4   2   3  667.43   53.69
  -4   2  -3  723.03   54.19
   4   2   3  722.73   54.29
   6  -2   3  777.02   57.99
  -6  -2  -3  690.33   58.29
   6  -2   3  866.11   57.49
  -6  -2  -3  722.03   58.59
   6   2   3  771.02   58.19
  -6   2  -3  769.02   58.09
   6   2   3  743.93   57.49
  -8  -2  -3  986.20   79.19
   8  -2   3 1071.39   78.59
  -8  -2  -3 1002.70   78.99
   8  -2   3 1141.19   77.99
   8  -2   3  993.70   78.79
  -8   2  -3  998.30   78.69
   8   2   3 1054.59   78.89
 -10  -2  -3  792.02   62.99
  10  -2   3  805.02   62.69
  10  -2   3  848.22   62.39
 -10   2  -3  794.52   62.49
  10   2   3  855.91   62.79
  10   2   3  817.32   61.69
 -12  -2  -3   33.60    5.60
  12  -2   3   26.40    5.60
 -12  -2  -3   27.40    5.10
  12  -2   3   24.90    3.80
  12  -2   3   34.20    2.80
  12   2   3   28.80    2.80
 -12   2  -3   32.90    4.80
  12   2   3   28.40    4.60
 -14  -2  -3  380.56   31.50
 -14  -2  -3  373.96   31.10
  14   2   3  382.86   28.60
 -14   2  -3  349.57   30.30
  14   2   3  390.96   30.50
 -16  -2  -3   16.80    2.40
 -16  -2  -3   23.40    7.60
 -16   2  -3   14.00    2.10
  16   2   3   17.00    2.10
 -18  -2  -3   53.09    5.00
 -18   2  -3   55.19    4.80
 -20  -2  -3   60.49    5.60
  20   2   3   56.29    5.40
 -20   2  -3   63.49    5.40
  22  -2   3  142.59   14.00
  22  -2   3  139.59   10.80
 -22  -2  -3  143.69   11.30
  22  -2   3  146.29   11.00
 -22  -2  -3  131.89   11.20
  22   2   3  135.89   11.00
 -22   2  -3  124.29   11.00
 -22   2  -3  144.39   11.20
  24  -2   3   26.00    2.60
 -24  -2  -3   25.30    3.80
  24  -2   3   24.90    6.10
  24  -2   3   29.40    3.30
 -24  -2  -3   29.00    4.10
  24   2   3   23.60    9.20
 -24   2  -3   28.00    3.50
 -24   2  -3   19.40    3.10
 -26  -2  -3   14.60    2.80
  26  -2   3   10.80    5.80
  26  -2   3   14.30    2.50
 -26  -2  -3   12.70    4.40
 -26   2  -3   15.30    2.80
 -26   2  -3   15.70    3.40
  26   2   3   14.20    9.00
  28  -2   3  146.49   11.60
 -28  -2  -3  145.49   11.90
 -28  -2  -3  143.09   11.90
  28  -2   3  140.29   11.20
  28  -2   3  205.58   23.20
 -28   2  -3  139.59   11.80
 -28   2  -3  145.09   11.80
 -30  -2  -3  140.79   12.00
 -30   2  -3  152.88   12.10
 -30   2  -3  149.69   12.10
 -32  -2  -3    1.30    1.60
  32  -2   3   -1.10    1.80
 -32  -2  -3    2.10    2.10
 -32   2  -3    2.10    1.80
  32   2   3    0.40    1.80
 -32   2  -3    2.40    1.90
 -34   2  -3  195.28   15.00
 -34   2  -3  181.08   15.00
  34   2   3  199.98   14.80
  36  -2   3   13.10    1.90
 -36  -2  -3   17.30    2.50
 -36   2  -3   14.80    2.70
  36   2   3   12.50    1.90
 -43  -3   3    6.60    1.20
  41  -3  -3   -0.20    0.90
  41  -3  -3    0.70    2.00
 -41  -3   3    2.90    1.50
 -41   3   3    0.60    1.00
 -39  -3   3    4.60    1.40
  39  -3  -3    8.50    1.30
  39  -3  -3   10.40    2.00
 -39   3   3    8.80    1.70
 -39   3   3    6.20    1.60
 -37  -3   3   11.80    2.20
  37  -3  -3   17.00    3.50
  37  -3  -3   12.80    2.20
  37  -3  -3   13.20    1.90
 -37   3   3   13.80    2.30
 -37   3   3   13.30    2.30
 -35  -3   3   43.20    4.80
  35  -3  -3   36.80    4.30
  35  -3  -3   44.10    4.90
 -35   3   3   47.00    4.80
 -35   3   3   42.20    4.60
 -33  -3   3   66.29    6.20
  33  -3  -3   57.99    5.60
  33  -3  -3   57.29    5.70
 -33  -3   3   58.39    6.10
  33  -3  -3   67.39    5.40
 -33   3   3   63.69    5.90
 -33   3   3   57.69    5.70
  31  -3  -3    7.20    4.40
 -31  -3   3    3.50    2.30
  31  -3  -3    0.90    1.60
  31  -3  -3    1.00    1.30
  31  -3  -3    2.10    1.70
  31  -3  -3    3.60    3.20
 -31  -3   3    4.20    2.20
  31   3  -3   -4.40    7.20
 -31   3   3    3.60    2.40
 -29  -3   3   55.99    5.60
  29  -3  -3   52.09    6.80
  29  -3  -3   56.59    4.60
  29  -3  -3   48.60    4.80
 -29  -3   3   51.19    5.50
  29  -3  -3   57.99    4.90
 -29   3   3   49.50    5.00
  29   3  -3   56.49    9.60
 -29   3   3   55.09    5.10
  27  -3  -3   79.79    7.80
  27  -3  -3   70.39    5.80
  27  -3  -3   64.49    6.00
 -27  -3   3   75.39    6.50
 -27  -3   3   71.59    6.50
 -27   3   3   65.59    6.80
  27   3  -3   89.09   11.50
 -25  -3   3   86.09    7.30
  25  -3  -3   82.59    8.20
  25   3  -3   78.99    7.20
  25   3  -3   92.79   11.50
 -25   3   3   82.39    6.90
 -23  -3   3  114.29    9.50
  23  -3  -3  123.79   10.30
 -23   3   3  116.29    9.20
  23   3  -3  115.79    9.60
  23   3  -3  113.99   12.70
  21  -3  -3  184.78   15.10
  21  -3  -3  184.48   14.30
 -21  -3   3  169.68   13.70
  21  -3  -3  172.38   15.40
  21   3  -3  166.58   13.70
  21   3  -3  171.98   16.00
  19  -3  -3  155.08   13.10
  19  -3  -3  154.28   12.50
  19  -3  -3  163.38   13.20
  19   3  -3  145.39   12.10
  19   3  -3  165.88   14.20
  19   3  -3  140.09   14.20
  19   3  -3  165.78   17.00
  17  -3  -3 2016.50  144.89
  17  -3  -3 1967.20  145.09
  17   3  -3 1861.11  145.79
  17   3  -3 2130.19  146.39
  17   3  -3 1917.11  145.89
  17   3  -3 1799.72  144.59
  17   3  -3 1789.62  144.49
 -15  -3   3  384.26   34.50
  15  -3  -3  491.45   34.80
  15  -3  -3  531.95   35.10
 -15   3   3  383.66   34.30
  15   3  -3  477.35   35.60
 -15   3   3  387.36   34.30
  15   3  -3  522.65   36.10
  15   3  -3  472.85   34.50
  15   3  -3  465.85   35.70
  15   3  -3  471.05   34.50
 -13  -3   3  849.22   75.39
  13  -3  -3 1065.99   75.49
  13  -3  -3 1111.79   75.49
  13  -3  -3 1106.19   75.59
  13   3  -3 1038.70   75.39
 -13   3   3  864.41   75.19
 -13   3   3  852.21   75.19
  13   3  -3  977.60   76.29
  13   3  -3 1141.39   76.69
  13   3  -3 1003.00   75.39
  13   3  -3 1026.80   76.19
 -11  -3   3  219.18   20.00
  11  -3  -3  294.87   20.00
  11  -3  -3  266.57   20.00
  11  -3  -3  289.07   20.10
  11  -3  -3  293.57   20.20
  11   3  -3  264.47   20.90
  11   3  -3  287.37   21.10
 -11   3   3  233.88   19.80
 -11   3   3  235.18   19.80
  11   3  -3  263.97   20.00
  11   3  -3  262.47   20.00
  11   3  -3  248.88   20.60
   9  -3  -3  328.87   25.10
  -9  -3   3  285.37   25.10
   9  -3  -3  329.37   25.10
   9   3  -3  377.36   26.10
   9   3  -3  351.96   25.10
  -9   3   3  344.77   25.10
   9   3  -3  333.97   25.60
   9   3  -3  331.87   25.10
   9   3  -3  318.77   25.80
  -9   3   3  309.37   24.90
  -9   3   3  338.77   24.90
   7  -3  -3 1098.09   79.69
  -7  -3   3  909.61   79.59
  -7  -3   3 1121.09   80.19
   7  -3  -3 1078.59   79.79
   7   3  -3 1047.10   80.09
   7   3  -3  963.20   80.49
  -7   3   3 1148.79   79.69
   7   3  -3 1109.19   79.69
   5  -3  -3  129.49   10.20
   5  -3  -3  127.49   10.20
  -5  -3   3  129.89   10.50
  -5  -3   3  114.89    9.90
   5   3  -3  130.29   10.40
  -5   3   3  139.59    9.80
  -5   3   3  128.49   10.10
   5   3  -3  136.89   10.00
   3  -3  -3  137.79   11.20
   3  -3  -3  140.79   11.20
  -3  -3   3  128.29   10.80
   3   3  -3  149.09   11.20
  -3   3   3  145.09   10.70
  -3   3   3  149.99   11.10
   1  -3  -3   57.69    5.40
  -1  -3   3   66.59    5.40
   1  -3  -3   60.09    5.60
  -1  -3   3   59.99    4.90
  -1   3   3   64.09    4.90
  -1   3   3   65.49    5.40
   1   3  -3   66.19    5.30
  -1  -3  -3  971.70   74.39
   1  -3   3 1010.70   74.29
   1  -3   3  937.91   73.69
   1  -3   3 1015.10   74.09
  -1  -3  -3  960.70   74.29
   1   3   3  938.41   73.69
   1   3   3  986.20   74.19
  -1   3  -3 1028.40   73.99
  -3  -3  -3   30.00    3.80
   3  -3   3   28.70    2.30
   3  -3   3   30.10    2.90
   3  -3   3   25.50    3.50
  -3  -3  -3   24.90    3.40
  -3   3  -3   28.80    2.90
   3   3   3   25.00    3.10
   3   3   3   24.50    2.30
  -5  -3  -3  588.24   44.40
   5  -3   3  603.24   44.00
  -5  -3  -3  545.05   44.10
   5  -3   3  618.34   43.20
   5  -3   3  564.34   43.80
  -5   3  -3  582.64   43.70
   5   3   3  556.74   43.90
   5   3   3  526.95   43.20
  -7  -3  -3    3.20    2.50
   7  -3   3    1.10    1.30
   7  -3   3    1.30    0.60
   7  -3   3   -0.30    2.20
   7   3   3    1.10    0.70
  -7   3  -3    2.50    1.60
   9  -3   3  485.45   36.20
  -9  -3  -3  460.35   36.90
  -9  -3  -3  475.85   37.30
   9  -3   3  478.75   36.50
   9   3   3  455.75   35.60
   9   3   3  465.45   36.70
  -9   3  -3  474.55   36.40
 -11  -3  -3  336.97   29.00
  11  -3   3  385.16   26.90
  11  -3   3  354.36   28.10
 -11  -3  -3  320.67   28.60
  11  -3   3  370.06   27.80
 -11   3  -3  357.96   28.00
  11   3   3  350.26   27.00
  11   3   3  345.37   28.30
 -13  -3  -3  458.85   37.70
 -13  -3  -3  471.15   37.80
 -13   3  -3  441.06   36.50
  13   3   3  472.05   37.10
  13   3   3  482.25   35.40
 -15  -3  -3   79.39   10.80
 -15  -3  -3   88.99    6.90
 -15  -3  -3   65.39   10.30
  15   3   3   59.59    9.30
  15   3   3   86.59    6.80
 -17  -3  -3  147.19   11.50
 -17  -3  -3  127.09   17.10
  17   3   3  141.69   11.40
 -19  -3  -3    8.60    2.00
 -19   3  -3   10.70    1.70
  19   3   3   10.20    2.00
  21  -3   3   39.50    6.20
  21  -3   3   45.60    3.90
 -21  -3  -3   50.19    5.20
  21   3   3   41.20    4.80
  21   3   3   43.10    4.60
 -23  -3  -3    6.80    2.20
 -23  -3  -3    6.80    1.70
  23  -3   3    4.30    4.20
  23  -3   3    7.50    1.40
 -23  -3  -3    7.80    2.20
  23  -3   3    8.50    1.90
  23   3   3    5.40    2.10
  23   3   3   12.10    9.50
 -23   3  -3    6.00    1.70
 -23   3  -3    4.00    1.70
  25  -3   3   11.40    5.10
 -25  -3  -3   15.90    2.80
  25  -3   3   12.70    2.00
 -25  -3  -3   13.30    2.60
 -25   3  -3   19.40    3.00
  25   3   3   12.10   10.10
 -25   3  -3   16.60    2.80
  27  -3   3    3.60    5.00
  27  -3   3   14.60    1.90
  27  -3   3   13.80    2.30
 -27  -3  -3   12.00    2.50
 -27  -3  -3   13.60    2.40
 -27  -3  -3   16.00    3.00
 -27   3  -3   11.90    2.40
  27   3   3   19.00   12.50
 -27   3  -3   14.10    2.50
 -29  -3  -3   73.89    7.10
  29  -3   3   83.89    6.40
 -29  -3  -3   64.89    6.70
  29  -3   3   69.89    6.80
  29  -3   3   79.89    6.50
 -29   3  -3   72.99    6.70
 -31  -3  -3   91.69    8.00
  31  -3   3   96.19    7.30
  31  -3   3   84.79    7.50
  31  -3   3   91.29    7.60
 -31   3  -3   88.29    7.80
 -31   3  -3   85.99    7.70
  33  -3   3    0.40    1.70
 -33  -3  -3    5.60    2.10
  33   3   3    0.30    1.50
 -33   3  -3    1.90    1.60
 -33   3  -3    2.20    1.70
  35  -3   3   23.70    3.10
 -35  -3  -3   31.00    3.40
  35   3   3   27.10    2.60
 -35   3  -3   30.60    3.40
 -35   3  -3   26.20    3.10
 -37  -3  -3   19.30    2.20
  37  -3   3   17.10    2.00
  42  -4  -3   17.30    1.90
 -42  -4   3   20.70    2.30
  40  -4  -3    1.70    1.30
 -40  -4   3    4.60    1.70
  40  -4  -3    2.20    1.30
 -40   4   3    3.50    1.30
  38  -4  -3   29.50    3.00
  38  -4  -3   23.70    3.00
 -38   4   3   17.70    2.80
 -38   4   3   24.20    3.10
 -36  -4   3   -1.20    1.40
  36  -4  -3    1.50    1.40
  36  -4  -3    1.80    1.80
  36  -4  -3    1.60    2.00
 -36  -4   3    3.60    2.20
 -36   4   3   -0.70    1.80
 -36   4   3    1.80    1.70
 -34  -4   3   43.00    5.00
  34  -4  -3   51.89    4.70
 -34  -4   3   39.10    5.20
  34  -4  -3   54.59    5.80
 -34  -4   3   57.19    5.60
  34  -4  -3   44.50    5.60
  34  -4  -3   49.10    4.70
 -34   4   3   43.60    4.70
 -34   4   3   50.29    4.90
 -32  -4   3    0.10    2.00
  32  -4  -3    0.50    2.10
  32  -4  -3    0.20    1.70
  32  -4  -3    1.00    1.30
  32  -4  -3   -0.10    1.60
 -32  -4   3   -1.40    1.60
 -32  -4   3    1.10    2.20
 -32   4   3    1.30    1.60
  32   4  -3    1.40   10.10
  30  -4  -3   -1.30    1.50
 -30  -4   3    0.20    2.80
 -30  -4   3    0.20    1.90
 -30  -4   3    1.70    2.40
 -30   4   3    1.30    1.50
  30   4  -3   -4.00    9.10
 -28  -4   3    1.80    1.90
 -28  -4   3    2.00    1.70
  28  -4  -3   -0.90    1.40
  28  -4  -3    1.60    1.50
  28  -4  -3    1.90    1.20
 -28  -4   3    2.10    1.90
  28   4  -3    0.80    2.10
 -28   4   3    1.80    1.40
 -26  -4   3   35.40    3.80
 -26  -4   3   36.90    4.20
 -26  -4   3   39.40    4.10
  26  -4  -3   37.20    3.40
  26  -4  -3   35.00    3.60
  26   4  -3   32.70    4.00
 -26   4   3   36.70    3.60
  26   4  -3   37.60    8.70
 -24  -4   3  186.18   14.60
  24  -4  -3  184.98   14.50
 -24   4   3  183.08   14.30
  24   4  -3  188.38   21.90
  24   4  -3  179.48   14.70
  22  -4  -3  226.48   17.20
 -22  -4   3  206.68   16.90
  22  -4  -3  217.38   17.00
  22   4  -3  219.58   20.00
  22   4  -3  214.08   16.90
  20  -4  -3  679.03   47.00
 -20  -4   3  559.04   46.90
  20  -4  -3  639.14   47.10
  20   4  -3  669.93   50.69
  20   4  -3  565.64   49.00
  20   4  -3  612.14   50.19
  18  -4  -3  189.08   13.80
  18   4  -3  170.58   16.10
  18   4  -3  180.78   17.10
  18   4  -3  173.98   13.90
  18   4  -3  167.38   16.30
  16  -4  -3   12.30    1.60
  16  -4  -3   15.90    1.90
  16  -4  -3   16.70    2.10
  16  -4  -3   14.90    1.90
  16   4  -3   15.60    4.90
  16   4  -3   13.10    1.80
  16   4  -3   11.70    4.00
  16   4  -3   11.60    1.70
  16   4  -3    5.50    3.40
 -16   4   3    9.70    1.30
  14  -4  -3  324.97   22.60
  14  -4  -3  292.97   22.60
  14   4  -3  345.47   24.70
  14   4  -3  314.97   22.80
  14   4  -3  312.67   24.40
  14   4  -3  311.37   24.10
 -14   4   3  269.07   22.60
 -14   4   3  253.27   22.60
  14   4  -3  295.87   22.80
 -12  -4   3   22.80    2.40
 -12   4   3   24.30    2.10
  12   4  -3   32.00    4.40
  12   4  -3   25.30    2.40
  12   4  -3   34.30    4.40
  12   4  -3   27.70    2.40
  12   4  -3   23.00    3.50
 -12   4   3   23.20    2.00
 -10  -4   3  385.96   34.50
  10   4  -3  476.25   34.50
 -10   4   3  439.46   34.30
  10   4  -3  529.75   35.70
  10   4  -3  454.55   35.20
  10   4  -3  441.46   35.40
  10   4  -3  476.35   34.50
   8  -4  -3  429.26   30.40
   8  -4  -3  441.66   30.50
   8   4  -3  352.76   30.60
   8   4  -3  370.26   31.40
   8   4  -3  439.16   31.60
   8   4  -3  395.96   31.10
   8   4  -3  396.96   30.60
   6  -4  -3  111.39    8.40
   6  -4  -3  103.19    8.30
  -6   4   3  110.79    8.10
   6   4  -3  101.89    8.20
   6   4  -3  100.69    8.80
  -6   4   3  106.19    8.30
   4  -4  -3  666.53   52.79
   4  -4  -3  651.63   52.89
   4   4  -3  700.43   52.99
  -4   4   3  659.03   52.49
   4   4  -3  727.93   52.59
  -4   4   3  789.32   52.79
  -2  -4   3    6.90    1.40
  -2  -4   3    5.20    0.80
   2  -4  -3    6.50    1.40
   2  -4  -3    5.60    1.40
  -2  -4   3    5.40    2.40
  -2   4   3    9.40    1.40
  -2   4   3    7.10    0.80
   2   4  -3    7.90    1.40
   0  -4   3    4.70    1.30
   0  -4   3    6.80    0.80
   0  -4  -3    8.00    1.70
   0  -4   3    7.80    2.30
   0  -4  -3    6.90    1.80
   0   4   3    7.00    0.90
   0   4   3    5.20    1.40
   0   4  -3    8.10    1.30
   2  -4   3  272.27   22.20
  -2  -4  -3  298.27   23.30
   2  -4   3  306.17   23.00
   2  -4   3  312.67   22.80
  -2  -4  -3  291.97   23.10
  -2   4  -3  311.67   22.70
   2   4   3  305.77   23.00
   2   4   3  265.67   22.30
  -4  -4  -3   25.40    3.60
   4  -4   3   27.80    2.90
   4  -4   3   23.90    3.40
  -4  -4  -3   21.80    3.60
   4   4   3   21.30    2.00
   4   4   3   17.10    2.90
  -4   4  -3   21.80    2.80
  -6  -4  -3  796.42   60.59
  -6  -4  -3  733.93   60.29
   6  -4   3  834.92   59.89
   6  -4   3  837.12   59.69
  -6   4  -3  797.62   59.69
   6   4   3  731.33   59.19
   6   4   3  775.22   60.19
  -8  -4  -3  147.29   13.40
   8  -4   3  163.38   12.70
  -8  -4  -3  135.39   13.10
   8  -4   3  154.18   12.30
  -8   4  -3  153.28   12.40
   8   4   3  142.99   11.60
   8   4   3  155.38   13.10
  10  -4   3    3.80    2.20
 -10  -4  -3   -3.10    3.40
  10  -4   3    3.80    2.70
 -10  -4  -3    2.20    3.30
 -10   4  -3    2.70    2.30
  10   4   3   -0.60    2.90
  10   4   3    1.90    1.00
  12  -4   3   30.50    5.00
 -12  -4  -3   26.30    6.30
  12  -4   3   42.40    5.60
 -12  -4  -3   41.20    6.90
  12   4   3   37.70    3.30
 -12   4  -3   38.70    5.00
  12   4   3   27.60    5.40
 -14  -4  -3  134.89   14.40
 -14  -4  -3  138.29   16.10
  14   4   3  135.19   10.90
  14   4   3  145.39   14.90
 -16  -4  -3  -14.30    6.30
 -16  -4  -3   -0.90    1.20
  16  -4   3    0.60    4.70
 -16   4  -3   -0.70    0.80
  16   4   3    0.40    1.10
 -18  -4  -3   46.80    4.90
 -18  -4  -3   61.79   11.80
 -18   4  -3   54.19    4.50
  18   4   3   51.39    4.80
 -20  -4  -3   98.19    8.70
  20  -4   3  121.09   10.50
 -20  -4  -3   93.09    8.50
  20  -4   3  102.99    8.20
  20   4   3  100.39    9.00
 -20   4  -3  112.19    8.50
  20   4   3  106.39    8.70
  22  -4   3  132.69   10.60
 -22  -4  -3  136.39   11.20
 -22  -4  -3  132.29   11.10
 -22  -4  -3  111.89   10.90
  22  -4   3  138.49   10.80
  22  -4   3  156.78   13.70
 -22   4  -3  143.99   10.80
  22   4   3  147.49   11.70
  22   4   3  127.09   11.00
  22   4   3  146.39   20.90
 -22   4  -3  132.09   11.00
  24  -4   3    0.20    3.10
 -24  -4  -3    0.70    1.70
 -24  -4  -3   -2.00    1.70
  24  -4   3    0.00    1.20
 -24  -4  -3   -0.20    3.90
  24   4   3    4.90   12.20
 -24   4  -3    0.30    1.50
 -24   4  -3   -1.00    1.40
 -26  -4  -3   47.20    5.30
  26  -4   3   48.10    4.40
 -26  -4  -3   44.20    4.80
 -26  -4  -3   42.60    5.00
  26  -4   3   51.59    4.90
  26  -4   3   49.80    4.90
 -26   4  -3   42.10    4.60
 -26   4  -3   50.39    4.80
  26   4   3   72.29   17.50
  28  -4   3    3.50    1.80
  28  -4   3    3.50    2.00
 -28  -4  -3    6.20    2.60
  28  -4   3    0.90    1.90
 -28  -4  -3   -0.90    1.50
 -28   4  -3    2.80    1.80
 -30  -4  -3    4.70    2.30
  30  -4   3    2.70    1.90
 -30  -4  -3    1.70    1.80
  30  -4   3    5.20    1.40
  30  -4   3    3.70    2.00
 -30   4  -3    2.00    1.70
 -32  -4  -3   41.00    4.40
 -32  -4  -3   49.80    5.00
  32  -4   3   42.80    4.40
  32  -4   3   46.90    3.90
  32  -4   3   49.10    4.70
 -32   4  -3   46.20    4.60
  32   4   3   48.40    4.30
 -32   4  -3   43.70    4.40
  34  -4   3   90.49    7.30
 -34  -4  -3   92.69    7.50
 -34   4  -3   79.79    7.30
 -34   4  -3   89.79    7.60
  36  -4   3   -0.30    1.20
 -36  -4  -3    1.80    1.30
 -36   4  -3    0.10    0.90
 -41  -5   3    6.00    1.60
  41  -5  -3    2.20    1.00
  41  -5  -3    3.80    0.70
 -41   5   3    2.90    1.00
  39  -5  -3    1.90    1.40
  39  -5  -3    1.50    1.10
 -39  -5   3    4.70    1.80
 -39   5   3    2.00    1.20
  37  -5  -3   26.80    2.90
  37  -5  -3   26.60    3.20
 -37  -5   3   19.90    3.30
 -37  -5   3   33.50    4.00
 -37   5   3   26.80    3.30
 -35  -5   3   19.60    3.10
 -35  -5   3   31.20    4.00
  35  -5  -3   26.50    2.90
  35  -5  -3   24.20    3.50
  35  -5  -3   29.10    3.40
  35  -5  -3   19.10    3.10
 -35   5   3   23.90    3.30
 -33  -5   3    5.90    2.40
  33  -5  -3    3.50    1.90
 -33  -5   3    1.00    1.80
  33  -5  -3    3.40    2.30
  33  -5  -3    1.30    1.50
  33  -5  -3    0.60    1.80
 -33   5   3    3.00    1.60
 -31  -5   3  235.08   17.10
  31  -5  -3  228.88   16.40
 -31  -5   3  187.48   16.80
 -31  -5   3  193.38   16.70
  31  -5  -3  202.38   17.00
  31  -5  -3  226.68   16.50
  31  -5  -3  212.28   16.60
 -31   5   3  214.28   16.70
 -29  -5   3   11.80    3.00
 -29  -5   3    4.80    2.10
  29   5  -3   28.70   11.50
  29   5  -3    4.30    3.60
 -29   5   3    8.10    1.70
  27  -5  -3  467.55   34.90
 -27  -5   3  416.56   35.10
 -27  -5   3  431.06   35.20
  27  -5  -3  462.05   35.40
  27  -5  -3  464.75   34.80
  27  -5  -3  443.06   35.00
 -27  -5   3  492.95   35.40
 -27   5   3  470.05   35.00
  27   5  -3  510.05   41.10
  27   5  -3  464.05   35.40
  25  -5  -3   10.20    1.90
  25  -5  -3   11.30    1.90
  25  -5  -3   11.40    2.70
  25  -5  -3   11.50    1.50
 -25  -5   3   10.10    2.20
 -25  -5   3    9.70    2.00
 -25  -5   3   11.00    2.30
  25   5  -3    8.10    8.50
 -25   5   3    8.10    1.50
  23  -5  -3  173.08   15.10
  23  -5  -3  198.78   15.10
 -23  -5   3  181.28   15.40
  23   5  -3  190.18   15.50
  23   5  -3  228.28   15.30
  23   5  -3  217.68   20.60
  21   5  -3   12.70    6.50
  21   5  -3    9.80    2.00
  19   5  -3  261.57   25.20
  19   5  -3  251.27   19.80
  19   5  -3  269.07   22.70
  19   5  -3  249.18   19.60
  17   5  -3  573.44   43.70
  17   5  -3  593.34   45.70
  17   5  -3  597.04   45.70
  17   5  -3  628.74   46.30
  17   5  -3  570.74   43.50
 -17   5   3  506.45   43.10
  15   5  -3   36.80    3.40
  15   5  -3   35.10    6.60
  15   5  -3   32.70    5.40
 -15   5   3   34.40    2.80
  15   5  -3   33.50    6.10
  15   5  -3   34.40    3.20
 -13   5   3   26.20    2.30
  13   5  -3   31.50    2.80
  13   5  -3   27.20    2.80
  13   5  -3   40.60    5.30
  13   5  -3   25.40    4.30
  13   5  -3   31.20    5.30
 -11  -5   3    0.80    0.70
  11   5  -3    4.80    3.00
  11   5  -3    2.30    2.40
 -11   5   3    1.10    0.30
  11   5  -3    1.70    0.80
  11   5  -3    2.50    3.50
  11   5  -3    5.30    1.00
  -9  -5   3   47.50    4.70
   9   5  -3   58.29    4.70
   9   5  -3   48.50    6.80
  -9   5   3   61.49    4.40
   9   5  -3   55.69    5.70
   9   5  -3   59.99    6.40
   9   5  -3   60.89    4.70
   7   5  -3  616.14   46.20
   7   5  -3  612.74   47.20
  -7   5   3  660.03   46.00
   7   5  -3  589.34   46.20
   7   5  -3  579.14   46.80
   5  -5  -3   31.50    3.00
  -5  -5   3   26.60    2.80
   5  -5  -3   35.90    3.10
   5   5  -3   34.60    3.70
  -5   5   3   34.20    3.00
   5   5  -3   35.60    2.90
  -5   5   3   35.70    2.70
   5   5  -3   42.30    4.40
   3  -5  -3  297.87   21.60
   3  -5  -3  262.77   21.40
  -3  -5   3  276.97   21.70
  -3  -5   3  264.97   22.10
  -3  -5   3  232.68   21.10
   3   5  -3  298.77   21.10
  -3   5   3  266.37   21.00
  -3   5   3  314.37   21.40
   3   5  -3  290.47   21.60
   1  -5  -3  461.45   36.30
  -1  -5   3  448.26   36.50
   1  -5  -3  499.15   36.70
  -1  -5   3  458.05   36.30
   1   5  -3  496.85   36.20
  -1   5   3  483.75   36.30
  -1  -5  -3  123.59   11.30
   1  -5   3  144.19   11.40
  -1  -5  -3  140.29   11.50
   1  -5   3  133.79   11.00
  -1   5  -3  147.79   11.00
   1   5   3  128.99   10.50
   1   5   3  141.39   11.30
  -3  -5  -3   78.59    7.90
   3  -5   3   89.19    7.60
  -3  -5  -3   86.99    8.10
   3  -5   3   88.19    7.30
  -3   5  -3   88.89    7.20
   3   5   3   91.29    7.80
   3   5   3   78.09    6.70
   5  -5   3   17.30    2.80
  -5  -5  -3   13.60    3.20
  -5  -5  -3   15.10    3.50
   5  -5   3   21.70    2.70
   5   5   3   18.00    3.30
   5   5   3   15.30    1.70
  -5   5  -3   16.80    2.40
   7  -5   3  471.15   32.60
  -7  -5  -3  395.06   33.50
   7   5   3  401.46   32.00
   7   5   3  437.36   33.90
  -7   5  -3  406.06   32.90
  -9  -5  -3   52.59    7.10
   9  -5   3   51.89    5.60
  -9  -5  -3   38.40    6.40
   9  -5   3   59.99    5.80
   9   5   3   52.89    4.50
   9   5   3   53.79    7.00
  -9   5  -3   52.99    5.70
 -11  -5  -3   24.40    5.50
  11  -5   3   27.20    4.10
  11  -5   3   31.30    4.00
 -11  -5  -3   23.30    6.30
  11   5   3   24.10    2.60
 -11   5  -3   22.20    3.80
  11   5   3   20.90    5.60
 -13  -5  -3   18.70    5.90
  13   5   3   20.60    2.70
  13   5   3   20.80    2.50
  15  -5   3  256.37   19.60
 -15  -5  -3  232.58   22.50
  15   5   3  241.88   18.60
  15   5   3  225.68   18.60
  17  -5   3   93.19    8.20
  17  -5   3   84.99    9.10
 -17  -5  -3   86.59   13.20
 -17   5  -3   85.29    7.00
  17   5   3   86.79    7.50
  17   5   3   86.39    7.40
 -19  -5  -3  130.89   12.60
  19  -5   3  165.58   12.40
  19  -5   3  170.28   13.20
  19  -5   3  167.08   13.80
  19   5   3  167.28   12.60
 -19   5  -3  155.88   12.40
  21  -5   3   11.30    2.70
  21  -5   3    7.00    1.80
  21  -5   3    5.30    1.40
 -21  -5  -3    7.40    2.20
 -21  -5  -3    5.90    1.90
  21   5   3   -8.90   13.10
  21   5   3    9.80    2.90
  21   5   3    6.40    2.20
 -21   5  -3    5.30    1.60
 -23  -5  -3   32.20    4.10
  23  -5   3   32.70    4.00
  23  -5   3   38.30    3.70
  23  -5   3   40.00    3.90
 -23  -5  -3   33.20    5.00
 -23   5  -3   38.90    3.80
 -25  -5  -3    4.20    2.20
 -25  -5  -3    5.20    2.60
  25  -5   3    3.80    1.40
  25  -5   3    4.20    2.00
  25  -5   3    4.60    2.00
 -25   5  -3    0.50    1.50
 -25   5  -3    3.80    1.60
 -27  -5  -3    5.50    2.30
  27  -5   3    8.60    2.20
  27  -5   3    8.30    2.10
  27  -5   3    6.20    1.70
 -27  -5  -3    7.70    2.50
 -27   5  -3    7.80    1.90
 -29  -5  -3  122.29   11.50
  29  -5   3  141.89   11.30
  29  -5   3  146.99   11.10
  29  -5   3  135.19   11.40
 -29  -5  -3  150.58   11.90
 -29   5  -3  133.69   11.40
 -29   5  -3  170.18   12.50
 -31  -5  -3    9.80    2.50
  31  -5   3   10.60    2.30
 -31  -5  -3    8.20    2.10
  31  -5   3    7.30    1.90
  31  -5   3    9.10    2.10
 -31   5  -3    8.50    1.80
 -31   5  -3    6.70    1.80
 -33  -5  -3   46.20    4.60
  33  -5   3   30.70    3.60
  33  -5   3   41.10    3.80
  33  -5   3   43.90    4.10
 -33  -5  -3   47.50    4.30
 -33   5  -3   38.20    4.40
 -33   5  -3   36.50    3.70
  35  -5   3   53.19    4.10
 -35  -5  -3   37.70    4.40
 -35   5  -3   48.90    4.20
  40  -6  -3    7.50    1.50
  40  -6  -3   11.20    1.40
 -40  -6   3   14.40    2.10
 -40   6   3   11.80    2.10
 -38  -6   3   81.89    7.40
 -38  -6   3   98.69    7.70
  38  -6  -3   91.89    7.50
  38  -6  -3   99.39    7.30
 -38   6   3   87.89    7.50
 -36  -6   3    1.90    1.70
  36  -6  -3    1.30    2.20
 -36  -6   3    5.00    2.10
  36  -6  -3    2.60    1.70
 -36   6   3    1.60    1.30
  34  -6  -3   23.30    3.30
 -34  -6   3   32.10    4.30
  34  -6  -3   26.30    3.50
  34  -6  -3   32.20    2.90
 -34  -6   3   33.50    3.60
  34  -6  -3   27.30    3.20
 -34   6   3   25.80    3.40
  32  -6  -3    4.20    2.20
  32  -6  -3    3.30    1.90
 -32  -6   3    2.30    3.70
 -32  -6   3    6.80    2.50
  32  -6  -3    3.30    1.50
  32  -6  -3    2.10    1.70
 -32   6   3    2.60    1.50
  30  -6  -3    5.20    2.00
  30  -6  -3    5.60    1.70
 -30  -6   3    9.40    2.70
 -30  -6   3    5.80    2.30
  30  -6  -3    8.40    2.30
  30  -6  -3    6.30    1.50
 -30   6   3    4.90    1.50
  28  -6  -3  143.79   11.00
 -28  -6   3  147.59   11.70
  28  -6  -3  133.29   11.30
 -28   6   3  136.39   11.10
  28   6  -3  141.79   11.90
  26  -6  -3  228.28   17.60
 -26  -6   3  247.38   18.20
 -26  -6   3  222.48   18.00
  26  -6  -3  223.98   18.20
  26  -6  -3  223.68   17.80
  26  -6  -3  235.38   17.70
 -26   6   3  225.38   17.70
  26   6  -3  226.78   18.30
 -24  -6   3   17.90    2.90
  24  -6  -3   14.20    2.70
  24  -6  -3   18.30    2.10
 -24  -6   3   14.80    2.60
  24  -6  -3   16.60    2.40
  24   6  -3   18.40    2.70
  22  -6  -3  239.38   19.70
 -22  -6   3  266.37   20.30
  22  -6  -3  236.38   19.90
  22   6  -3  260.97   31.40
  22   6  -3  283.47   20.20
  22   6  -3  274.47   20.40
  20   6  -3   35.10    3.60
  20   6  -3   32.30    3.70
  20   6  -3   34.00    9.20
  18   6  -3   82.49   11.50
  18   6  -3   81.29    6.90
  18   6  -3   82.79    7.00
  16   6  -3   59.09    5.20
  16   6  -3   68.69    9.50
  16   6  -3   61.79    5.30
  16   6  -3   56.99    5.10
  14   6  -3  299.67   23.50
  14   6  -3  318.37   25.70
  14   6  -3  312.27   23.70
  14   6  -3  294.57   28.70
  12   6  -3  165.68   13.00
  12   6  -3  167.88   13.10
  12   6  -3  160.28   14.80
  12   6  -3  179.48   15.70
  10   6  -3   27.70    4.40
  10   6  -3   33.90    3.10
  10   6  -3   28.30    5.20
  10   6  -3   33.50    3.00
   8   6  -3   32.50    4.60
   8   6  -3   32.80    3.10
   8   6  -3   37.90    5.40
  -8   6   3   36.00    2.70
   8   6  -3   33.30    3.20
   6   6  -3   47.00    3.90
   6   6  -3   43.70    4.90
   6   6  -3   45.50    5.70
  -6   6   3   47.50    3.60
   6   6  -3   42.00    3.80
   4   6  -3 1104.99   81.29
   4   6  -3 1028.60   80.29
  -4   6   3 1061.79   80.19
   4   6  -3 1106.49   80.39
  -4   6   3 1040.00   80.39
   2  -6  -3   28.10    3.60
   2   6  -3   34.60    3.00
   2   6  -3   37.60    4.50
  -2   6   3   34.90    2.90
   2   6  -3   36.60    3.90
  -2   6   3   38.00    3.80
   0   6   3 1717.43  136.49
   0   6  -3 1896.51  136.89
   0   6   3 1843.52  137.09
   2  -6   3   29.00    3.50
  -2  -6  -3   31.70    4.20
   2  -6   3   25.50    3.70
  -2  -6  -3   22.50    3.60
   2   6   3   23.40    3.60
   2   6   3   28.20    2.50
  -2   6  -3   31.80    3.40
  -4  -6  -3  325.47   27.60
  -4  -6  -3  354.66   27.80
   4  -6   3  354.76   26.80
   4  -6   3  339.77   26.80
  -4   6  -3  359.06   26.70
   4   6   3  358.16   27.60
   4   6   3  339.07   26.40
   6  -6   3   62.39    5.70
   6  -6   3   64.59    5.80
  -6  -6  -3   61.49    7.30
  -6   6  -3   64.49    5.90
   6   6   3   61.79    5.20
  -8  -6  -3  121.99   12.10
   8   6   3  129.89    9.90
  -8   6  -3  121.19   10.40
 -10  -6  -3   47.00    7.10
  10  -6   3   41.10    3.80
  10   6   3   38.40    3.60
  10   6   3   36.00    3.80
 -12  -6  -3  338.87   28.00
  12   6   3  306.17   25.30
  12   6   3  343.07   25.10
 -14  -6  -3  146.09   15.90
  14   6   3  147.59   12.20
  14   6   3  154.98   12.00
  16  -6   3   18.00    2.00
  16  -6   3   17.50    1.90
 -16   6  -3   13.50    1.90
  16   6   3   15.70    2.60
  16   6   3   15.80    2.40
  16   6   3   15.10    2.80
  18  -6   3  319.57   25.10
  18  -6   3  323.97   24.90
 -18   6  -3  344.17   25.00
  18   6   3  328.17   25.40
  18   6   3  319.87   25.80
 -20  -6  -3   36.50    4.30
  20  -6   3   37.30    4.00
 -20  -6  -3   33.70    4.20
  20  -6   3   38.10    3.90
  20  -6   3   35.70    3.60
  20   6   3   36.90    4.20
  20   6   3   45.90    5.10
 -20   6  -3   37.60    3.70
  22  -6   3  243.18   17.20
 -22  -6  -3  199.48   17.10
  22   6   3  191.48   17.20
 -22   6  -3  226.38   16.80
 -24  -6  -3   31.10    4.60
  24  -6   3   36.80    3.70
  24  -6   3   40.10    4.20
  24  -6   3   37.40    4.20
 -24  -6  -3   33.80    4.70
 -24   6  -3   37.60    3.80
 -26  -6  -3   13.50    2.80
  26  -6   3   21.60    3.10
  26  -6   3   20.40    2.40
 -26  -6  -3   18.40    3.30
  26  -6   3   24.50    3.10
 -26   6  -3   18.90    2.90
  28  -6   3   38.90    3.90
  28  -6   3   30.00    4.00
 -28  -6  -3   33.40    4.40
 -28  -6  -3   25.40    3.90
  28  -6   3   31.50    3.20
  30  -6   3  226.28   17.70
 -30  -6  -3  233.78   17.80
  30  -6   3  242.08   17.40
  30  -6   3  240.58   17.60
 -30  -6  -3  191.18   18.00
 -30   6  -3  227.48   17.60
 -32  -6  -3   22.60    3.10
  32  -6   3   17.70    2.40
  32  -6   3   19.70    2.10
  32  -6   3   16.00    2.50
 -32  -6  -3   14.70    2.60
 -32   6  -3   18.50    3.10
  34  -6   3  205.08   13.90
  34  -6   3  186.08   14.00
 -34  -6  -3  164.28   14.20
 -34  -6  -3  177.28   14.10
 -34   6  -3  178.08   14.10
  39  -7  -3   34.60    3.70
 -39  -7   3   39.40    3.60
  39  -7  -3   50.19    3.80
  37  -7  -3   24.60    2.60
  37  -7  -3   26.90    3.00
 -37  -7   3   23.70    3.10
 -37   7   3   22.60    2.70
  35  -7  -3    8.60    1.80
 -35  -7   3   10.30    2.50
  35  -7  -3   10.80    1.60
  35  -7  -3   13.60    2.20
 -35  -7   3   16.90    3.10
 -35   7   3   10.20    1.80
 -33  -7   3  160.48   12.90
  33  -7  -3  163.18   12.90
 -33  -7   3  174.48   13.20
  33  -7  -3  153.78   12.50
  33  -7  -3  159.98   12.60
 -33   7   3  157.78   12.70
  31  -7  -3    0.80    1.40
  31  -7  -3    2.40    1.90
  31  -7  -3    0.40    1.80
  31  -7  -3   -0.70    2.40
 -31  -7   3    3.40    3.50
 -31   7   3    0.40    1.30
  29  -7  -3   14.20    2.50
 -29  -7   3   14.60    2.70
 -29  -7   3   16.70    2.90
  29  -7  -3   17.30    2.70
  29  -7  -3   13.60    1.90
  29  -7  -3   15.60    2.80
 -29   7   3   14.10    2.30
  27  -7  -3   12.80    1.80
 -27  -7   3   13.50    2.70
 -27  -7   3   11.90    2.60
  27  -7  -3   12.60    1.90
  27  -7  -3   12.70    2.30
  27  -7  -3    9.60    2.40
 -25  -7   3  135.39   11.40
  25  -7  -3  129.99   11.00
 -25  -7   3  147.69   11.70
  25  -7  -3  143.49   11.10
  25  -7  -3  134.89   11.30
  25  -7  -3  130.29   11.60
  25   7  -3  163.48   11.40
  25   7  -3  142.19   11.80
 -23  -7   3   -0.10    1.70
 -23  -7   3    0.90    1.70
  23  -7  -3    0.40    1.00
  23  -7  -3    1.50    1.20
  23  -7  -3    1.00    1.40
  23  -7  -3    1.10    1.80
  23   7  -3    1.80    1.80
  23   7  -3    2.00    1.60
  21  -7  -3  162.58   13.20
  21  -7  -3  162.78   13.90
 -21  -7   3  172.48   13.60
 -21  -7   3  164.28   13.50
  21   7  -3  179.48   13.90
  21   7  -3  188.88   14.20
  19   7  -3   34.90    3.90
  19   7  -3   35.20    3.80
  17   7  -3  116.29    9.60
  17   7  -3  120.19    9.70
  15   7  -3    7.40    1.70
  15   7  -3    8.00    1.60
  15   7  -3    8.10    1.70
  13   7  -3  271.57   23.30
  13   7  -3  315.67   23.40
  13   7  -3  327.57   23.40
  11   7  -3  413.26   35.60
  11   7  -3  437.16   33.00
  11   7  -3  437.16   32.90
   9   7  -3  337.77   26.70
   9   7  -3  367.56   28.10
   9   7  -3  349.17   26.70
   7   7  -3   27.90    4.30
   7   7  -3   31.00    2.80
   7   7  -3   25.70    2.70
   5   7  -3  302.77   23.00
   5   7  -3  295.87   23.80
  -5   7   3  311.97   22.80
   5   7  -3  293.57   23.00
   3   7  -3  798.32   58.49
   3   7  -3  795.62   57.89
  -3   7   3  773.52   57.79
   3   7  -3  724.83   57.79
  -3   7   3  748.23   58.09
  -1   7   3   46.50    3.80
   1   7  -3   44.80    3.90
   1   7  -3   47.20    3.90
   1   7  -3   46.50    5.00
  -1   7  -3  118.09    9.00
  -1   7  -3  120.69    9.70
   1   7   3  108.29    9.00
  -3  -7  -3    2.00    2.40
  -3   7  -3    9.10    2.10
   3   7   3    6.00    1.10
  -5  -7  -3   10.10    3.10
  -5   7  -3    6.20    2.10
  -7  -7  -3    9.00    3.80
   7   7   3    5.20    1.30
   7   7   3    4.70    1.30
  -9  -7  -3   79.29    8.60
   9   7   3   55.39    4.60
   9   7   3   44.20    4.80
  11   7   3   65.29    6.30
  11   7   3   75.49    6.00
  13   7   3  564.04   41.30
  13   7   3  519.65   41.40
  15  -7   3   33.10    3.20
  15  -7   3   31.40    2.70
 -15  -7  -3   30.70    3.50
 -15  -7  -3   28.20    3.50
  15   7   3   29.60    4.10
  15   7   3   29.60    5.00
  15   7   3   26.20    3.60
  17  -7   3  155.28   12.20
  17  -7   3  154.98   12.00
  17  -7   3  154.38   12.30
 -17  -7  -3  136.49   12.40
 -17  -7  -3  168.08   12.60
  17   7   3  159.38   12.50
  17   7   3  152.58   12.70
  17   7   3  156.88   13.00
 -17   7  -3  152.18   12.00
  19  -7   3    0.30    1.20
 -19  -7  -3   -2.60    1.90
  19  -7   3    2.10    1.90
 -19  -7  -3    0.60    1.80
  19  -7   3   -1.10    1.60
  19  -7   3    0.90    1.60
  19   7   3    6.00    3.00
  19   7   3   -1.10    1.80
 -19   7  -3   -1.10    1.00
  19   7   3    0.80    2.00
  21  -7   3   68.89    7.70
  21  -7   3   83.19    7.10
  21  -7   3   91.29    7.40
 -21   7  -3   84.29    7.20
  21   7   3   86.19    7.90
  21   7   3   98.69    8.60
  21   7   3   97.09    7.70
  23  -7   3   47.90    5.20
  23  -7   3   51.29    4.80
 -23  -7  -3   50.99    5.50
  23  -7   3   54.59    4.60
 -23  -7  -3   43.00    5.20
 -23   7  -3   49.80    4.60
 -25  -7  -3  163.58   14.30
  25  -7   3  184.98   14.00
  25  -7   3  176.78   14.10
  25  -7   3  175.88   13.80
 -25  -7  -3  187.28   14.40
 -25   7  -3  174.58   13.90
 -27  -7  -3    2.70    2.10
  27  -7   3    5.00    1.60
 -27  -7  -3    4.50    2.40
  27  -7   3    2.70    1.90
  27  -7   3    5.30    1.80
 -27   7  -3    5.30    1.50
  29  -7   3    5.20    1.90
  29  -7   3    6.70    1.90
 -29  -7  -3    5.60    2.00
 -29  -7  -3    7.30    2.20
  29  -7   3    5.70    1.50
 -29   7  -3    6.90    1.60
  31  -7   3   24.70    2.40
  31  -7   3   21.40    2.90
 -31  -7  -3   21.50    2.90
  31  -7   3   20.60    2.80
 -31  -7  -3   22.70    3.00
 -31   7  -3   20.10    2.70
  33  -7   3   52.59    4.10
 -33  -7  -3   40.20    4.00
  33  -7   3   48.30    3.70
  33  -7   3   47.10    4.00
 -33  -7  -3   48.70    4.00
 -33   7  -3   39.10    4.40
  38  -8  -3   41.40    3.70
  38  -8  -3   37.30    3.40
 -38  -8   3   35.80    3.40
  36  -8  -3   37.20    3.60
  36  -8  -3   37.30    3.30
 -36  -8   3   37.30    3.70
 -36  -8   3   39.60    4.10
 -36   8   3   28.70    3.90
  34  -8  -3  120.59    9.80
  34  -8  -3  117.99    9.50
  34  -8  -3  120.89    9.50
 -34  -8   3  132.29   10.10
 -34   8   3  116.09    9.70
 -32  -8   3   34.50    4.10
  32  -8  -3   29.40    3.20
  32  -8  -3   29.80    3.20
  32  -8  -3   32.20    3.80
 -32  -8   3   31.70    4.00
 -32   8   3   26.50    3.20
 -30  -8   3   10.30    2.80
 -30  -8   3   14.10    2.90
  30  -8  -3   11.20    1.90
 -30   8   3   11.90    1.80
  28  -8  -3   10.60    2.40
 -28  -8   3   15.20    2.80
 -28  -8   3   13.80    3.00
  28  -8  -3   11.20    2.00
  28  -8  -3   10.90    1.90
  28  -8  -3   11.90    2.30
 -26  -8   3    5.70    2.20
  26  -8  -3    5.70    1.90
 -26  -8   3    7.80    2.50
  26  -8  -3    7.00    1.60
  26  -8  -3    7.30    1.60
  26  -8  -3    7.30    2.30
 -24  -8   3   88.69    7.90
 -24  -8   3   88.89    7.80
  24  -8  -3   90.99    7.60
  24  -8  -3   88.69    7.40
  24  -8  -3   77.39    7.30
  24  -8  -3   86.39    8.10
  24   8  -3   93.69    8.10
  24   8  -3  105.99    8.00
  22  -8  -3  146.69   11.80
 -22  -8   3  155.68   12.40
  22  -8  -3  144.39   11.90
 -22  -8   3  156.38   12.30
  22  -8  -3  143.79   12.30
  22  -8  -3  152.68   12.00
  22  -8  -3  140.49   12.50
  22   8  -3  174.98   12.50
  22   8  -3  155.78   12.50
  20  -8  -3    0.10    1.20
  20  -8  -3    0.10    0.80
 -20  -8   3    1.20    1.60
 -20  -8   3   -1.80    1.70
  20  -8  -3    1.80    1.70
  20   8  -3   -2.50    1.50
  20   8  -3   -1.60    1.60
 -18  -8   3  296.17   21.70
  18  -8  -3  270.47   21.20
 -18  -8   3  295.47   21.50
  18  -8  -3  250.57   23.10
  18  -8  -3  275.07   21.40
  16   8  -3   38.20    3.80
  16   8  -3   38.70    3.90
  16   8  -3   33.20    3.90
  14   8  -3  173.88   14.80
  14   8  -3  198.38   14.90
  14   8  -3  193.48   14.80
  12   8  -3   65.49    5.70
  12   8  -3   58.99    5.70
  12   8  -3   74.69    5.80
  10   8  -3   78.19    6.50
  10   8  -3   76.29    6.50
   8   8  -3   17.80    2.20
   8   8  -3   18.50    2.30
   8   8  -3   17.10    2.00
   6   8  -3  101.39    8.70
   6   8  -3  103.89    8.70
  -6   8   3  119.09    8.40
   4   8  -3  178.18   15.00
   4   8  -3  169.38   13.60
   4   8  -3  169.08   13.70
  -4   8   3  185.58   13.40
   2   8  -3  116.19    9.90
  -2   8   3  105.89    9.50
   2   8  -3  106.99    8.60
   2   8  -3  102.39    8.50
  -2   8   3  112.49    8.50
   0   8  -3    1.80    0.90
   0   8   3    1.10    0.80
   0   8   3   -1.80    3.20
   0   8  -3    0.30    0.70
   0   8  -3    4.40    2.60
  -2   8  -3   48.40    4.00
  -2   8  -3   43.70    3.80
  -2   8  -3   44.20    6.10
   2   8   3   46.20    4.00
   4   8   3   84.19    8.10
   4   8   3  100.39    7.90
  -4   8  -3  109.99    7.80
   6   8   3  157.68   11.50
   6   8   3  134.19   12.00
   8   8   3  336.47   28.40
   8   8   3  402.16   28.20
  10   8   3  543.15   39.20
  10   8   3  486.85   39.40
 -12  -8  -3   87.29    7.10
  12  -8   3   78.59    6.60
 -12  -8  -3   83.49    7.00
  12  -8   3   90.09    6.80
  12   8   3   79.39    7.60
  12   8   3   70.89    7.60
  14  -8   3  162.08   12.40
  14  -8   3  143.89   12.10
  14  -8   3  162.78   12.40
 -14  -8  -3  158.98   12.60
  14   8   3  165.18   13.20
  14   8   3  143.89   12.80
  14   8   3  159.88   12.70
  16  -8   3  146.69   11.60
  16  -8   3  136.99   11.00
  16  -8   3  137.19   10.70
 -16  -8  -3  130.49   11.20
  16  -8   3  136.29   10.90
 -16  -8  -3  130.99   11.20
  16   8   3  142.69   11.30
  16   8   3  141.99   11.90
  16   8   3  130.89   11.50
  18  -8   3   11.60    2.00
 -18  -8  -3    8.50    2.40
  18  -8   3   10.90    1.70
 -18  -8  -3   10.20    2.50
  18  -8   3    9.10    2.00
  18   8   3    8.80    2.60
 -18   8  -3    7.80    1.50
  18   8   3   15.90    3.60
  20  -8   3    2.40    1.40
 -20  -8  -3    1.90    2.20
  20  -8   3    3.80    1.80
  20  -8   3    2.70    2.00
  20  -8   3    3.90    2.10
 -20  -8  -3    2.30    2.40
  20   8   3    7.60    3.20
 -22  -8  -3    8.10    2.70
  22  -8   3    7.40    1.70
 -22  -8  -3    8.00    2.50
  22  -8   3    9.10    2.40
  22  -8   3   10.70    2.10
 -22   8  -3    8.10    1.60
  24  -8   3    6.40    3.60
 -24  -8  -3    9.20    3.10
  24  -8   3   10.50    2.20
  24  -8   3    9.00    1.70
 -24  -8  -3    7.90    2.70
 -24   8  -3    8.60    1.70
  26  -8   3    0.00    1.90
  26  -8   3   -0.50    1.40
  26  -8   3    3.30    1.70
 -26  -8  -3   -0.40    2.10
 -26  -8  -3    1.20    1.90
 -26   8  -3    0.70    1.20
 -28  -8  -3   37.10    4.40
  28  -8   3   48.80    4.30
  28  -8   3   41.80    4.30
  28  -8   3   46.10    4.00
 -28  -8  -3   40.60    4.60
 -28   8  -3   44.60    4.00
 -30  -8  -3   11.10    2.00
  30  -8   3   12.40    1.90
  30  -8   3   15.30    2.30
 -30  -8  -3    7.20    2.00
  30  -8   3   16.30    2.00
 -30   8  -3   12.30    2.00
  32  -8   3    8.50    1.30
 -32  -8  -3   10.30    1.60
  32  -8   3    6.30    1.30
 -37  -9   3   15.20    2.00
  37  -9  -3   17.10    2.00
  37  -9  -3   20.40    1.90
  35  -9  -3  139.49   10.90
  35  -9  -3  140.59   10.70
 -35  -9   3  136.39   10.90
  33  -9  -3   33.70    3.10
  33  -9  -3   29.10    3.00
  33  -9  -3   32.40    3.90
  31  -9  -3   40.80    4.40
  31  -9  -3   42.50    4.00
  31  -9  -3   43.20    3.90
 -31  -9   3   47.10    4.70
 -29  -9   3   52.19    4.90
  29  -9  -3   41.60    4.50
  29  -9  -3   45.30    4.00
  29  -9  -3   43.30    4.00
  29  -9  -3   36.80    3.70
 -29  -9   3   36.20    4.60
  27  -9  -3    0.50    1.70
  27  -9  -3    1.90    1.40
  27  -9  -3    1.00    1.40
 -27  -9   3    2.30    2.10
 -25  -9   3    2.10    2.30
  25  -9  -3    4.70    2.30
  25  -9  -3    6.00    1.50
 -25  -9   3    6.30    2.30
  25  -9  -3    6.10    1.60
  25  -9  -3    4.50    1.80
  25   9  -3    8.70    2.30
  23  -9  -3    5.40    1.80
 -23  -9   3    5.50    2.20
  23  -9  -3    5.90    1.30
  23  -9  -3    6.40    2.10
  23  -9  -3    5.30    1.50
  21  -9  -3   18.80    2.60
  21  -9  -3   18.00    2.50
  21  -9  -3   17.50    2.20
  21  -9  -3   18.50    3.20
 -21  -9   3   18.50    3.20
  21  -9  -3   18.90    3.80
  21   9  -3   19.00    3.00
  19  -9  -3    0.70    1.30
  19  -9  -3   -3.30    1.90
  19  -9  -3    1.30    1.00
 -19  -9   3   -0.40    1.80
  19  -9  -3   -0.50    1.60
  19  -9  -3    1.00    1.70
 -19  -9   3   -1.60    1.60
  19  -9  -3    0.50    0.90
  19   9  -3    0.10    1.70
  19   9  -3   -3.60    1.70
  17  -9  -3   17.70    2.10
  17  -9  -3   22.70    2.50
 -17  -9   3   22.80    2.90
  17  -9  -3   19.90    3.60
 -17  -9   3   23.00    3.20
  17   9  -3   20.50    3.00
  17   9  -3   17.80    2.90
 -15  -9   3  276.77   20.60
  15  -9  -3  304.77   20.90
  15  -9  -3  231.38   20.00
  15  -9  -3  238.98   20.60
 -15  -9   3  274.27   20.50
  15  -9  -3  254.67   20.20
  15  -9  -3  254.57   20.70
 -15  -9   3  263.37   20.50
  15   9  -3  283.07   20.60
  15   9  -3  257.37   20.70
 -13  -9   3  118.29    9.60
 -13  -9   3  137.09   10.10
  13   9  -3  116.09    9.70
  13   9  -3   99.99    9.70
  13   9  -3  119.89    9.70
  11   9  -3    6.50    1.70
  11   9  -3    8.60    1.70
  11   9  -3    4.90    1.60
   9   9  -3  143.49   10.70
   9   9  -3  119.89   10.60
   9   9  -3  139.19   10.70
   7   9  -3   31.90    3.40
   7   9  -3   39.20    3.60
   7   9  -3   38.30    3.50
   5   9  -3  331.07   27.00
  -5   9   3  382.66   26.70
   5   9  -3  344.47   27.00
   3   9  -3    6.10    1.30
   3   9  -3    9.10    1.40
   1   9  -3  126.59   10.90
   1   9  -3  143.69   11.00
  -1   9   3  151.28   11.00
  -1   9  -3    2.60    1.00
   1   9   3    3.70    1.20
   1   9   3    4.80    1.10
  -1   9  -3    3.10    1.00
  -3   9  -3   25.70    2.50
  -3   9  -3   27.00    2.70
   3   9   3   30.00    2.90
   3   9   3   27.90    3.20
  -5   9  -3  342.97   27.50
   5   9   3  397.36   27.90
  -5   9  -3  382.66   27.70
   5   9   3  334.57   28.10
  -7   9  -3   18.80    2.00
   7   9   3   15.10    2.10
   7   9   3   11.40    2.30
  -9  -9  -3   17.70    2.90
  -9  -9  -3   20.60    2.70
   9  -9   3   21.00    3.20
   9  -9   3   21.40    2.40
   9  -9   3   16.70    1.90
   9   9   3   15.90    3.10
  -9   9  -3   19.80    2.20
 -11  -9  -3   13.50    2.80
 -11  -9  -3   16.50    2.60
  11  -9   3   14.40    2.00
  11  -9   3   19.10    3.50
 -11  -9  -3   14.90    2.50
  11  -9   3   17.30    2.40
  11   9   3   10.00    2.50
  11   9   3   14.00    2.30
 -13  -9  -3   50.99    5.30
 -13  -9  -3   55.59    5.20
  13  -9   3   54.99    5.00
  13  -9   3   50.09    4.50
  13  -9   3   53.19    4.80
 -13  -9  -3   50.39    5.20
  13  -9   3   60.19    5.60
  13   9   3   48.80    5.70
  13   9   3   55.59    5.10
  13   9   3   47.60    5.50
 -15  -9  -3    1.00    1.90
  15  -9   3   -1.00    1.20
  15  -9   3    0.20    1.50
  15  -9   3   -0.50    1.50
  15  -9   3   -0.20    2.30
 -15  -9  -3   -1.70    2.00
  15   9   3    1.20    2.50
  15   9   3   -1.10    2.00
  15   9   3    1.10    2.00
  17  -9   3   87.69    7.40
 -17  -9  -3   84.79    7.60
  17  -9   3   92.19    7.00
  17  -9   3   67.89    8.10
  17   9   3   78.29    7.70
  17   9   3  102.09    8.80
  17   9   3   87.19    8.20
  19  -9   3   49.40    4.30
  19  -9   3   43.90    4.70
 -19  -9  -3   45.40    5.30
  19  -9   3   47.60    5.10
  19  -9   3   49.50    4.90
  19   9   3   48.90    5.70
 -19   9  -3   45.70    4.20
  21  -9   3  224.18   17.80
 -21  -9  -3  210.78   18.00
  21  -9   3  218.68   17.50
  21  -9   3  222.88   17.70
 -21   9  -3  242.18   17.60
  21   9   3  249.97   18.20
  23  -9   3    6.00    2.20
  23  -9   3    7.50    2.80
 -23  -9  -3    5.20    2.30
  23  -9   3    7.10    1.60
 -23   9  -3    5.90    1.50
  25  -9   3   84.99    7.30
  25  -9   3   88.59    7.10
 -25  -9  -3   79.19    7.50
  25  -9   3   92.59    7.00
 -25   9  -3   81.29    7.00
  27  -9   3    2.80    1.30
  27  -9   3    4.80    1.60
 -27  -9  -3    2.30    2.00
  27  -9   3    1.70    2.50
 -27   9  -3    1.40    1.10
  29  -9   3   21.50    2.50
  29  -9   3   21.50    2.20
  29  -9   3   16.10    2.30
 -29  -9  -3   17.80    2.80
 -29   9  -3   14.40    2.10
  31  -9   3   12.50    1.50
  31  -9   3   14.10    2.10
  31  -9   3   10.10    1.60
 -31  -9  -3   10.10    1.80
  36 -10  -3   -0.80    0.60
  36 -10  -3    0.30    0.80
 -36 -10   3    0.90    0.80
 -34 -10   3  210.78   16.40
  34 -10  -3  214.78   16.30
 -32 -10   3   44.20    4.00
  32 -10  -3   37.30    3.80
  32 -10  -3   35.20    3.40
  32 -10  -3   35.20    3.30
  30 -10  -3  120.69    9.80
  30 -10  -3  112.49    9.50
  30 -10  -3  131.89    9.80
 -30 -10   3  122.39   10.00
  28 -10  -3  156.78   12.30
  28 -10  -3  168.68   12.70
 -28 -10   3  161.58   12.70
  28 -10  -3  148.29   12.30
  26 -10  -3   10.80    1.80
  26 -10  -3   11.40    3.60
  26 -10  -3   12.30    2.30
  24 -10  -3   10.70    2.40
  24 -10  -3   11.90    1.70
  24 -10  -3    9.20    1.80
  24 -10  -3   12.40    2.20
 -24 -10   3   16.80    2.80
  24  10  -3   11.30    2.50
 -22 -10   3   35.90    4.30
  22 -10  -3   35.30    4.20
  22 -10  -3   35.90    3.50
  22 -10  -3   36.90    3.80
  22 -10  -3   31.00    4.60
  22 -10  -3   34.30    3.60
  22  10  -3   36.50    4.70
  20 -10  -3   38.40    3.50
  20 -10  -3   43.80    3.70
  20 -10  -3   29.00    5.10
  20 -10  -3   41.90    4.00
  20 -10  -3   32.80    4.70
 -20 -10   3   43.50    4.60
 -20 -10   3   41.20    4.40
  20 -10  -3   45.40    6.70
  20  10  -3   31.50    6.00
  18 -10  -3   23.50    3.90
 -18 -10   3   28.20    3.40
  18 -10  -3   20.10    2.30
  18 -10  -3   22.80    4.10
  18 -10  -3   25.20    2.80
 -18 -10   3   21.70    3.60
  18 -10  -3   26.00    3.60
  18 -10  -3   24.30    2.80
  18  10  -3   19.00    3.10
 -16 -10   3   17.60    2.80
  16 -10  -3   17.60    3.10
  16 -10  -3   16.70    2.10
  16 -10  -3   14.20    1.80
  16 -10  -3   18.00    3.60
 -16 -10   3   17.10    3.20
  16 -10  -3   13.90    2.60
  16 -10  -3   16.60    2.30
  16  10  -3   17.60    2.80
  16  10  -3   10.70    2.50
  14 -10  -3  268.87   20.60
 -14 -10   3  273.57   21.00
 -14 -10   3  276.07   21.10
 -14 -10   3  292.07   20.80
  14 -10  -3  261.07   20.60
  14 -10  -3  270.27   20.70
  14 -10  -3  252.77   21.20
  14 -10  -3  262.07   21.20
  14  10  -3  286.77   21.20
  14  10  -3  254.47   21.10
 -12 -10   3  173.88   12.80
 -12 -10   3  159.28   13.10
  12 -10  -3  177.48   13.80
 -12 -10   3  163.18   13.20
  12 -10  -3  146.69   12.50
  12 -10  -3  157.38   12.70
 -12 -10   3  183.68   13.30
  12 -10  -3  161.28   12.70
  12  10  -3  165.48   13.10
  12  10  -3  163.68   13.10
  12  10  -3  144.89   13.10
 -10 -10   3  205.68   16.30
  10 -10  -3  201.38   17.00
  10 -10  -3  236.08   16.90
 -10 -10   3  221.88   16.10
  10 -10  -3  197.98   16.50
 -10 -10   3  189.38   16.90
  10  10  -3  196.08   16.30
  10  10  -3  212.18   16.40
  -8 -10   3  311.47   24.10
  -8 -10   3  351.36   23.80
   8 -10  -3  300.17   24.20
   8 -10  -3  290.67   24.30
   8 -10  -3  340.47   24.50
   8  10  -3  310.27   24.00
   8  10  -3  273.87   23.90
   6 -10  -3   16.00    3.00
  -6 -10   3   15.30    2.80
   6 -10  -3   15.20    2.60
   6 -10  -3   17.20    2.90
   6  10  -3   14.20    2.20
   6  10  -3   12.00    2.00
   6  10  -3   12.00    2.10
   4 -10  -3  145.89   12.40
   4 -10  -3  155.78   12.30
   4  10  -3  129.39   11.70
   4  10  -3  149.49   11.70
  -4  10   3  161.48   11.40
   4  10  -3  149.19   11.80
   2 -10  -3   15.30    2.80
   2 -10  -3   14.00    2.60
  -2 -10   3   16.40    3.10
  -2 -10   3   15.70    1.80
   2 -10  -3   14.10    2.90
  -2  10   3   17.10    1.90
   2  10  -3    9.20    1.70
   2  10  -3   13.80    2.00
   2  10  -3   16.40    1.90
   0 -10  -3  404.86   32.80
   0 -10   3  469.05   33.00
   0 -10   3  475.35   32.40
   0 -10  -3  440.26   33.10
   0 -10  -3  424.06   32.70
   0  10   3  483.55   32.40
   0  10  -3  419.26   32.30
   0  10  -3  373.66   32.30
   0  10   3  359.86   32.60
   0  10  -3  413.66   32.40
  -2 -10  -3    2.00    1.80
   2 -10   3    1.80    1.80
  -2 -10  -3    2.60    1.90
  -2 -10  -3    2.40    1.60
   2 -10   3    1.60    1.20
  -2  10  -3    1.90    0.90
   2  10   3    3.30    1.30
   2  10   3    3.00    1.40
  -2  10  -3    2.00    1.00
   4 -10   3   42.80    3.90
   4 -10   3   51.99    4.10
  -4 -10  -3   40.50    4.70
  -4 -10  -3   41.00    4.80
  -4 -10  -3   48.60    4.10
  -4 -10  -3   45.40    4.90
   4 -10   3   44.20    4.90
   4 -10   3   47.40    4.70
   4  10   3   34.00    4.50
   6 -10   3    3.20    2.00
  -6 -10  -3    2.60    1.70
   6 -10   3    3.40    1.00
   6 -10   3    4.10    1.30
   6 -10   3   -0.70    1.60
  -6  10  -3    2.90    0.90
   6  10   3    1.50    1.60
   6  10   3    3.30    1.60
   6  10   3    2.90    1.70
   8 -10   3   85.99    7.10
  -8 -10  -3   80.09    6.70
  -8 -10  -3   84.79    6.50
  -8 -10  -3   68.99    6.60
   8 -10   3   69.29    6.00
   8 -10   3   86.79    6.30
   8 -10   3   60.19    6.70
  -8 -10  -3   72.09    6.90
  -8  10  -3   69.49    6.00
   8  10   3   64.19    6.90
   8  10   3   87.89    6.70
   8  10   3   65.59    8.10
  10 -10   3   60.19    5.00
  10 -10   3   71.89    6.20
 -10 -10  -3   60.59    5.50
 -10 -10  -3   57.89    5.70
 -10 -10  -3   55.29    5.80
  10 -10   3   62.29    5.30
 -10 -10  -3   61.49    5.70
  10  10   3   63.49    5.60
 -10  10  -3   53.39    4.80
  10  10   3   50.09    5.90
  10  10   3   53.39    6.00
  12 -10   3   10.00    2.90
 -12 -10  -3    8.70    2.20
  12 -10   3    8.00    1.50
 -12 -10  -3    8.60    2.30
 -12 -10  -3    8.00    2.20
  12 -10   3    9.50    2.00
 -12 -10  -3    6.00    2.20
  12  10   3    6.70    2.50
  12  10   3    9.60    3.70
  12  10   3    8.40    2.80
 -12  10  -3    5.70    1.00
 -14 -10  -3    5.20    2.40
  14 -10   3    2.00    1.70
 -14 -10  -3    3.50    3.70
  14 -10   3    4.40    3.30
 -14 -10  -3    4.80    2.40
  14 -10   3    3.60    1.60
  14  10   3    0.70    2.20
 -14  10  -3    2.70    1.00
  14  10   3    3.80    2.00
  16 -10   3    1.70    1.70
  16 -10   3    4.20    2.70
 -16 -10  -3   -2.00    2.30
  16 -10   3    1.40    1.60
 -16 -10  -3    1.10    2.20
  16 -10   3    3.00    1.50
  16  10   3    0.90    2.30
  16  10   3    6.50    3.30
  18 -10   3  135.09   11.50
 -18 -10  -3  139.49   11.30
  18 -10   3  131.39   11.00
  18 -10   3  138.99   10.70
  18 -10   3  129.49   10.90
  18  10   3  141.29   11.70
 -20 -10  -3    8.60    2.60
  20 -10   3    7.10    1.70
  20 -10   3    8.60    2.50
  20 -10   3    6.80    2.00
  20 -10   3    7.50    2.10
  20  10   3    9.30    2.60
 -22 -10  -3  226.98   18.50
  22 -10   3  238.98   18.20
  22 -10   3  240.48   18.10
  22 -10   3  228.28   18.30
 -22  10  -3  242.78   18.10
 -24 -10  -3    5.60    2.10
  24 -10   3    8.50    1.90
  24 -10   3    7.00    2.40
  24 -10   3    6.60    1.50
  26 -10   3  187.68   15.80
  26 -10   3  237.78   16.10
 -26  10  -3  194.18   15.80
  28 -10   3   16.80    2.00
 -28 -10  -3   16.00    2.60
  28 -10   3   13.00    2.00
  28 -10   3   16.10    2.20
 -30 -10  -3    2.90    1.00
  30 -10   3    2.40    0.80
  30 -10   3    4.80    0.90
  33 -11  -3    1.10    1.00
  33 -11  -3    1.00    1.00
 -33 -11   3    2.90    1.50
 -31 -11   3    3.20    1.50
  31 -11  -3    0.90    0.70
  31 -11  -3    0.80    1.00
  31 -11  -3   -0.40    1.30
  29 -11  -3   66.99    6.70
  29 -11  -3   69.49    6.20
 -29 -11   3   84.39    6.80
  29 -11  -3   92.79    7.20
  27 -11  -3   18.90    2.30
  27 -11  -3   12.80    2.10
  27 -11  -3   16.90    2.50
 -27 -11   3   23.90    3.40
  25 -11  -3  115.19    9.10
 -25 -11   3  119.29    9.30
  25 -11  -3  105.99    8.70
  25 -11  -3  106.29    9.10
  25 -11  -3  108.99    8.80
  23 -11  -3    8.00    1.80
 -23 -11   3   15.50    2.80
  23 -11  -3    9.10    2.20
  23  11  -3   10.20    2.70
 -21 -11   3   34.80    4.00
  21 -11  -3   28.80    2.90
  21 -11  -3   27.10    4.00
  21 -11  -3   27.00    4.00
  21 -11  -3   27.60    3.20
  21 -11  -3   29.50    4.20
  21 -11  -3   29.30    3.40
  21  11  -3   28.00    4.40
  19 -11  -3   42.20    4.10
 -19 -11   3   50.79    5.40
  19 -11  -3   43.70    5.30
  19 -11  -3   47.50    5.20
  19 -11  -3   41.00    5.10
  19 -11  -3   43.20    3.90
 -19 -11   3   55.69    5.10
  19 -11  -3   50.39    4.60
  19  11  -3   39.10    5.30
  17 -11  -3    1.70    2.00
 -17 -11   3    5.40    2.60
  17 -11  -3    3.90    1.70
  17 -11  -3    2.60    2.50
  17 -11  -3    2.60    2.30
  17 -11  -3    2.30    1.30
 -17 -11   3    3.00    1.90
  17 -11  -3    3.50    1.00
  17  11  -3   -3.10    2.20
  15 -11  -3   10.90    4.50
  15 -11  -3    9.20    3.20
  15 -11  -3   13.30    2.10
  15 -11  -3   13.60    2.00
  15 -11  -3   11.70    1.40
  15  11  -3    6.20    2.30
  15  11  -3   12.50    2.50
  13 -11  -3  139.19   11.80
 -13 -11   3  147.79   11.80
  13 -11  -3  118.49   10.80
  13 -11  -3  142.89   11.10
  13 -11  -3  155.48   12.00
 -13 -11   3  156.08   11.30
 -13 -11   3  142.29   11.60
  13 -11  -3  131.29   11.80
 -13 -11   3  145.59   11.50
  13 -11  -3  141.49   11.10
  13  11  -3  125.79   11.60
  13  11  -3  146.69   11.60
 -11 -11   3    5.80    1.70
 -11 -11   3    5.50    2.10
 -11 -11   3    7.60    2.60
 -11 -11   3    5.40    1.90
  11 -11  -3    8.50    2.80
  11 -11  -3    4.80    1.30
  11 -11  -3    5.20    2.20
  11 -11  -3    6.00    2.40
  11 -11  -3    4.10    1.30
  11  11  -3    5.40    1.90
   9 -11  -3  696.73   50.49
   9 -11  -3  671.53   49.80
  -9 -11   3  711.13   49.80
  -9 -11   3  660.73   50.19
  -9 -11   3  656.83   49.99
   9 -11  -3  597.04   50.29
   9 -11  -3  670.93   49.70
  -9 -11   3  688.53   50.29
   9 -11  -3  643.24   50.19
   9  11  -3  644.44   50.09
   9  11  -3  592.54   49.99
   9  11  -3  665.33   50.09
  -7 -11   3  183.28   14.20
   7 -11  -3  173.18   14.50
   7 -11  -3  187.38   14.70
  -7 -11   3  193.88   13.90
  -7 -11   3  189.58   14.50
  -7 -11   3  180.38   14.40
   7 -11  -3  165.28   14.60
   7 -11  -3  180.98   13.90
   7  11  -3  183.88   14.20
   7  11  -3  173.98   14.20
   7  11  -3  156.88   14.20
  -5 -11   3   79.49    6.70
  -5 -11   3   73.89    6.60
  -5 -11   3   66.09    6.20
   5 -11  -3   73.39    5.90
   5 -11  -3   70.09    6.90
   5 -11  -3   77.69    7.00
   5 -11  -3   68.59    6.60
   5  11  -3   75.09    6.20
   5  11  -3   66.19    6.20
   5  11  -3   71.69    6.30
   3 -11  -3  150.68   11.70
  -3 -11   3  140.79   11.40
  -3 -11   3  141.39   10.90
   3 -11  -3  133.29   11.50
  -3 -11   3  151.28   11.50
   3 -11  -3  137.19   11.30
   3 -11  -3  141.69   11.10
   3  11  -3  130.59   10.90
  -3  11   3  128.79   11.40
   3  11  -3  123.99   10.90
   3  11  -3  133.29   11.00
  -1 -11   3   62.49    6.10
  -1 -11   3   66.29    6.20
  -1 -11   3   69.49    5.60
   1 -11  -3   70.79    5.60
   1 -11  -3   65.09    6.40
   1 -11  -3   61.19    6.30
   1 -11  -3   59.89    6.10
  -1 -11   3   68.59    5.90
  -1  11   3   66.79    5.40
   1  11  -3   61.59    5.50
   1  11  -3   59.09    5.50
   1 -11   3    6.10    2.30
  -1 -11  -3    4.20    2.30
   1 -11   3    5.70    2.00
  -1 -11  -3    4.10    1.90
   1 -11   3    5.80    1.50
  -1 -11  -3    6.10    2.20
   1  11   3    2.90    1.50
  -1  11  -3    3.40    1.10
   1  11   3    5.60    1.40
  -3 -11  -3    1.40    2.20
   3 -11   3    4.80    2.30
   3 -11   3    1.90    1.90
   3 -11   3    3.10    1.00
  -3 -11  -3    4.10    1.90
  -3 -11  -3    4.10    1.30
  -3 -11  -3    4.10    2.10
   3 -11   3    3.80    1.40
  -3  11  -3    3.80    1.10
   3  11   3    3.40    1.50
   3  11   3    1.80    1.60
  -5 -11  -3   28.60    3.80
   5 -11   3   24.80    3.50
   5 -11   3   31.60    4.00
  -5 -11  -3   25.60    3.80
  -5 -11  -3   26.20    3.70
  -5 -11  -3   28.50    3.10
   5 -11   3   32.90    3.10
   5 -11   3   23.70    2.70
  -5  11  -3   21.20    2.60
   5  11   3   23.00    3.50
   5  11   3   27.80    3.20
   5  11   3   22.20    3.50
   7 -11   3  671.03   49.40
   7 -11   3  710.53   50.09
   7 -11   3  612.64   49.60
  -7 -11  -3  693.03   49.50
  -7 -11  -3  612.84   50.09
   7 -11   3  622.04   49.20
  -7 -11  -3  676.63   49.70
  -7 -11  -3  636.84   49.80
   7  11   3  692.93   49.70
   7  11   3  666.13   50.19
   7  11   3  586.54   49.90
   9 -11   3   17.80    3.80
   9 -11   3   20.40    3.70
  -9 -11  -3   16.20    3.20
  -9 -11  -3   19.30    3.20
  -9 -11  -3   19.80    3.70
   9 -11   3   15.20    2.70
   9 -11   3   18.20    2.30
  -9 -11  -3   24.50    3.50
   9  11   3   18.20    3.40
   9  11   3   16.10    3.10
   9  11   3   15.00    2.60
 -11 -11  -3  302.87   23.20
  11 -11   3  315.87   23.70
  11 -11   3  280.87   22.80
 -11 -11  -3  267.27   23.20
  11 -11   3  320.47   23.00
 -11 -11  -3  313.67   23.40
 -11 -11  -3  256.27   23.40
  11  11   3  338.07   24.00
  13 -11   3  746.33   56.19
 -13 -11  -3  745.53   56.49
  13 -11   3  763.42   56.99
 -13 -11  -3  760.02   56.59
  13 -11   3  720.43   56.29
  13  11   3  733.63   56.99
  15 -11   3   34.70    3.90
 -15 -11  -3   32.50    4.00
 -15 -11  -3   29.70    3.90
  15 -11   3   38.40    4.90
  15 -11   3   41.40    3.70
 -15 -11  -3   40.80    4.50
  15  11   3   36.60    5.10
 -17 -11  -3  263.67   21.10
  17 -11   3  274.17   20.70
  17 -11   3  264.07   20.90
  17  11   3  280.57   21.50
 -19 -11  -3   34.00    4.40
  19 -11   3   40.00    3.60
  19 -11   3   33.60    3.90
  21 -11   3   48.40    4.30
  21 -11   3   31.80    3.80
  21 -11   3   31.10    4.50
 -21 -11  -3   47.80    4.70
  21 -11   3   48.00    3.90
  23 -11   3   22.40    2.80
  23 -11   3   15.50    2.40
  23 -11   3   20.80    2.50
 -23 -11  -3   19.90    3.40
  25 -11   3   14.60    2.20
  25 -11   3   11.50    1.50
  25 -11   3    9.20    1.50
 -25 -11  -3   10.60    2.00
  27 -11   3  118.79    9.10
  27 -11   3  117.79    9.20
 -27 -11  -3  118.69    9.30
 -29 -11  -3   52.59    4.70
  32 -12  -3   20.60    2.30
 -32 -12   3   25.60    2.40
  32 -12  -3   23.80    2.10
  30 -12  -3    5.70    1.30
  30 -12  -3    4.20    1.10
  28 -12  -3   18.60    2.20
  28 -12  -3   23.70    2.20
  28 -12  -3   18.90    2.60
  26 -12  -3    8.30    2.10
  26 -12  -3    5.80    1.20
  24 -12  -3   15.20    2.30
  24 -12  -3   13.10    2.00
  24 -12  -3   17.80    2.20
  24  12  -3   21.80    3.40
  22 -12  -3   49.10    4.50
  22 -12  -3   44.20    4.20
  22 -12  -3   51.99    4.10
  22 -12  -3   49.00    4.80
  22 -12  -3   41.30    4.60
  22  12  -3   48.80    5.90
  20 -12  -3  165.28   12.30
  20 -12  -3  149.99   12.60
  20 -12  -3  149.29   12.70
  20 -12  -3  154.28   12.00
  20 -12  -3  139.19   12.10
  20 -12  -3  154.58   12.80
  20  12  -3  178.98   12.90
  18 -12  -3   20.80    4.10
  18 -12  -3   27.30    4.10
  18 -12  -3   27.80    4.00
  18 -12  -3   21.40    2.60
  18 -12  -3   23.20    2.90
 -18 -12   3   32.80    3.70
  18 -12  -3   22.20    3.10
 -18 -12   3   29.30    4.10
  18  12  -3   19.80    3.40
 -16 -12   3    7.30    2.80
  16 -12  -3    1.90    2.60
  16 -12  -3    0.60    0.90
 -16 -12   3    3.80    1.90
  16 -12  -3   -0.40    2.10
  16 -12  -3    1.80    2.50
  16 -12  -3    1.40    1.50
  16 -12  -3    2.20    1.40
  16  12  -3   -4.00    2.00
 -14 -12   3   -1.80    1.60
  14 -12  -3    1.20    1.20
  14 -12  -3   -0.10    1.30
 -14 -12   3    2.20    2.40
 -14 -12   3    1.80    1.70
  14 -12  -3    0.80    2.00
  14 -12  -3    2.30    2.60
  14 -12  -3    3.70    2.80
 -12 -12   3   11.20    1.90
  12 -12  -3    8.00    1.60
  12 -12  -3   11.00    2.90
 -12 -12   3   12.90    2.80
  12 -12  -3   11.60    3.20
  12 -12  -3    6.20    1.60
 -12 -12   3    9.90    2.40
  12 -12  -3    7.30    2.40
  12  12  -3    3.90    2.40
  10 -12  -3   48.80    5.60
 -10 -12   3   59.29    5.80
 -10 -12   3   58.29    5.60
 -10 -12   3   58.59    4.80
 -10 -12   3   42.80    5.80
  10 -12  -3   58.29    5.80
  10 -12  -3   52.79    6.20
  10 -12  -3   46.90    4.80
  -8 -12   3   66.69    7.50
  -8 -12   3   96.59    7.50
   8  12  -3   74.49    7.00
   8  12  -3   82.79    7.00
   6 -12  -3   25.80    4.40
  -6 -12   3   32.20    4.00
   6 -12  -3   23.60    2.70
  -6 -12   3   23.90    3.40
  -6 -12   3   27.90    3.70
  -6 -12   3   22.90    2.90
   6 -12  -3   26.40    4.60
   6 -12  -3   21.90    3.70
   6  12  -3   16.90    3.20
   4 -12  -3   34.10    4.40
   4 -12  -3   28.40    4.40
  -4 -12   3   36.40    4.20
  -4 -12   3   33.00    3.50
   4 -12  -3   35.10    4.40
  -4 -12   3   28.00    3.80
   4 -12  -3   28.10    3.10
  -4 -12   3   38.20    4.40
  -4  12   3   34.10    3.30
   4  12  -3   26.20    3.40
   4  12  -3   33.60    3.90
  -2 -12   3   66.99    6.30
  -2 -12   3   80.19    7.10
  -2 -12   3   76.89    6.80
   2 -12  -3   73.79    7.00
   2 -12  -3   76.99    6.00
  -2 -12   3   77.09    6.20
   2 -12  -3   72.79    7.10
   2 -12  -3   71.89    6.80
  -2  12   3   63.19    6.30
   2  12  -3   65.49    6.20
   0 -12   3   27.50    3.40
   0 -12   3   30.40    4.30
   0 -12  -3   36.80    5.10
   0 -12  -3   30.70    3.20
   0 -12   3   30.20    4.10
   0 -12  -3   32.30    4.30
   0 -12  -3   29.50    4.60
   0 -12   3   31.10    3.30
   0  12  -3   26.90    3.10
   0  12   3   24.90    3.50
   0  12  -3   28.90    3.40
  -2 -12  -3   36.70    6.10
   2 -12   3   45.90    5.50
  -2 -12  -3   38.50    3.60
   2 -12   3   36.10    3.30
  -2  12  -3   43.00    3.60
   2  12   3   30.40    4.30
  -2  12  -3   33.70    3.50
   2  12   3   34.40    4.70
   4 -12   3   49.80    5.20
  -4 -12  -3   41.30    5.10
  -4 -12  -3   46.80    5.00
   4 -12   3   33.20    6.70
   4 -12   3   53.69    4.30
  -4 -12  -3   47.10    5.90
   4  12   3   34.00    4.80
   4  12   3   46.00    4.40
  -4  12  -3   44.60    3.90
  -4  12  -3   38.50    3.90
   6 -12   3   64.69    6.60
  -6 -12  -3   66.49    7.00
   6 -12   3   63.49    5.80
  -6 -12  -3   78.59    6.10
   6 -12   3   78.29    6.20
  -6 -12  -3   73.39    7.10
  -6 -12  -3   74.99    6.90
   6 -12   3   79.99    7.10
   6  12   3   67.89    7.00
   8 -12   3   98.99    8.70
  -8 -12  -3   94.39    8.60
   8 -12   3   81.19    8.10
  -8 -12  -3  100.69    7.90
   8 -12   3  107.89    8.00
  -8 -12  -3   94.29    8.40
  -8 -12  -3   90.19    8.70
   8 -12   3   96.29    7.60
   8  12   3   79.09    8.60
   8  12   3  105.49    8.90
 -10 -12  -3  107.69   10.10
 -10 -12  -3  125.19    9.60
  10 -12   3  122.89    9.60
  10 -12   3  116.59    9.20
  10 -12   3  121.79   10.20
 -10 -12  -3  120.89    9.90
 -10 -12  -3  116.09   10.00
  10  12   3  101.59   10.20
  12 -12   3   35.50    4.90
 -12 -12  -3   31.00    4.30
  12 -12   3   36.30    3.60
 -12 -12  -3   34.90    4.30
 -12 -12  -3   33.60    4.30
 -12 -12  -3   41.40    4.40
  12 -12   3   34.00    4.00
  12  12   3   28.00    4.80
 -14 -12  -3    1.20    2.20
  14 -12   3    0.70    1.70
  14 -12   3    1.60    3.70
 -14 -12  -3    2.40    1.80
  14  12   3    0.00    2.50
  16 -12   3   -1.10    1.60
 -16 -12  -3   -2.60    1.90
  16 -12   3    1.60    1.40
  16 -12   3    0.40    2.30
  16  12   3   -2.60    2.50
  18 -12   3   54.39    4.50
  18 -12   3   48.50    5.10
 -18 -12  -3   52.39    5.20
  18 -12   3   44.60    4.80
  18  12   3   53.19    5.50
  20 -12   3    8.70    1.50
 -20 -12  -3    8.20    2.00
  20 -12   3    8.10    1.90
  20 -12   3    8.40    1.90
  20  12   3   12.90    2.60
  22 -12   3   27.10    2.90
  22 -12   3   32.10    3.30
 -22 -12  -3   28.60    3.70
 -24 -12  -3   18.20    2.40
  24 -12   3   14.90    1.90
  24 -12   3   16.10    2.20
  26 -12   3    1.80    0.80
 -26 -12  -3    2.60    1.00
  26 -12   3    3.00    0.80
 -29 -13   3    3.20    1.00
  27 -13  -3   18.00    2.20
 -27 -13   3   24.20    2.60
  25 -13  -3   46.60    3.90
  25 -13  -3   43.70    4.30
 -25 -13   3   52.79    4.40
  23 -13  -3    4.00    1.10
  23 -13  -3    4.30    1.00
 -23 -13   3    9.30    1.80
  23 -13  -3    1.30    1.30
  23  13  -3    6.40    3.10
  21 -13  -3    1.80    1.40
  21 -13  -3    0.00    1.60
  21 -13  -3    2.90    2.20
  21 -13  -3    4.00    1.50
  21 -13  -3    2.80    1.90
  21 -13  -3    4.60    1.40
 -21 -13   3    5.40    1.70
  21  13  -3    3.60    2.20
  19 -13  -3    2.00    2.10
  19 -13  -3    1.40    0.90
  19 -13  -3    0.60    1.70
  19 -13  -3   -0.50    1.30
  19 -13  -3    0.00    2.20
 -19 -13   3    4.40    1.80
  19 -13  -3    1.10    1.20
  19  13  -3   -3.20    2.10
 -17 -13   3    6.20    1.80
  17 -13  -3    3.50    2.40
  17 -13  -3    3.30    2.10
  17 -13  -3    0.10    1.20
  17 -13  -3    2.70    1.30
 -17 -13   3    7.60    2.80
  17 -13  -3    3.70    2.40
 -15 -13   3   30.30    4.90
  15 -13  -3   27.60    4.20
  15 -13  -3   30.00    3.20
  15  13  -3   25.50    4.20
 -13 -13   3  201.68   15.10
  13 -13  -3  177.58   15.10
  13 -13  -3  194.58   15.20
  13 -13  -3  186.58   15.10
  13 -13  -3  159.58   14.70
 -13 -13   3  181.68   15.00
 -13 -13   3  197.48   14.50
  13  13  -3  180.58   15.00
 -11 -13   3    7.20    2.60
 -11 -13   3    0.70    1.40
  11 -13  -3    0.60    1.40
 -11 -13   3    1.20    2.10
  11 -13  -3    4.90    2.50
  11 -13  -3    3.80    2.60
  11 -13  -3    0.00    2.30
  -9 -13   3   35.30    3.60
   9 -13  -3   49.00    5.00
   9 -13  -3   48.10    5.30
   9 -13  -3   41.20    5.10
  -9 -13   3   46.70    4.70
   9 -13  -3   36.50    3.80
  -9 -13   3   33.20    4.20
   9  13  -3   28.20    4.30
   7 -13  -3   36.30    5.20
  -7 -13   3   45.10    4.90
   7 -13  -3   46.30    5.00
  -7 -13   3   51.99    5.20
  -7 -13   3   40.40    4.60
  -7 -13   3   34.30    4.00
   7 -13  -3   47.80    5.70
   7 -13  -3   39.20    3.90
   7  13  -3   31.70    4.40
   5 -13  -3    3.00    1.40
  -5 -13   3    2.10    1.70
  -5 -13   3    6.00    2.40
  -5 -13   3   10.10    2.80
  -5 -13   3    2.30    1.70
   5 -13  -3    8.90    3.10
   5 -13  -3    2.70    2.20
   5 -13  -3    5.90    2.60
  -5  13   3   11.00    1.70
   3 -13  -3  196.18   15.80
   3 -13  -3  200.58   16.00
  -3 -13   3  206.98   15.90
   3 -13  -3  201.78   16.00
  -3 -13   3  179.78   15.30
   3 -13  -3  189.28   15.00
  -3 -13   3  204.88   15.70
  -3 -13   3  190.98   15.20
   3  13  -3  179.58   15.20
   1 -13  -3    7.20    2.60
   1 -13  -3    3.90    2.60
   1 -13  -3   -0.40    2.20
  -1 -13   3   -0.60    1.40
  -1 -13   3    3.70    2.30
   1 -13  -3    0.30    1.20
  -1 -13   3    3.10    2.40
   1  13  -3    1.90    1.20
  -1  13   3    0.90    1.40
   1 -13   3   78.29    7.50
  -1 -13  -3   81.39    6.70
  -1 -13  -3   80.99    7.60
  -1 -13  -3   86.59    7.70
   1 -13   3   84.69    6.90
  -1 -13  -3   82.59    7.90
   1 -13   3   88.69    7.60
  -1  13  -3   74.19    6.70
   1  13   3   65.09    7.20
   3 -13   3    4.20    2.50
  -3 -13  -3    5.80    2.60
   3 -13   3    4.90    2.40
  -3 -13  -3    3.20    2.60
  -3 -13  -3    2.90    2.40
  -3 -13  -3    2.90    1.50
   3 -13   3    2.70    1.50
   3  13   3   -1.40    1.70
  -3  13  -3    2.80    1.10
  -5 -13  -3    3.20    1.50
   5 -13   3    4.30    2.30
  -5 -13  -3    4.80    2.80
  -5 -13  -3    9.10    2.80
   5 -13   3    4.50    1.60
   5 -13   3    2.30    1.10
   5 -13   3    6.40    2.90
  -5 -13  -3    3.30    2.20
  -5  13  -3    5.70    1.20
  -7 -13  -3    4.60    2.20
   7 -13   3    4.00    2.60
   7 -13   3    1.00    3.10
  -7 -13  -3    4.00    2.60
  -7 -13  -3    7.80    2.60
   7 -13   3    3.30    1.30
   7 -13   3    3.30    1.60
   7  13   3   -0.20    2.20
   9 -13   3   86.09    7.90
  -9 -13  -3  104.09    8.10
   9 -13   3   99.59    7.80
   9 -13   3   87.49    8.50
  -9 -13  -3  108.19    8.60
   9 -13   3   83.09    8.00
  -9 -13  -3   97.29    9.40
   9  13   3   93.79    8.70
 -11 -13  -3   34.00    3.50
  11 -13   3   27.60    3.70
  11 -13   3   29.50    3.10
 -11 -13  -3   23.60    3.80
 -11 -13  -3   29.50    4.80
 -11 -13  -3   30.40    4.10
  11 -13   3   31.30    4.40
  11  13   3   30.80    4.10
 -13 -13  -3  157.08   11.20
 -13 -13  -3  135.69   11.30
  13 -13   3  149.88   10.90
  13 -13   3  133.69   11.10
  13 -13   3  138.19   11.70
 -13 -13  -3  126.29   11.40
  15 -13   3   33.60    3.80
 -15 -13  -3   41.40    4.00
  15 -13   3   42.10    3.60
  15 -13   3   31.00    4.30
  15  13   3   39.70    4.90
  17 -13   3   12.60    2.10
  17 -13   3   14.80    1.90
 -17 -13  -3   11.30    2.30
  17 -13   3   11.20    2.90
  17  13   3   18.70    2.80
  19 -13   3    3.90    1.50
  19 -13   3    7.50    1.30
 -19 -13  -3    5.20    1.70
  19 -13   3    4.60    1.60
  19  13   3    8.70    1.80
 -21 -13  -3   37.10    3.30
  21 -13   3   27.60    3.10
  21 -13   3   34.20    2.90
  23 -13   3   26.90    2.70
  23 -13   3   21.10    2.40
 -23 -13  -3   30.30    2.50
 -26 -14   3    3.30    1.20
 -26 -14   3    2.10    0.80
 -24 -14   3    0.80    1.20
 -22 -14   3    2.30    1.20
  22 -14  -3   -0.40    0.90
  22  14  -3    1.50    1.40
  20 -14  -3   15.30    2.70
  20 -14  -3    8.20    1.40
  20 -14  -3    3.50    2.20
 -20 -14   3    9.50    1.60
  20  14  -3    7.80    2.10
 -18 -14   3   75.09    6.30
  18 -14  -3   75.09    6.70
  18 -14  -3   69.79    6.80
  18 -14  -3   75.19    6.30
  18 -14  -3   71.29    5.90
  16 -14  -3   94.49    9.20
  16 -14  -3   88.99    9.60
 -16 -14   3  116.69    8.90
  16 -14  -3  109.39    9.30
 -16 -14   3  126.09    9.50
  16  14  -3  120.59    9.40
  14 -14  -3   67.79    6.30
  14 -14  -3   58.09    5.10
  14 -14  -3   61.59    5.90
 -14 -14   3   72.09    6.30
 -14 -14   3   50.69    5.50
  14 -14  -3   72.59    6.20
 -14 -14   3   61.19    5.10
 -14 -14   3   49.40    5.50
  14  14  -3   62.29    6.00
 -12 -14   3  278.87   20.50
  12 -14  -3  265.47   20.30
 -12 -14   3  251.17   20.00
  12 -14  -3  285.47   20.60
  12 -14  -3  231.48   19.80
 -12 -14   3  234.88   20.20
  12 -14  -3  263.97   20.50
  12  14  -3  268.77   21.50
  10 -14  -3   86.29    7.80
 -10 -14   3   73.99    6.70
 -10 -14   3   93.89    7.70
  10 -14  -3   73.59    6.60
  10 -14  -3   89.39    7.50
  10 -14  -3   72.89    7.40
 -10 -14   3   70.49    7.20
  10  14  -3   83.79    7.20
  -8 -14   3   53.29    5.20
  -8 -14   3   49.80    5.20
   8 -14  -3   54.89    6.20
   8 -14  -3   61.99    6.40
   8 -14  -3   44.20    4.40
   8 -14  -3   49.99    5.50
   8  14  -3   37.70    4.90
   6 -14  -3    3.80    3.80
  -6 -14   3    7.30    2.80
   6 -14  -3   10.00    4.30
  -6 -14   3   16.00    5.10
  -6 -14   3    3.90    2.20
   6 -14  -3   10.70    3.90
   4 -14  -3   37.10    3.50
  -4 -14   3   32.00    4.90
   4 -14  -3   45.90    7.00
  -4  14   3   29.70    4.50
   4  14  -3   34.50    3.80
   2 -14  -3  125.89    9.40
  -2 -14   3  119.89   10.60
  -2 -14   3  104.29    9.70
   2 -14  -3  120.29   10.40
   2  14  -3  124.89    9.70
  -2  14   3  115.19   10.00
   0 -14  -3    4.40    1.50
   0 -14  -3    8.90    3.30
   0 -14   3    7.00    2.70
   0 -14   3    7.90    3.60
   0  14   3    3.60    1.70
   0  14  -3    5.80    1.50
   2 -14   3  315.27   27.60
  -2 -14  -3  330.87   26.30
   2 -14   3  367.46   26.80
  -2 -14  -3  409.06   27.90
   2  14   3  309.57   26.80
   4 -14   3  170.98   15.20
  -4 -14  -3  189.48   15.40
  -4 -14  -3  180.58   14.60
   4 -14   3  185.38   14.60
  -4 -14  -3  206.48   15.30
  -4 -14  -3  201.78   15.30
   4 -14   3  183.78   15.00
   4  14   3  184.38   15.40
  -4  14  -3  194.58   14.60
   6 -14   3   51.79    5.60
  -6 -14  -3   62.29    5.80
   6 -14   3   43.70    5.10
  -6 -14  -3   54.79    5.50
  -6 -14  -3   39.20    4.40
  -6 -14  -3   49.70    5.50
   6 -14   3   42.70    4.60
  -6  14  -3   52.29    4.30
   8 -14   3  204.88   15.70
  -8 -14  -3  199.88   15.90
  -8 -14  -3  175.28   16.40
  -8 -14  -3  224.28   16.50
   8 -14   3  218.88   16.00
   8 -14   3  193.38   16.00
   8 -14   3  204.48   16.60
  -8 -14  -3  222.38   16.30
   8  14   3  211.78   16.60
 -10 -14  -3    5.20    2.10
 -10 -14  -3    1.30    1.30
  10 -14   3    3.00    1.90
  10 -14   3   -0.20    1.60
 -10 -14  -3    1.40    2.00
  10 -14   3    3.40    2.30
  10  14   3   -0.90    2.10
 -12 -14  -3   15.80    2.90
  12 -14   3   21.60    3.50
  12 -14   3   20.20    2.90
  12  14   3   22.40    3.70
 -14 -14  -3   12.80    1.90
  14 -14   3   10.10    2.70
  14 -14   3   17.80    1.90
 -14 -14  -3   14.50    1.90
  14 -14   3    7.70    2.10
 -14 -14  -3   10.50    2.00
  14  14   3   17.40    2.50
 -16 -14  -3    0.80    1.30
  16 -14   3    0.40    1.50
  16 -14   3   -0.30    1.20
 -16 -14  -3    2.30    1.00
  16 -14   3    2.00    0.90
  16  14   3    0.90    1.50
 -18 -14  -3   89.19    7.30
  18 -14   3  100.09    7.50
  20 -14   3   11.10    1.20
  20 -14   3    6.80    1.30
 -23 -15   3    2.30    0.70
 -21 -15   3   49.90    4.20
 -19 -15   3    7.40    1.40
  19 -15  -3    6.30    1.40
 -17 -15   3   50.29    4.40
  17 -15  -3   44.70    4.60
  17 -15  -3   55.09    5.10
  17 -15  -3   49.00    4.20
  15 -15  -3    0.80    1.20
  15 -15  -3    2.50    1.90
 -15 -15   3   -1.00    2.00
  15 -15  -3    1.50    1.70
  15  15  -3   -1.10    1.50
  13 -15  -3   29.30    2.70
 -13 -15   3   28.40    3.20
  13 -15  -3   31.70    3.40
  13 -15  -3   26.50    5.00
  13 -15  -3   29.90    4.40
  13  15  -3   23.60    3.60
  11 -15  -3   35.10    3.20
 -11 -15   3   30.20    3.70
  11 -15  -3   46.30    4.80
 -11 -15   3   34.70    3.70
  11 -15  -3   40.30    4.40
  11  15  -3   32.50    4.10
  -9 -15   3    8.20    1.70
   9 -15  -3   11.50    2.80
   9 -15  -3    8.70    1.40
   9 -15  -3    6.80    2.00
   9  15  -3    3.40    1.70
   7 -15  -3   37.90    3.70
  -7 -15   3   35.00    3.70
   7 -15  -3   36.90    4.40
   7 -15  -3   43.00    4.60
   7 -15  -3   46.60    5.10
  -7 -15   3   28.00    4.10
  -5 -15   3   98.39    9.20
  -5 -15   3  119.09    9.40
   5 -15  -3  116.19    9.50
  -5 -15   3  105.19    8.60
   5 -15  -3  115.39    8.90
   5 -15  -3  123.79    9.70
   5 -15  -3  108.89    9.20
   5  15  -3  101.59    8.90
  -5  15   3   90.89    9.00
  -3 -15   3    3.40    2.10
   3 -15  -3    8.00    2.60
  -3 -15   3    9.30    2.60
  -1 -15   3   43.30    4.10
   1 -15  -3   43.80    5.10
  -1 -15   3   50.69    5.10
  -1 -15   3   49.20    5.00
   1 -15  -3   49.50    5.10
   1  15  -3   37.50    4.00
  -1  15   3   34.30    4.20
   1 -15   3   32.60    4.00
  -1 -15  -3   25.30    3.50
   1 -15   3   23.80    3.80
  -1 -15  -3   28.10    4.00
   1 -15   3   23.60    3.10
  -1 -15  -3   27.40    4.10
  -1  15  -3   24.00    2.80
   3 -15   3    2.60    1.50
   3 -15   3    4.20    2.30
   3 -15   3    4.10    2.10
  -3 -15  -3    1.90    1.60
  -3 -15  -3    4.10    2.30
  -3 -15  -3    5.10    2.10
   3  15   3   -0.60    2.00
   5 -15   3    1.90    1.50
  -5 -15  -3    8.30    2.40
  -5 -15  -3    3.90    2.30
   5 -15   3    1.00    2.70
   5 -15   3    2.30    2.20
  -5 -15  -3    5.50    2.00
  -5 -15  -3    1.40    1.10
  -5  15  -3    3.90    0.90
  -7 -15  -3    8.80    2.00
  -7 -15  -3    6.90    2.90
   7 -15   3    2.30    1.50
  -7 -15  -3    4.80    2.50
  -7 -15  -3    5.80    1.20
   7 -15   3    2.40    2.00
   7  15   3    2.20    1.80
  -9 -15  -3   33.90    3.70
  -9 -15  -3   27.30    2.60
  -9 -15  -3   20.90    3.20
   9  15   3   31.30    3.70
  11 -15   3    8.50    1.20
  11 -15   3    6.60    1.50
 -11 -15  -3   11.40    1.90
 -11 -15  -3    6.50    1.60
 -11 -15  -3   10.40    1.40
  11 -15   3    9.60    2.10
  11  15   3    7.70    2.80
  13 -15   3   35.60    3.30
 -13 -15  -3   36.10    3.00
  13 -15   3   36.70    3.70
  15 -15   3    4.80    1.40
  15 -15   3    8.20    1.30
  15  15   3   10.90    1.70
  17 -15   3   39.80    3.30
 -18 -16   3    1.00    0.70
  16 -16  -3    6.90    1.40
  16 -16  -3   11.40    1.80
  14 -16  -3   48.30    4.20
 -14 -16   3   37.30    3.70
 -12 -16   3    3.90    1.30
  12 -16  -3    4.60    1.70
  12 -16  -3    2.10    1.10
  12 -16  -3    4.60    1.80
  12  16  -3    3.40    1.40
  10 -16  -3   29.10    3.40
 -10 -16   3   28.60    3.10
  10 -16  -3   31.90    3.70
 -10 -16   3   38.60    3.90
  10 -16  -3   34.80    3.90
  10  16  -3   26.00    3.30
   8 -16  -3   12.20    2.50
   8 -16  -3   11.20    2.20
  -8 -16   3    4.00    1.60
   8 -16  -3    8.00    1.80
  -8 -16   3    6.40    1.40
   8  16  -3    5.20    1.60
   6 -16  -3    7.30    1.70
  -6 -16   3    7.80    1.50
   6 -16  -3   10.20    2.30
  -6 -16   3    3.80    1.70
   6  16  -3    8.20    1.50
  -4 -16   3    6.20    1.90
   4 -16  -3    5.50    1.70
  -4 -16   3    3.40    1.40
   4 -16  -3    8.00    2.20
   4 -16  -3    5.70    1.10
   4 -16  -3    8.40    2.60
   4  16  -3    3.20    1.20
  -2 -16   3   37.80    3.70
  -2 -16   3   49.60    4.50
  -2 -16   3   35.30    4.20
   2 -16  -3   42.90    5.00
   2 -16  -3   46.30    4.40
   2 -16  -3   44.10    4.60
   2  16  -3   36.60    3.70
  -2  16   3   38.40    3.70
   0 -16  -3   12.30    1.80
   0 -16  -3   14.50    3.00
   0 -16   3    8.50    2.30
   0 -16   3   14.50    2.20
   0 -16   3   20.60    3.00
   0  16   3   14.00    2.10
   0  16  -3   14.70    1.90
  -2 -16  -3   83.09    7.40
   2 -16   3   99.09    7.50
  -2 -16  -3   81.29    8.00
   2 -16   3  107.99    7.80
   2  16   3  102.69    7.90
  -4 -16  -3   72.19    5.80
   4 -16   3   68.59    5.80
  -4 -16  -3   50.69    4.80
   4 -16   3   61.19    5.20
   4  16   3   61.99    5.50
  -6 -16  -3    5.50    0.80
  -6 -16  -3    7.70    1.80
   6 -16   3    4.80    1.30
   6 -16   3    5.80    1.80
  -6 -16  -3    3.30    1.60
   6  16   3    6.40    1.50
   8 -16   3   -1.40    0.90
  -8 -16  -3    0.90    1.80
  -8 -16  -3   -0.80    1.10
   8 -16   3    0.60    1.40
   8  16   3    1.10    1.20
  10 -16   3   -1.80    1.00
  10 -16   3    0.00    1.30
  10  16   3    0.30    1.30
  12 -16   3    4.00    0.80
  12 -16   3    2.50    0.90
 -11 -17   3    1.00    0.80
  11 -17  -3    0.70    1.30
  11 -17  -3    1.50    1.00
  -9 -17   3   29.40    2.70
   9 -17  -3   30.30    3.10
   5 -17  -3   95.49    8.70
   5 -17  -3  116.19    8.70
  -3 -17   3   95.39    7.70
  -1 -17   3   14.10    2.60
  -1 -17   3   15.10    2.20
   1 -17  -3   21.90    3.10
   1 -17   3   13.30    1.70
  -1 -17  -3   13.50    2.20
   3 -17   3   15.60    1.70
  -3 -17  -3   13.40    1.90
  -5 -17  -3   -0.50    1.00
   5 -17   3    1.20    0.70
  -5 -17  -3    0.30    1.10
   5 -17   3    0.70    0.90
 -44   0   4    6.10    1.20
 -42   0   4   33.40    3.40
 -42   0   4   27.10    3.20
  42   0  -4   34.30    3.30
  40   0  -4   15.00    2.30
 -40   0   4   18.00    2.90
 -38   0   4   17.60    3.20
 -38   0   4   12.00    2.30
  38   0  -4   13.90    2.20
  38   0  -4   10.70    1.90
  36   0  -4  121.39    9.70
  36   0  -4  113.99    9.20
 -36   0   4  112.79    9.90
  34   0  -4    1.10    1.40
  34   0  -4    0.50    1.50
 -34   0   4    5.60    2.10
  34   0  -4    1.40    6.10
 -34   0   4    2.60    2.00
 -32   0   4   20.60    3.50
  32   0  -4    8.40    5.50
  32   0  -4   15.90    2.70
  30   0  -4  238.28   20.20
 -30   0   4  220.58   17.50
  30   0  -4  242.78   17.10
 -30   0   4  222.28   17.50
  30   0  -4  196.78   17.10
  28   0  -4  451.15   32.40
  28   0  -4  413.06   32.50
  28   0  -4  448.06   34.80
  28   0  -4  389.66   32.40
 -28   0   4  436.16   32.70
 -28   0   4  432.56   32.80
  26   0  -4   39.60    5.90
 -26   0   4   37.30    3.90
 -24   0   4  375.96   28.70
  22   0  -4   15.70    3.50
 -22   0   4   16.10    2.10
 -20   0   4 1121.89   96.99
  20   0  -4 1391.16   98.09
  20   0  -4 1356.86   96.89
  18   0  -4  228.28   17.50
  18   0  -4  240.18   18.50
 -18   0   4  181.98   16.50
  18   0  -4  213.68   17.50
  18   0  -4  224.48   16.50
  16   0  -4  370.16   29.20
 -16   0   4  333.67   28.60
  16   0  -4  430.76   29.80
  16   0  -4  374.06   29.30
  16   0  -4  384.86   28.50
 -14   0   4    4.50    0.90
  14   0  -4    6.00    0.90
  14   0  -4    4.90    0.80
  14   0  -4    4.90    2.00
  14   0  -4    6.30    1.70
  14   0  -4    6.50    1.50
  12   0  -4   20.40    2.60
  12   0  -4   26.40    2.90
 -12   0   4   20.00    2.00
  12   0  -4   21.20    1.90
 -12   0   4   23.30    2.90
  12   0  -4   21.10    1.90
  10   0  -4 2481.95  188.48
  10   0  -4 2516.85  188.58
 -10   0   4 2521.95  188.58
  -8   0   4 1705.53  125.19
   8   0  -4 1670.93  125.09
   8   0  -4 1609.34  125.09
   6   0  -4 9849.51  758.72
  -6   0   4 9999.00  757.72
   4   0  -4  693.33   53.09
  -4   0   4  713.73   53.09
   4   0  -4  677.43   52.99
  -4   0   4  718.03   52.69
  -2   0   4 1007.90   74.39
   2   0  -4  961.40   74.29
   0   0   4  282.57   20.80
   0   0  -4  263.57   21.30
   0   0   4  276.77   21.20
  -2   0  -4 1233.38   89.19
   2   0   4 1156.58   89.09
  -2   0  -4 1146.99   89.29
   4   0   4  184.28   14.60
  -4   0  -4  179.98   14.80
   4   0   4  184.18   14.00
  -4   0  -4  182.58   15.20
   6   0   4  884.51   62.19
  -6   0  -4  845.92   63.19
   6   0   4  793.02   62.89
  -6   0  -4  777.32   63.39
   8   0   4  121.89   10.20
  -8   0  -4  109.09   11.50
  -8   0  -4  119.09   10.60
   8   0   4  119.19    9.20
  10   0   4  545.25   38.80
  10   0   4  499.25   39.80
 -10   0  -4  505.15   40.20
 -10   0  -4  491.45   40.70
  12   0   4  314.87   22.90
  12   0   4  286.57   24.20
 -12   0  -4  289.67   24.90
 -14   0  -4  386.26   34.40
  14   0   4  425.36   31.70
 -14   0  -4  425.56   31.80
  16   0   4   88.99    7.70
 -16   0  -4  100.19    7.80
 -18   0  -4    3.90    1.40
  18   0   4   -1.30    0.90
  20   0   4  368.46   31.40
  20   0   4  445.86   31.10
 -20   0  -4  409.06   31.30
 -22   0  -4   31.40    3.70
 -22   0  -4   20.90    3.20
  22   0   4   24.90    3.10
  24   0   4  153.68   11.70
 -24   0  -4  149.69   11.90
 -24   0  -4  134.49   11.80
  24   0   4  147.19   17.20
  26   0   4   17.30    2.60
  26   0   4   11.70   11.50
 -26   0  -4   21.90    3.70
 -26   0  -4   19.30    3.20
 -28   0  -4  371.86   28.70
 -28   0  -4  370.36   28.70
 -32   0  -4   58.29    5.60
 -32   0  -4   63.19    5.80
  32   0   4   64.29    5.60
 -34   0  -4    3.90    1.70
  34   0   4    2.30    1.50
 -34   0  -4    1.00    1.20
  36   0   4  152.08   10.20
 -36   0  -4  112.19   10.30
 -43  -1   4    1.80    1.40
 -43   1   4    0.30    1.00
 -43   1   4   -0.10    1.00
 -41  -1   4   54.69    5.20
  41  -1  -4   50.89    4.90
 -41  -1   4   69.69    5.50
 -41   1   4   64.29    5.40
  39  -1  -4   20.40    2.60
 -39  -1   4   27.10    3.60
 -39  -1   4   20.60    3.30
 -39   1   4   22.00    3.30
 -39   1   4   23.70    3.50
 -37  -1   4    6.60    2.30
  37  -1  -4    2.40    1.40
 -37  -1   4    6.40    2.20
  37  -1  -4    3.80    1.70
 -37   1   4    4.50    2.10
  37   1  -4    2.30    1.50
 -37   1   4    6.70    2.20
 -35  -1   4  137.89   11.10
  35  -1  -4  138.39   10.40
 -35  -1   4  127.19   11.00
  35  -1  -4  124.79   10.50
  35   1  -4  133.29   10.80
 -35   1   4  129.69   10.90
 -35   1   4  129.19   10.90
 -33  -1   4  101.49    8.90
  33  -1  -4   94.19    8.30
  33  -1  -4  106.09    8.20
 -33  -1   4  104.19    8.90
  33  -1  -4  111.89   13.30
 -33   1   4  101.99    8.80
  33   1  -4   93.39    8.20
 -33   1   4   97.69    8.70
  33   1  -4   97.09   14.00
  33   1  -4  112.29    8.20
  31  -1  -4   10.40    1.80
  31  -1  -4    9.30    1.60
 -31  -1   4   11.00    2.50
 -31  -1   4   10.90    2.40
  31  -1  -4    7.00    1.70
  31  -1  -4   10.20    4.80
  31   1  -4    7.70    1.60
 -31   1   4   10.80    2.20
  31   1  -4    9.80    5.60
 -31   1   4   10.70    2.20
  31   1  -4    9.70    1.70
  29  -1  -4  142.79   11.60
 -29  -1   4  148.29   12.00
  29  -1  -4  134.99   11.60
  29  -1  -4  161.58   11.50
  29  -1  -4  148.39   14.10
 -29  -1   4  148.89   12.00
  29   1  -4  155.48   14.90
 -29   1   4  143.09   11.90
 -29   1   4  150.48   11.90
  27  -1  -4    1.70    3.10
  27  -1  -4    1.90    1.10
 -27  -1   4    2.20    2.10
 -27  -1   4    1.90    1.50
  27   1  -4    0.70    3.80
 -27   1   4    2.90    1.50
 -25  -1   4   42.70    4.10
  25  -1  -4   41.90    6.00
 -25   1   4   40.80    3.90
  25   1  -4   30.60    5.80
 -23  -1   4  157.48   12.00
  23  -1  -4  158.18   13.30
  23   1  -4  148.09   12.00
 -23   1   4  146.89   11.90
  23   1  -4  149.69   13.80
 -21  -1   4  152.98   13.60
  21  -1  -4  184.98   14.40
  21   1  -4  170.58   13.30
  21   1  -4  181.48   14.90
  19  -1  -4  496.55   34.40
 -19  -1   4  378.36   33.00
  19  -1  -4  450.35   33.70
  19  -1  -4  429.26   32.80
  19   1  -4  461.65   33.10
 -19   1   4  376.16   32.90
  19   1  -4  459.95   34.10
  19   1  -4  436.66   34.10
  17  -1  -4  223.18   16.00
  17  -1  -4  215.28   17.40
  17  -1  -4  163.68   14.60
  17  -1  -4  191.98   15.40
 -17  -1   4  172.58   14.80
  17  -1  -4  182.98   15.40
  17   1  -4  199.38   15.80
  17   1  -4  220.58   17.50
  17   1  -4  200.58   14.70
  17   1  -4  197.98   14.70
  17   1  -4  191.68   15.70
 -17   1   4  178.58   14.70
 -15  -1   4  241.08   20.50
  15  -1  -4  267.07   21.00
  15  -1  -4  301.37   22.20
  15  -1  -4  272.97   21.00
  15  -1  -4  313.47   21.40
  15  -1  -4  261.87   20.30
  15   1  -4  267.97   20.40
  15   1  -4  264.47   20.40
  15   1  -4  278.57   21.20
  15   1  -4  273.17   21.30
 -15   1   4  236.18   20.40
  13  -1  -4   26.30    2.30
  13  -1  -4   29.80    3.00
  13  -1  -4   27.50    3.10
 -13  -1   4   25.30    2.50
  13   1  -4   25.50    3.20
 -13   1   4   25.70    2.40
  13   1  -4   26.80    2.40
  13   1  -4   26.10    2.30
  13   1  -4   39.40    4.40
  13   1  -4   26.40    3.40
  11  -1  -4  554.54   42.70
  11  -1  -4  578.74   43.00
  11  -1  -4  555.04   42.60
  11  -1  -4  604.04   43.10
 -11  -1   4  540.45   42.70
 -11  -1   4  563.04   43.30
 -11   1   4  566.84   42.70
 -11   1   4  581.14   43.20
  11   1  -4  565.94   43.30
  11   1  -4  527.85   43.10
  11   1  -4  562.24   42.70
  11   1  -4  597.14   42.70
  -9  -1   4    8.90    1.70
   9  -1  -4   10.10    1.50
  -9  -1   4    9.20    1.20
   9  -1  -4    8.40    1.30
   9   1  -4   10.90    1.20
  -9   1   4    9.10    1.10
  -9   1   4    7.70    1.40
   9   1  -4    9.40    1.70
   9   1  -4   11.20    2.00
  -7  -1   4  386.56   29.10
   7  -1  -4  368.86   28.60
   7  -1  -4  389.66   28.90
  -7  -1   4  369.06   28.60
   7  -1  -4  366.36   29.00
   7   1  -4  375.36   29.00
   7   1  -4  363.26   29.10
  -7   1   4  405.16   29.00
  -7   1   4  389.76   28.60
  -5  -1   4    1.90    0.50
   5  -1  -4   -0.20    0.90
  -5  -1   4    0.90    0.90
   5  -1  -4    0.00    0.70
  -5   1   4    0.80    0.80
   5   1  -4    1.00    1.20
   5   1  -4    0.60    0.70
  -5   1   4    0.50    0.40
  -3  -1   4 1237.48   93.79
   3  -1  -4 1144.29   93.79
   3  -1  -4 1305.97   93.79
  -3   1   4 1357.46   93.79
   3   1  -4 1206.58   93.79
   3   1  -4 1212.88   93.69
   1  -1  -4  871.51   68.19
   1  -1  -4  897.71   68.09
  -1  -1   4  963.70   68.19
  -1   1   4  872.21   68.09
  -1   1   4  970.10   67.69
   1   1  -4  791.12   68.09
   1   1  -4  934.41   68.09
   1  -1   4   48.20    4.60
  -1  -1  -4   46.00    5.10
  -1  -1  -4   49.00    4.90
   1  -1   4   54.99    4.10
  -1   1  -4   53.49    5.20
   1   1   4   53.09    4.10
   1   1   4   51.89    4.70
  -1   1  -4   55.49    4.80
   3  -1   4   21.30    1.90
  -3  -1  -4   20.80    3.30
  -3  -1  -4   18.20    2.70
   3  -1   4   22.00    2.70
  -3   1  -4   17.90    3.20
   3   1   4   21.60    2.70
   3   1   4   22.40    1.90
  -3   1  -4   13.50    2.30
   5  -1   4   40.80    3.10
  -5  -1  -4   26.40    4.40
  -5  -1  -4   34.80    4.30
   5  -1   4   34.20    3.90
   5   1   4   42.90    4.20
  -5   1  -4   35.60    4.10
   5   1   4   35.10    3.00
  -5   1  -4   30.40    4.80
  -7  -1  -4  463.15   36.80
   7  -1   4  509.05   35.70
   7  -1   4  466.35   36.50
  -7  -1  -4  457.55   37.20
   7   1   4  454.65   36.50
   7   1   4  490.55   35.70
  -7   1  -4  458.05   36.60
   9  -1   4   50.79    3.90
  -9  -1  -4   44.70    5.90
  -9  -1  -4   34.10    6.00
   9  -1   4   44.80    5.30
  -9   1  -4   50.19    5.70
   9   1   4   46.80    3.90
   9   1   4   40.30    5.30
 -11  -1  -4  325.47   27.70
 -11  -1  -4  327.57   28.30
  11  -1   4  372.26   26.00
  11  -1   4  335.67   27.10
  11   1   4  349.87   26.00
  11   1   4  323.67   27.20
 -11   1  -4  337.47   27.60
 -13  -1  -4   11.10    5.00
  13  -1   4   -1.20    3.60
 -13  -1  -4    1.60    6.10
  13  -1   4    5.80    1.20
 -13   1  -4   10.90    4.90
  13   1   4    9.00    1.40
  13   1   4    7.10    4.00
 -15  -1  -4 1186.08   88.69
 -15   1  -4 1206.98   88.59
  15   1   4 1135.19   88.59
 -17  -1  -4    6.10    1.60
 -17   1  -4    5.50    1.40
  17   1   4    3.90    1.40
 -19  -1  -4   83.09    7.40
  19  -1   4   83.99    7.70
  19   1   4   92.09    8.10
 -19   1  -4   88.69    7.30
  21  -1   4   36.30    3.70
  21  -1   4   28.20    3.90
 -21  -1  -4   42.10    4.20
 -21  -1  -4   29.90    3.90
  21   1   4   37.10    3.70
 -21   1  -4   41.40    4.00
  23  -1   4    6.40    2.00
 -23  -1  -4    5.20    2.10
 -23  -1  -4    4.70    2.20
 -23   1  -4    6.40    1.90
  23   1   4    3.30    1.70
 -23   1  -4    4.30    1.80
  25  -1   4  609.34   44.60
 -25  -1  -4  512.65   41.10
  25  -1   4  535.85   40.80
  25   1   4  557.24   45.80
 -25   1  -4  508.75   41.00
 -27  -1  -4   11.20    2.40
  27  -1   4    9.50    2.30
 -27  -1  -4   11.90    2.80
 -27   1  -4   10.70    2.40
 -27   1  -4    9.80    2.40
 -29  -1  -4    3.40    2.00
 -29  -1  -4    3.70    3.20
 -29   1  -4    3.60    2.30
 -29   1  -4    3.30    2.00
  31  -1   4    1.70    1.90
 -31  -1  -4    4.60    1.90
 -31  -1  -4    5.20    2.20
 -31   1  -4    5.30    2.10
 -31   1  -4    6.90    2.00
 -33  -1  -4   19.90    2.90
  33  -1   4   31.00    3.90
 -33   1  -4   29.40    3.40
 -33   1  -4   25.90    3.30
  33   1   4   25.10    3.20
  35  -1   4   21.60    2.60
 -35  -1  -4   23.80    2.90
  35   1   4   25.60    2.80
 -35   1  -4   24.10    2.70
 -35   1  -4   17.50    3.00
 -44  -2   4   19.60    2.30
  42  -2  -4   18.30    1.90
 -42  -2   4   19.80    2.70
 -42   2   4   16.50    2.30
 -42   2   4   18.10    2.50
 -40  -2   4    1.10    1.60
  40  -2  -4    1.10    1.00
  40  -2  -4    1.20    1.30
  40  -2  -4    1.10    1.50
 -40  -2   4    7.00    3.20
 -40   2   4    2.50    1.50
 -40   2   4    2.30    1.60
  38  -2  -4    4.00    2.10
  38  -2  -4    6.20    1.70
  38  -2  -4    4.10    1.40
 -38  -2   4    6.20    2.00
 -38  -2   4    8.20    2.30
 -38   2   4    5.00    1.90
 -38   2   4    6.90    1.90
 -36  -2   4    5.90    2.10
  36  -2  -4    5.00    1.90
  36  -2  -4    4.60    1.60
 -36   2   4    6.60    2.10
 -36   2   4    7.20    2.10
 -34  -2   4   75.09    7.10
 -34  -2   4   76.79    7.10
  34  -2  -4   75.99    6.30
  34  -2  -4   68.89    6.40
  34  -2  -4   89.59   11.90
 -34   2   4   76.69    6.80
 -34   2   4   71.49    6.70
 -32  -2   4   22.50    3.80
  32  -2  -4   24.50    2.60
  32  -2  -4   16.20    2.50
 -32  -2   4   24.40    3.90
  32  -2  -4   29.00    5.30
  32  -2  -4   18.50    2.90
 -32   2   4   24.40    4.30
 -32   2   4   15.00    3.10
  32   2  -4   25.70    7.70
  30  -2  -4   16.30    2.40
  30  -2  -4   17.50    2.10
  30  -2  -4   14.30    2.40
  30  -2  -4   17.20    4.50
 -30  -2   4   20.30    3.30
 -30  -2   4   17.60    3.20
  30   2  -4   24.80    6.70
  30   2  -4   15.70    2.00
 -30   2   4   16.10    2.90
 -30   2   4   15.40    2.50
 -28  -2   4    2.80    1.80
 -28  -2   4    1.20    1.60
  28  -2  -4    3.30    3.30
  28  -2  -4    0.10    1.00
 -28   2   4   -2.40    1.40
 -28   2   4    0.50    1.40
  28   2  -4    2.40    4.90
  28   2  -4   -1.50    0.90
  26  -2  -4   13.20    3.40
 -26  -2   4   11.40    2.10
  26   2  -4   16.10    5.30
 -26   2   4   10.10    1.80
  24  -2  -4  107.49    9.80
 -24  -2   4  106.99    8.60
 -24   2   4  103.99    8.60
  24   2  -4   93.09   10.90
  24   2  -4  104.29    8.60
  22  -2  -4   21.80    3.50
 -22  -2   4   20.00    2.60
  22   2  -4   21.20    2.50
  22   2  -4   22.90    4.80
  20  -2  -4  519.85   35.90
 -20  -2   4  392.66   35.10
  20   2  -4  512.45   35.10
 -20   2   4  402.56   35.00
  20   2  -4  494.05   36.60
 -18  -2   4  317.67   28.80
  18  -2  -4  425.46   29.70
  18  -2  -4  381.86   29.30
  18  -2  -4  407.76   30.10
  18   2  -4  377.86   28.70
  18   2  -4  371.56   29.90
  18   2  -4  405.36   30.70
  18   2  -4  367.16   29.90
  18   2  -4  363.06   28.70
  16  -2  -4   55.99    6.00
  16  -2  -4   37.70    3.30
  16  -2  -4   48.00    4.90
 -16  -2   4   37.30    3.70
  16   2  -4   39.30    5.10
  16   2  -4   45.00    3.60
  16   2  -4   50.59    6.40
  16   2  -4   44.90    3.60
  16   2  -4   46.20    5.20
 -16   2   4   36.90    3.50
  14  -2  -4   68.19    6.10
 -14  -2   4   49.30    4.50
  14  -2  -4   50.09    4.30
  14  -2  -4   61.39    5.30
  14   2  -4   56.99    4.50
  14   2  -4   68.09    6.40
 -14   2   4   50.09    4.40
  14   2  -4   55.49    4.50
  14   2  -4   51.99    5.60
  14   2  -4   56.49    5.40
 -14   2   4   53.99    4.80
 -12  -2   4  147.89   12.50
  12  -2  -4  153.28   12.30
  12  -2  -4  172.68   12.90
  12  -2  -4  183.78   12.90
  12   2  -4  174.18   12.50
 -12   2   4  173.78   12.90
  12   2  -4  159.78   13.10
 -12   2   4  141.09   12.40
  12   2  -4  167.38   12.50
 -12   2   4  158.38   12.40
  12   2  -4  166.48   13.40
  10  -2  -4 1358.66   94.79
 -10  -2   4 1272.47   95.09
  10  -2  -4 1133.39   94.29
  10  -2  -4 1337.57   94.69
 -10   2   4 1295.97   94.79
  10   2  -4 1156.28   94.89
  10   2  -4 1276.77   94.49
  10   2  -4 1225.58   95.09
   8  -2  -4  178.08   13.20
  -8  -2   4  156.78   13.00
  -8  -2   4  172.38   13.60
   8  -2  -4  172.88   13.30
  -8   2   4  174.78   12.90
  -8   2   4  171.08   13.30
   8   2  -4  165.28   13.50
   8   2  -4  154.38   13.60
   8   2  -4  179.98   13.00
   6  -2  -4    1.30    0.90
   6  -2  -4    2.30    0.90
  -6  -2   4    2.70    1.20
  -6  -2   4    2.30    0.50
   6   2  -4    1.80    1.00
   6   2  -4    3.40    0.70
  -6   2   4    2.40    0.50
  -6   2   4    2.10    0.80
   6   2  -4    3.90    1.60
  -4  -2   4  844.32   61.79
   4  -2  -4  853.21   61.69
  -4  -2   4  805.52   61.29
   4  -2  -4  776.02   61.69
   4   2  -4  770.82   61.69
  -4   2   4  874.01   61.19
   4   2  -4  829.12   61.69
  -4   2   4  763.32   61.49
  -2  -2   4  179.58   13.60
   2  -2  -4  177.38   14.10
  -2  -2   4  184.48   14.10
  -2   2   4  185.58   13.60
  -2   2   4  177.78   14.00
   2   2  -4  167.88   14.20
   2   2  -4  175.68   14.00
   0  -2  -4 1065.69   84.09
   0  -2   4 1137.69   83.99
   0  -2  -4 1127.79   84.59
   0   2  -4 1150.48   83.99
   0   2   4 1078.09   83.99
   2  -2   4   12.10    1.90
   2  -2   4   11.10    1.20
  -2  -2  -4   10.10    2.10
   2   2   4   12.60    2.00
   2   2   4   10.60    1.20
  -2   2  -4   12.80    1.90
  -4  -2  -4  610.44   49.90
  -4  -2  -4  547.25   50.39
   4  -2   4  709.53   49.00
   4   2   4  649.04   49.00
  -4   2  -4  684.93   49.70
   4   2   4  690.53   49.80
  -6  -2  -4   28.80    4.60
  -6  -2  -4   31.10    4.30
   6  -2   4   32.90    2.70
   6   2   4   30.80    4.00
  -6   2  -4   32.40    4.10
   6   2   4   29.80    2.70
   8  -2   4   39.50    3.30
  -8  -2  -4   32.70    4.90
   8  -2   4   33.30    4.60
  -8  -2  -4   39.80    5.70
   8   2   4   39.00    4.80
  -8   2  -4   40.60    5.00
   8   2   4   39.40    3.30
  10  -2   4   52.69    4.20
 -10  -2  -4   47.80    7.00
 -10  -2  -4   50.99    6.70
  10  -2   4   44.30    5.80
  10   2   4   46.30    6.20
  10   2   4   47.40    4.20
 -10   2  -4   47.90    6.30
 -12  -2  -4   61.59    9.20
  12  -2   4   89.19    6.50
 -12  -2  -4   85.59   10.50
  12   2   4   82.39    6.60
  12   2   4   76.99    9.10
 -12   2  -4   60.99    9.00
 -14  -2  -4  400.86   34.70
 -14  -2  -4  455.65   31.90
 -14  -2  -4  372.16   34.90
  14   2   4  418.06   31.80
 -16  -2  -4  105.89    8.70
 -16   2  -4  105.39    8.50
 -18  -2  -4  360.66   27.00
  18   2   4  331.17   26.90
 -18   2  -4  357.86   26.80
 -20  -2  -4  161.38   12.60
  20   2   4  170.98   13.30
  20   2   4  159.78   12.40
 -20   2  -4  162.88   12.50
  20   2   4  145.89   12.50
 -20   2  -4  139.39   12.40
  22  -2   4   47.50    4.40
  22  -2   4   38.60    3.70
 -22  -2  -4   43.50    4.70
 -22  -2  -4   41.70    4.50
 -22   2  -4   45.10    4.30
 -22   2  -4   34.00    4.20
  24  -2   4  573.04   42.70
 -24  -2  -4  540.25   43.20
  24   2   4  615.04   48.70
 -24   2  -4  558.94   43.10
  26  -2   4   65.49    9.70
  26  -2   4   69.19    5.80
  26  -2   4   70.29    6.30
 -26  -2  -4   70.69    6.70
 -26  -2  -4   72.69    6.80
 -26   2  -4   68.09    6.50
  26   2   4   91.59   15.10
 -26   2  -4   76.29    6.60
 -28  -2  -4   55.89    5.60
 -28  -2  -4   56.89    5.80
  28  -2   4   54.19    5.20
 -28   2  -4   58.19    5.60
 -28   2  -4   49.99    5.80
 -30  -2  -4  101.69    8.50
  30  -2   4   91.69    8.10
  30  -2   4   99.09    8.20
 -30  -2  -4   91.89    8.10
 -30   2  -4   98.69    8.30
 -30   2  -4  102.49    9.20
  32  -2   4   23.50    3.40
 -32  -2  -4   29.60    3.80
 -32   2  -4   26.40    3.40
  32   2   4   16.90    3.00
 -32   2  -4   33.30    4.90
  34  -2   4  118.39    8.80
 -34  -2  -4  112.39    9.00
 -34   2  -4   98.89    8.80
 -34   2  -4  106.69    8.80
  34   2   4  115.59    8.80
 -36  -2  -4   13.50    1.90
  36  -2   4    9.50    1.50
 -36   2  -4   11.70    1.80
 -43  -3   4   27.20    2.70
  43  -3  -4   28.00    2.50
 -43   3   4   20.70    2.80
 -41  -3   4   27.10    3.10
  41  -3  -4   22.10    2.30
  41  -3  -4   20.60    2.40
 -41   3   4   20.40    2.70
 -41   3   4   16.50    2.40
  39  -3  -4  144.69   10.50
 -39  -3   4  113.79   10.70
  39  -3  -4  125.89   10.40
 -39  -3   4  144.79   10.70
  39  -3  -4  114.99   10.50
 -39   3   4  131.39   10.30
 -39   3   4  126.19   10.40
  37  -3  -4    8.60    2.10
 -37  -3   4    9.90    2.50
  37  -3  -4    6.60    1.60
 -37  -3   4    8.50    2.10
  37  -3  -4    7.00    2.30
 -37   3   4    5.80    1.90
 -37   3   4    7.60    2.00
 -35  -3   4   25.00    4.00
 -35  -3   4   32.30    4.40
  35  -3  -4   24.40    3.60
  35  -3  -4   26.80    3.00
 -35   3   4   28.30    3.70
 -35   3   4   23.00    4.40
  33  -3  -4   10.70    2.00
 -33  -3   4   12.30    2.60
 -33  -3   4   22.00    3.90
  33  -3  -4   15.00    2.00
  33  -3  -4   14.80    2.40
 -33   3   4   17.30    3.10
 -33   3   4   14.30    2.50
  33   3  -4   10.70    8.40
 -31  -3   4   62.69    6.30
  31  -3  -4   58.19    6.90
  31  -3  -4   63.39    9.00
  31   3  -4   41.80    9.80
 -31   3   4   67.09    5.90
 -31   3   4   62.69    5.80
  29  -3  -4  113.09    9.90
 -29  -3   4  105.99    8.80
  29  -3  -4  103.39    8.30
  29  -3  -4   92.79    8.30
  29  -3  -4  110.49    8.20
 -29  -3   4  103.59    8.80
 -29   3   4   95.59    8.60
 -29   3   4  104.29    8.60
 -27  -3   4  318.17   21.70
 -27  -3   4  272.87   21.30
  27  -3  -4  287.37   22.10
  27  -3  -4  257.37   20.90
  27   3  -4  275.77   24.30
 -27   3   4  260.07   21.40
  27   3  -4  240.68   21.30
  25  -3  -4  100.49    8.60
 -25  -3   4   85.99    7.70
  25   3  -4   99.69   11.30
  25   3  -4   88.09    7.60
 -25   3   4   88.09    7.40
 -23  -3   4  142.29   11.90
  23  -3  -4  164.18   12.60
  23   3  -4  149.19   11.90
  23   3  -4  162.28   14.50
 -23   3   4  141.09   11.60
  21  -3  -4   64.99    7.80
  21  -3  -4   68.49    6.20
  21  -3  -4   59.89    7.30
 -21  -3   4   62.69    5.50
  21   3  -4   67.39    8.20
  21   3  -4   63.09    5.60
  19  -3  -4  160.68   12.30
  19  -3  -4  149.99   12.80
  19  -3  -4  150.38   13.00
  19   3  -4  155.78   11.80
  19   3  -4  146.89   14.10
 -19   3   4  129.19   11.60
  19   3  -4  142.49   13.60
  19   3  -4  159.58   11.80
  19   3  -4  162.98   16.60
  17  -3  -4   63.89    5.60
  17  -3  -4   68.49    6.20
 -17  -3   4   50.39    5.20
  17  -3  -4   60.29    6.40
  17   3  -4   64.59    7.20
 -17   3   4   54.39    5.00
  17   3  -4   66.09    7.10
  17   3  -4   64.69    5.20
  17   3  -4   72.19    5.30
  17   3  -4   67.39    8.40
  15  -3  -4  713.53   52.09
  15  -3  -4  733.63   52.19
 -15  -3   4  604.64   51.89
  15  -3  -4  785.02   52.39
  15   3  -4  792.52   53.49
 -15   3   4  620.24   51.69
 -15   3   4  594.44   51.69
  15   3  -4  683.43   52.79
  15   3  -4  646.94   52.79
  15   3  -4  708.63   51.79
  15   3  -4  695.53   51.79
  13  -3  -4  261.97   19.30
  13  -3  -4  274.47   19.30
  13  -3  -4  294.27   19.70
 -13  -3   4  212.58   19.10
  13  -3  -4  280.87   19.50
  13   3  -4  234.58   19.80
 -13   3   4  224.28   18.90
  13   3  -4  268.37   20.50
 -13   3   4  225.88   18.90
  13   3  -4  254.67   19.10
  13   3  -4  235.18   20.00
  13   3  -4  246.58   19.10
 -11  -3   4 1079.69   93.39
  11  -3  -4 1383.36   93.59
  11  -3  -4 1392.06   93.59
 -11   3   4 1265.47   93.49
 -11   3   4 1227.48   93.19
  11   3  -4 1192.78   94.09
  11   3  -4 1146.29   93.89
  11   3  -4 1242.68   93.39
  -9  -3   4  383.66   28.40
   9  -3  -4  363.56   27.90
  -9  -3   4  319.47   27.70
   9  -3  -4  361.06   27.80
   9   3  -4  358.06   28.20
   9   3  -4  342.87   28.40
   9   3  -4  372.86   27.70
  -9   3   4  398.36   27.90
  -9   3   4  385.76   27.50
  -7  -3   4  997.10   74.29
  -7  -3   4  847.12   73.19
   7  -3  -4  945.41   73.49
   7  -3  -4  978.00   73.49
   7   3  -4  959.90   73.79
  -7   3   4 1014.30   73.49
  -7   3   4 1063.59   73.09
   7   3  -4  930.81   73.89
   7   3  -4 1026.30   73.29
   5  -3  -4   48.30    4.70
  -5  -3   4   54.99    4.90
   5  -3  -4   49.90    4.60
  -5  -3   4   47.10    4.20
  -5   3   4   56.49    4.10
   5   3  -4   45.70    5.20
  -5   3   4   51.19    4.50
   5   3  -4   57.49    4.20
   5   3  -4   52.19    4.70
  -3  -3   4   32.20    2.90
  -3  -3   4   33.00    3.60
   3  -3  -4   35.90    3.70
   3   3  -4   32.20    3.40
  -3   3   4   37.80    2.80
  -3   3   4   34.90    3.70
   1  -3  -4  574.04   43.80
  -1   3   4  582.94   43.00
   1   3  -4  557.94   43.40
  -1   3   4  566.94   44.20
  -1  -3  -4 1123.89   83.59
  -1  -3  -4 1094.29   83.49
   1  -3   4 1178.98   83.19
   1  -3   4 1102.09   82.59
  -1   3  -4 1083.39   82.99
   1   3   4 1037.10   83.09
   1   3   4 1072.09   82.49
  -3  -3  -4   18.90    3.30
   3  -3   4   19.00    3.40
   3  -3   4   15.30    1.50
   3  -3   4   19.00    2.50
  -3  -3  -4   10.80    2.50
  -3   3  -4   13.10    2.10
   3   3   4   16.20    2.60
   3   3   4   15.00    1.60
  -5  -3  -4 1991.00  158.68
  -5  -3  -4 2032.70  158.88
   5  -3   4 2132.79  158.28
   5  -3   4 2271.67  157.58
   5  -3   4 2011.60  158.38
  -5   3  -4 2171.18  158.28
   5   3   4 2077.19  158.38
  -7  -3  -4   93.99    9.70
   7  -3   4   95.99    8.70
   7  -3   4  107.19    7.80
  -7  -3  -4   89.39    9.40
  -7   3  -4   92.49    8.80
   7   3   4   97.39    7.80
   7   3   4  108.39    9.20
  -9  -3  -4  183.68   17.30
   9  -3   4  214.28   15.30
   9  -3   4  186.58   17.10
   9  -3   4  204.28   16.30
  -9  -3  -4  181.78   17.10
  -9   3  -4  194.48   16.60
   9   3   4  202.58   15.30
   9   3   4  204.08   16.80
 -11  -3  -4  465.35   39.00
 -11  -3  -4  495.25   39.40
  11   3   4  466.75   38.40
  11   3   4  513.15   37.00
 -11   3  -4  487.35   38.30
 -13  -3  -4    5.00    5.50
  13  -3   4   -1.90    4.80
 -13  -3  -4    0.30    6.40
  13   3   4    2.40    5.00
  13   3   4    6.50    1.40
 -15   3  -4  133.29   10.40
  15   3   4  125.29   10.40
 -17  -3  -4  182.48   14.70
  17   3   4  183.18   14.70
 -17   3  -4  192.28   14.50
 -19  -3  -4  299.37   23.20
  19  -3   4  318.97   23.00
 -19  -3  -4  310.87   23.20
 -19   3  -4  290.27   23.10
  19   3   4  278.77   23.50
  19   3   4  295.87   23.20
 -21  -3  -4   12.30    2.40
 -21  -3  -4   14.40    2.60
  21  -3   4   13.90    2.10
  21  -3   4   13.10    1.70
[truncated: 1,070,203 more chars]
