# Supplementary material for: Switching between Hydrogenation and Olefin Transposition Catalysis via Silencing NH Cooperativity in Mn(I) Pincer Complexes
Source: ACS Catal. 2022 Aug 19;12(17):10818–25. doi: 10.1021/acscatal.2c02963 (PMC9442580; doi:10.1021/acscatal.2c02963)
Supplement: Supplementary file 3 — cs2c02963_si_003.zip [file cs2c02963_si_003.zip]

Archive with 3 entries (3 files):
- conformers_biN_3.xyz
- conformers_biP_1.xyz
- stereomers.xyz
