# Supplementary material for: Switching between Hydrogenation and Olefin Transposition Catalysis via Silencing NH Cooperativity in Mn(I) Pincer Complexes
Source: ACS Catal. 2022 Aug 19;12(17):10818–25. doi: 10.1021/acscatal.2c02963 (PMC9442580; doi:10.1021/acscatal.2c02963)
Supplement: Supplementary file 3 — cs2c02963_si_003.zip [file cs2c02963_si_003.zip › conformers_biN_3.xyz]

82
MnCNmeP_biN_3_conf1.log; dft_confs/MnCNmeP_biN_3\MnCNmeP_biN_3_conf1.log
C   7.727296 -2.782520 1.624275
C   6.858725 -1.680802 1.089651
C   6.665529 -1.528601 -0.281668
C   5.822688 -0.548752 -0.798209
C   5.638820 -0.378681 -2.276696
C   5.161564 0.284097 0.105618
N   4.293078 1.300709 -0.396757
C   4.752822 2.553717 -0.762769
C   3.664906 3.277538 -1.098130
N   2.579422 2.441675 -0.932914
C   2.935554 1.208216 -0.500633
Mn   1.652656 -0.344837 -0.210234
H   1.301222 -0.086002 -1.760538
C   0.434019 -1.643672 -0.250439
O   -0.305411 -2.527422 -0.310859
C   2.078848 -0.630048 1.504350
O   2.347200 -0.905830 2.593551
C   2.771588 -1.548860 -0.830050
O   3.408705 -2.393259 -1.293588
N   -0.060282 1.147422 0.234413
C   -0.552223 0.915687 1.601782
C   -1.152880 0.877222 -0.751435
C   -2.407435 1.713680 -0.629770
C   -2.432556 2.981945 -1.214055
C   -3.543662 3.810057 -1.119209
C   -4.669595 3.363336 -0.442117
C   -4.687103 2.082332 0.096447
C   -3.575289 1.241609 0.003671
P   -3.629633 -0.502108 0.624491
C   -3.853090 -1.408658 -0.960325
C   -3.568636 -2.776860 -0.955263
C   -3.728869 -3.535854 -2.107939
C   -4.159268 -2.932078 -3.284726
C   -4.432196 -1.568252 -3.302972
C   -4.283108 -0.809714 -2.147350
C   -5.310933 -0.584548 1.359602
C   -5.433416 -0.218934 2.704294
C   -6.670945 -0.245814 3.335039
C   -7.799628 -0.661232 2.635142
C   -7.684338 -1.044085 1.303233
C   -6.448675 -1.002778 0.666104
C   0.405113 2.540426 0.159968
C   1.199559 2.842246 -1.096952
C   5.365837 0.199599 1.484971
C   4.744468 1.191491 2.423215
C   6.210698 -0.801768 1.955512
H   7.133034 -3.684368 1.807478
H   8.515844 -3.048281 0.916377
H   8.193429 -2.499878 2.571151
H   7.175336 -2.196778 -0.970140
H   6.150539 0.522182 -2.631861
H   4.583342 -0.274809 -2.536759
H   6.044352 -1.234658 -2.817873
H   5.800003 2.805207 -0.744125
H   3.565497 4.296666 -1.433443
H   0.263994 1.076063 2.306250
H   -1.378395 1.594224 1.852110
H   -0.901221 -0.111523 1.694981
H   -1.392825 -0.181165 -0.661278
H   -0.724250 0.991220 -1.746584
H   -1.565637 3.324245 -1.771402
H   -3.529916 4.792483 -1.578937
H   -5.546528 3.996469 -0.355573
H   -5.588174 1.725203 0.582639
H   -3.206118 -3.245758 -0.045842
H   -3.503132 -4.596943 -2.090431
H   -4.274227 -3.521917 -4.188189
H   -4.763703 -1.091838 -4.219992
H   -4.500422 0.253239 -2.169413
H   -4.551862 0.089893 3.259469
H   -6.752296 0.046481 4.376849
H   -8.765167 -0.692713 3.129109
H   -8.560548 -1.374549 0.754737
H   -6.368843 -1.297906 -0.374895
H   1.054555 2.711353 1.021927
H   -0.440972 3.231034 0.252634
H   0.784891 2.326560 -1.966997
H   1.184694 3.914397 -1.296724
H   3.709819 1.409963 2.154898
H   4.762202 0.819472 3.448513
H   5.295791 2.137870 2.394792
H   6.369162 -0.893267 3.026549
82
MnCNmeP_biN_3_conf10.log; dft_confs/MnCNmeP_biN_3\MnCNmeP_biN_3_conf10.log
C   3.221964 5.244031 -0.773191
C   3.182441 3.870547 -0.167654
C   2.133641 3.503705 0.674704
C   2.069442 2.241328 1.255755
C   0.938632 1.843680 2.152240
C   3.088733 1.335665 0.955851
N   3.052653 0.037728 1.551380
C   3.680776 -0.236862 2.754861
C   3.463633 -1.543009 3.012803
N   2.720471 -2.025477 1.954163
C   2.441854 -1.065507 1.037250
Mn   1.399455 -1.393265 -0.665291
H   0.357847 -0.346585 -0.068911
C   0.331544 -1.564521 -2.091411
O   -0.273766 -1.587122 -3.071753
C   2.672395 -2.495337 -1.266918
O   3.542207 -3.124944 -1.699688
C   2.016375 0.000889 -1.529066
O   2.298150 0.916756 -2.176444
N   0.152619 -3.015856 0.451929
C   0.208170 -4.225805 -0.382867
C   -1.263968 -2.616284 0.715961
C   -2.117167 -2.242615 -0.468064
C   -2.596833 -3.242879 -1.319067
C   -3.356752 -2.941944 -2.439213
C   -3.670629 -1.618568 -2.721070
C   -3.265765 -0.620508 -1.847147
C   -2.511564 -0.913066 -0.708697
P   -2.162908 0.405317 0.537910
C   -2.026005 1.910235 -0.515468
C   -0.755051 2.230102 -1.002861
C   -0.562829 3.353072 -1.797352
C   -1.635966 4.183017 -2.105290
C   -2.902508 3.880370 -1.615353
C   -3.098809 2.750963 -0.827214
C   -3.834770 0.624325 1.281541
C   -4.921536 -0.220731 1.047688
C   -6.123051 -0.033466 1.726475
C   -6.259326 1.002105 2.642137
C   -5.179977 1.847654 2.888013
C   -3.977208 1.651410 2.224582
C   0.697214 -3.366124 1.781270
C   2.209986 -3.375429 1.850011
C   4.161937 1.664682 0.128623
C   5.217209 0.649353 -0.193317
C   4.188425 2.942406 -0.423798
H   3.921276 5.291799 -1.610502
H   3.535485 5.988348 -0.033283
H   2.233564 5.542513 -1.133743
H   1.336890 4.214177 0.876755
H   1.303365 1.515650 3.130854
H   0.248140 2.675699 2.300919
H   0.382109 1.009466 1.712576
H   4.215748 0.520125 3.303522
H   3.765923 -2.164034 3.839722
H   1.238409 -4.573387 -0.453493
H   -0.131545 -4.005902 -1.392120
H   -0.408284 -5.029662 0.046010
H   -1.209153 -1.764568 1.394403
H   -1.751114 -3.446756 1.250825
H   -2.374131 -4.280711 -1.097192
H   -3.702395 -3.739424 -3.088488
H   -4.249799 -1.365564 -3.602982
H   -3.548911 0.407835 -2.046280
H   0.084625 1.591049 -0.756405
H   0.433168 3.577131 -2.166010
H   -1.486527 5.063765 -2.721569
H   -3.744667 4.523923 -1.849648
H   -4.091154 2.526113 -0.449722
H   -4.835386 -1.026970 0.327255
H   -6.957313 -0.699898 1.531126
H   -7.198231 1.149312 3.165655
H   -5.274082 2.657026 3.604970
H   -3.137027 2.308856 2.433407
H   0.337424 -2.630471 2.504101
H   0.306467 -4.347633 2.084900
H   2.656832 -3.863235 0.980397
H   2.529091 -3.923442 2.737452
H   5.725688 0.298028 0.709816
H   4.773592 -0.230303 -0.671032
H   5.965442 1.066561 -0.868725
H   5.004999 3.209456 -1.088662
82
MnCNmeP_biN_3_conf11.log; dft_confs/MnCNmeP_biN_3\MnCNmeP_biN_3_conf11.log
C   8.192804 -1.066000 -1.995765
C   7.003277 -0.345842 -1.430201
C   5.953354 0.049607 -2.256849
C   4.820376 0.677668 -1.749500
C   3.680126 1.082830 -2.633440
C   4.760379 0.896731 -0.372329
N   3.632891 1.587987 0.165688
C   3.624167 2.967926 0.260926
C   2.450140 3.301887 0.826487
N   1.778350 2.116641 1.065811
C   2.485631 1.030501 0.653921
Mn   1.945622 -0.943259 0.657835
H   1.629646 -0.609840 -0.880054
C   1.304813 -2.564473 0.298035
O   0.939952 -3.617779 0.000882
C   2.383421 -1.218139 2.368940
O   2.731953 -1.422267 3.453148
C   3.471940 -1.620220 0.087599
O   4.380843 -2.215000 -0.304427
N   -0.187003 -0.254631 1.209564
C   -0.882502 -1.349989 1.907965
C   -0.998384 0.250410 0.062219
C   -1.740890 -0.790948 -0.736765
C   -1.051621 -1.553697 -1.676953
C   -1.697618 -2.519762 -2.437493
C   -3.060749 -2.722147 -2.275197
C   -3.771437 -1.944610 -1.368129
C   -3.132015 -0.974176 -0.593643
P   -4.072215 0.047941 0.628201
C   -4.112196 1.682251 -0.218025
C   -3.809132 1.866489 -1.569315
C   -3.851745 3.137561 -2.131989
C   -4.203117 4.236132 -1.354694
C   -4.507967 4.061780 -0.008408
C   -4.454908 2.793773 0.557629
C   -5.792324 -0.548310 0.386402
C   -6.676128 -0.014450 -0.554408
C   -7.964329 -0.523340 -0.675452
C   -8.381636 -1.574245 0.134680
C   -7.508936 -2.111030 1.075722
C   -6.225852 -1.593812 1.207677
C   -0.049882 0.834695 2.194231
C   0.449610 2.148517 1.650911
C   5.795536 0.531020 0.489494
C   5.683165 0.769935 1.965478
C   6.909904 -0.091718 -0.063463
H   8.398286 -0.754161 -3.022576
H   8.012065 -2.146437 -2.010945
H   9.088768 -0.891894 -1.395366
H   6.013985 -0.140778 -3.324943
H   2.759760 0.589820 -2.302195
H   3.504146 2.162450 -2.588995
H   3.874729 0.808837 -3.671579
H   4.453524 3.567144 -0.075819
H   2.031582 4.260953 1.083719
H   -0.999113 -2.204076 1.244211
H   -0.281375 -1.656857 2.764356
H   -1.873054 -1.029602 2.253937
H   -1.725154 0.974331 0.450001
H   -0.317606 0.791402 -0.596706
H   0.013052 -1.381328 -1.793506
H   -1.134821 -3.108378 -3.154232
H   -3.579866 -3.472449 -2.862785
H   -4.840950 -2.091874 -1.268093
H   -3.535989 1.013708 -2.182548
H   -3.612017 3.268620 -3.182241
H   -4.235654 5.226825 -1.795936
H   -4.778981 4.915566 0.603999
H   -4.679588 2.663294 1.612580
H   -6.356878 0.801660 -1.194153
H   -8.643333 -0.098632 -1.407763
H   -9.386835 -1.970753 0.036678
H   -7.830477 -2.926752 1.714863
H   -5.551684 -2.006504 1.953027
H   0.607132 0.486312 2.993095
H   -1.034899 1.045521 2.639222
H   0.474894 2.850201 2.488815
H   -0.246017 2.560145 0.914429
H   5.503945 1.826033 2.188892
H   4.842763 0.208559 2.385508
H   6.593826 0.459383 2.479809
H   7.721597 -0.394545 0.592343
82
MnCNmeP_biN_3_conf12.log; dft_confs/MnCNmeP_biN_3\MnCNmeP_biN_3_conf12.log
C   5.743231 4.197537 1.299757
C   5.163461 2.983116 0.633597
C   4.001516 3.074344 -0.129548
C   3.453369 1.964448 -0.767310
C   2.215717 2.084377 -1.603647
C   4.099315 0.737360 -0.606950
N   3.547652 -0.427160 -1.225159
C   3.845014 -0.822355 -2.517986
C   3.176225 -1.976619 -2.730274
N   2.500932 -2.256099 -1.559135
C   2.710352 -1.306874 -0.609629
Mn   1.746752 -1.331700 1.155636
H   2.176478 -2.879454 1.212336
C   0.909468 -1.868375 2.634538
O   0.434018 -2.284843 3.599575
C   1.224243 0.377364 1.237724
O   0.895959 1.471826 1.416461
C   3.182559 -1.026199 2.116328
O   4.120897 -0.870880 2.771838
N   -0.021679 -1.924803 -0.235857
C   -0.239956 -0.848984 -1.217067
C   -1.232961 -2.044270 0.626072
C   -2.570311 -2.173342 -0.070588
C   -2.945473 -3.408277 -0.607456
C   -4.156016 -3.581889 -1.262394
C   -5.034549 -2.511450 -1.375688
C   -4.698192 -1.287483 -0.815766
C   -3.474361 -1.094847 -0.163942
P   -3.097571 0.522073 0.660466
C   -2.519310 1.576786 -0.729958
C   -1.722106 2.674666 -0.394992
C   -1.235560 3.522012 -1.383899
C   -1.525618 3.270610 -2.720161
C   -2.311180 2.174151 -3.063459
C   -2.809613 1.334194 -2.074775
C   -4.794562 1.167376 0.946794
C   -5.353770 2.230282 0.235734
C   -6.632909 2.686360 0.542295
C   -7.368448 2.083660 1.555198
C   -6.816254 1.025169 2.272277
C   -5.535783 0.578380 1.977993
C   0.240695 -3.182538 -0.963466
C   1.712173 -3.441243 -1.304005
C   5.286438 0.608377 0.117748
C   6.002242 -0.707165 0.197516
C   5.794963 1.745404 0.739062
H   6.220741 3.939861 2.248151
H   6.506118 4.660872 0.664426
H   4.975394 4.949601 1.494191
H   3.501216 4.033708 -0.228006
H   1.844419 3.109747 -1.603488
H   1.420098 1.440676 -1.226242
H   2.406748 1.788012 -2.639832
H   4.501683 -0.252335 -3.153796
H   3.126074 -2.617378 -3.594942
H   -0.427859 0.087570 -0.696148
H   0.640720 -0.724644 -1.842177
H   -1.099221 -1.070926 -1.861423
H   -1.072712 -2.905861 1.277130
H   -1.247119 -1.156896 1.260555
H   -2.281497 -4.258286 -0.493423
H   -4.417760 -4.553100 -1.668942
H   -5.987236 -2.632210 -1.880657
H   -5.405369 -0.466309 -0.872469
H   -1.463289 2.852226 0.644020
H   -0.616214 4.369627 -1.109719
H   -1.135111 3.923329 -3.494011
H   -2.536443 1.971662 -4.105603
H   -3.416742 0.478768 -2.352585
H   -4.791628 2.702741 -0.562781
H   -7.055215 3.514222 -0.018242
H   -8.366351 2.438807 1.790240
H   -7.381780 0.553106 3.069065
H   -5.107479 -0.240339 2.549844
H   -0.069618 -4.015925 -0.330806
H   -0.372880 -3.210179 -1.872436
H   1.771663 -4.085908 -2.182426
H   2.177422 -3.949155 -0.457672
H   6.455011 -0.958276 -0.767687
H   6.795093 -0.671285 0.945764
H   5.321772 -1.520149 0.457305
H   6.706045 1.658712 1.324621
82
MnCNmeP_biN_3_conf13.log; dft_confs/MnCNmeP_biN_3\MnCNmeP_biN_3_conf13.log
C   5.415948 3.675742 -1.411940
C   4.637206 2.703357 -0.573628
C   3.353588 3.015544 -0.131514
C   2.618831 2.136257 0.657000
C   1.233305 2.464584 1.119174
C   3.203424 0.911558 0.985555
N   2.470693 0.010492 1.816487
C   2.505073 0.129747 3.194627
C   1.700315 -0.832550 3.680730
N   1.199242 -1.511827 2.585462
C   1.650204 -1.004027 1.407819
Mn   1.138972 -1.545994 -0.482117
H   0.051885 -0.430725 -0.218915
C   0.347027 -1.684390 -2.068677
O   -0.142141 -1.644553 -3.113998
C   2.443528 -2.750360 -0.687447
O   3.329085 -3.475955 -0.863654
C   2.051365 -0.288216 -1.319162
O   2.530694 0.483102 -2.033872
N   -0.281602 -3.033544 0.319707
C   -0.301666 -4.194621 -0.589212
C   -1.671283 -2.531004 0.539729
C   -2.409833 -2.029801 -0.675193
C   -2.964403 -2.943508 -1.574818
C   -3.610139 -2.526308 -2.729680
C   -3.726850 -1.169137 -2.999539
C   -3.243295 -0.246917 -2.082082
C   -2.606494 -0.655603 -0.907191
P   -2.125376 0.578637 0.375499
C   -1.677448 2.043132 -0.641883
C   -2.063285 3.333542 -0.269557
C   -1.547450 4.444590 -0.928281
C   -0.634724 4.285748 -1.965458
C   -0.255695 3.003869 -2.351912
C   -0.773510 1.892544 -1.700202
C   -3.766909 1.080880 1.064306
C   -5.012005 0.840462 0.478056
C   -6.181411 1.251137 1.108706
C   -6.126899 1.914232 2.330220
C   -4.894543 2.152085 2.929079
C   -3.727103 1.724403 2.307140
C   0.217893 -3.567005 1.603890
C   0.257833 -2.599912 2.757819
C   4.495451 0.568272 0.584217
C   5.096317 -0.749375 0.972446
C   5.192576 1.480206 -0.202541
H   6.118525 3.159923 -2.070596
H   4.752960 4.287777 -2.027995
H   5.997076 4.355940 -0.779293
H   2.902021 3.960495 -0.421333
H   1.212509 2.661168 2.196903
H   0.558580 1.627003 0.926912
H   0.843391 3.341334 0.599677
H   3.102447 0.879464 3.685835
H   1.442039 -1.100778 4.691846
H   -0.598308 -3.894181 -1.590444
H   0.700461 -4.617986 -0.647603
H   -0.993440 -4.965597 -0.220327
H   -2.254838 -3.341211 1.003807
H   -1.599307 -1.711585 1.252630
H   -2.890219 -4.005359 -1.366434
H   -4.018480 -3.260412 -3.416147
H   -4.213392 -0.827556 -3.907135
H   -3.364272 0.813856 -2.276779
H   -2.770165 3.477341 0.541116
H   -1.861830 5.438887 -0.626767
H   -0.226797 5.153667 -2.473195
H   0.453536 2.862969 -3.161058
H   -0.467467 0.900319 -2.007660
H   -5.073606 0.324916 -0.473795
H   -7.140638 1.053473 0.640696
H   -7.041492 2.235958 2.817485
H   -4.841664 2.658841 3.887284
H   -2.767938 1.890035 2.791107
H   1.222721 -3.955864 1.424759
H   -0.417022 -4.409596 1.917561
H   -0.730570 -2.190919 2.982601
H   0.570699 -3.168720 3.637085
H   6.131545 -0.818277 0.634383
H   5.078227 -0.889378 2.057624
H   4.537166 -1.580412 0.534524
H   6.192935 1.223952 -0.540876
82
MnCNmeP_biN_3_conf14.log; dft_confs/MnCNmeP_biN_3\MnCNmeP_biN_3_conf14.log
C   -4.746144 4.839365 0.206885
C   -4.360531 3.449440 -0.210097
C   -3.136991 3.204165 -0.828470
C   -2.737721 1.917675 -1.184867
C   -1.408192 1.684867 -1.833576
C   -3.607682 0.864850 -0.896369
N   -3.234247 -0.466489 -1.256669
C   -3.475708 -1.001730 -2.510037
C   -2.974643 -2.255833 -2.498428
N   -2.456287 -2.450600 -1.233819
C   -2.596414 -1.354642 -0.444021
Mn   -1.722305 -1.173390 1.353316
H   -1.253665 0.208747 0.734597
C   -0.627812 -0.515270 2.590678
O   0.053532 0.026455 3.349781
C   -2.195122 -2.688559 2.184056
O   -2.485722 -3.608464 2.824662
C   -3.043548 -0.284782 2.094310
O   -3.890118 0.306840 2.611487
N   0.038445 -2.258056 0.253961
C   1.054334 -2.619995 1.256434
C   0.557374 -1.210538 -0.678656
C   1.883637 -1.448020 -1.365588
C   1.920277 -2.158011 -2.567110
C   3.112149 -2.396939 -3.240524
C   4.297878 -1.895180 -2.723985
C   4.276658 -1.133864 -1.560807
C   3.084652 -0.891955 -0.874574
P   3.042263 0.166974 0.646830
C   4.806451 0.642794 0.829693
C   5.627335 -0.258879 1.517500
C   6.974331 0.016141 1.713517
C   7.515840 1.210470 1.247152
C   6.703830 2.122266 0.582731
C   5.357951 1.840332 0.370521
C   2.262869 1.693706 -0.018722
C   2.433179 2.141356 -1.332566
C   1.842486 3.327057 -1.750957
C   1.064947 4.070375 -0.866985
C   0.867601 3.618830 0.432376
C   1.462757 2.434511 0.854848
C   -0.340070 -3.497853 -0.468493
C   -1.828153 -3.658061 -0.751634
C   -4.856071 1.070325 -0.305289
C   -5.782184 -0.081598 -0.052469
C   -5.210628 2.372128 0.033900
H   -5.827355 4.987361 0.151775
H   -4.262095 5.592914 -0.418779
H   -4.442624 5.027112 1.242619
H   -2.469238 4.034889 -1.041025
H   -1.450881 0.893725 -2.585834
H   -0.673508 1.384618 -1.080090
H   -1.042408 2.596302 -2.307344
H   -3.980196 -0.443399 -3.280853
H   -2.951649 -3.018276 -3.259377
H   1.906821 -3.136422 0.796054
H   0.596319 -3.272727 2.000572
H   1.421598 -1.723598 1.751048
H   0.592478 -0.292343 -0.095845
H   -0.216529 -1.053519 -1.430750
H   0.989280 -2.510509 -3.001136
H   3.108743 -2.958327 -4.168783
H   5.238013 -2.067652 -3.237650
H   5.203048 -0.708519 -1.190794
H   5.206032 -1.184567 1.900269
H   7.599169 -0.696677 2.241603
H   8.565601 1.432086 1.408724
H   7.118315 3.059021 0.224251
H   4.736099 2.558789 -0.152270
H   3.031945 1.559459 -2.026761
H   1.985367 3.670336 -2.770547
H   0.600225 4.993765 -1.197486
H   0.241802 4.181504 1.116932
H   1.293737 2.070939 1.864092
H   -0.047224 -4.355054 0.141581
H   0.232119 -3.575263 -1.395215
H   -1.968914 -4.443725 -1.496232
H   -2.349309 -3.959159 0.157307
H   -5.287406 -0.863806 0.528451
H   -6.109648 -0.537290 -0.992643
H   -6.666893 0.245636 0.495427
H   -6.173922 2.547484 0.504760
82
MnCNmeP_biN_3_conf15.log; dft_confs/MnCNmeP_biN_3\MnCNmeP_biN_3_conf15.log
C   -5.629579 3.887113 -0.106939
C   -5.000947 2.534448 -0.280867
C   -5.445420 1.441078 0.458979
C   -4.889528 0.174829 0.298425
C   -5.365417 -0.997467 1.102718
C   -3.856596 0.030269 -0.626756
N   -3.285247 -1.262105 -0.834517
C   -3.806974 -2.160959 -1.750046
C   -2.978051 -3.225835 -1.760444
N   -1.987694 -2.949977 -0.838802
C   -2.147323 -1.736061 -0.257202
Mn   -0.883059 -1.004723 1.118938
H   -0.829302 0.257654 0.168651
C   0.295292 -0.118588 2.117275
O   0.982207 0.518925 2.789994
C   -1.033582 -2.405595 2.223585
O   -1.173124 -3.242885 3.010515
C   -2.105401 -0.078861 1.968677
O   -2.841477 0.588288 2.558127
N   0.873748 -1.919047 -0.145969
C   1.811438 -2.519842 0.815662
C   1.500964 -0.753312 -0.827312
C   2.813557 -0.911487 -1.581985
C   3.068691 -2.006461 -2.412850
C   4.263528 -2.156452 -3.106688
C   5.247213 -1.186406 -3.009722
C   4.996957 -0.061772 -2.236822
C   3.803621 0.098612 -1.521534
P   3.760998 1.723474 -0.642405
C   2.068126 2.390905 -0.914309
C   1.128427 2.621978 0.090460
C   -0.078654 3.246780 -0.204301
C   -0.361833 3.648791 -1.502584
C   0.563301 3.410838 -2.515349
C   1.772402 2.795726 -2.221955
C   3.842382 1.278885 1.131386
C   4.172870 -0.007341 1.561467
C   4.361660 -0.274271 2.913231
C   4.227517 0.739634 3.852741
C   3.919888 2.029819 3.432399
C   3.743079 2.301219 2.083469
C   0.430919 -2.969334 -1.087781
C   -0.795970 -3.740878 -0.636338
C   -3.391793 1.093999 -1.403166
C   -2.285543 0.891650 -2.391936
C   -3.977725 2.341407 -1.208002
H   -6.042972 4.007640 0.896937
H   -6.449310 4.028573 -0.819978
H   -4.905103 4.686847 -0.278780
H   -6.236444 1.577459 1.191053
H   -4.527577 -1.507027 1.585887
H   -6.067288 -0.679228 1.874834
H   -5.866756 -1.735414 0.467970
H   -4.710266 -1.954442 -2.299339
H   -3.005631 -4.142160 -2.326615
H   1.317353 -3.333700 1.347115
H   2.117223 -1.774703 1.547821
H   2.702793 -2.914496 0.310292
H   1.642953 -0.004675 -0.052476
H   0.741395 -0.336404 -1.493466
H   2.320926 -2.773228 -2.542940
H   4.412674 -3.032995 -3.728625
H   6.186128 -1.287469 -3.543093
H   5.741401 0.726708 -2.182851
H   1.324599 2.297986 1.105575
H   -0.807709 3.398638 0.584847
H   -1.303327 4.138257 -1.727642
H   0.347156 3.715083 -3.534527
H   2.498729 2.633220 -3.014077
H   4.286738 -0.805901 0.835988
H   4.610751 -1.282005 3.230455
H   4.367285 0.528639 4.907636
H   3.821475 2.830301 4.158283
H   3.521873 3.316854 1.767896
H   1.237216 -3.693978 -1.243963
H   0.196086 -2.505236 -2.048938
H   -0.888214 -4.648930 -1.234176
H   -0.723961 -4.035773 0.412409
H   -2.479093 0.031329 -3.039356
H   -1.350352 0.699939 -1.855149
H   -2.148963 1.775708 -3.015265
H   -3.626438 3.183811 -1.797343
82
MnCNmeP_biN_3_conf16.log; dft_confs/MnCNmeP_biN_3\MnCNmeP_biN_3_conf16.log
C   4.745265 4.839642 -0.207034
C   4.359921 3.449653 0.209989
C   3.136495 3.204185 0.828506
C   2.737476 1.917627 1.184938
C   1.408081 1.684581 1.833838
C   3.607567 0.864940 0.896315
N   3.234332 -0.466460 1.256597
C   3.476071 -1.001769 2.509882
C   2.975097 -2.255906 2.498286
N   2.456524 -2.450628 1.233753
C   2.596441 -1.354612 0.444004
Mn   1.722235 -1.173386 -1.353290
H   1.253575 0.208709 -0.734417
C   0.627729 -0.515288 -2.590601
O   -0.053624 0.026461 -3.349674
C   2.195067 -2.688558 -2.184129
O   2.485561 -3.608412 -2.824868
C   3.043473 -0.284858 -2.094343
O   3.890051 0.306703 -2.611582
N   -0.038365 -2.258164 -0.253803
C   -1.054265 -2.620160 -1.256243
C   -0.557305 -1.210642 0.678828
C   -1.883609 -1.448083 1.365695
C   -1.920333 -2.158101 2.567198
C   -3.112235 -2.396987 3.240574
C   -4.297917 -1.895150 2.724008
C   -4.276614 -1.133828 1.560836
C   -3.084578 -0.891969 0.874634
P   -3.042094 0.166988 -0.646760
C   -2.262752 1.693712 0.018869
C   -2.433261 2.141417 1.332668
C   -1.842554 3.327088 1.751122
C   -1.064817 4.070332 0.867259
C   -0.867292 3.618746 -0.432060
C   -1.462450 2.434446 -0.854590
C   -4.806273 0.642769 -0.829759
C   -5.357824 1.840362 -0.370799
C   -6.703687 2.122249 -0.583161
C   -7.515631 1.210351 -1.247528
C   -6.974065 0.015976 -1.713702
C   -5.627079 -0.258997 -1.517537
C   0.340246 -3.497918 0.468675
C   1.828372 -3.658090 0.751603
C   4.855863 1.070618 0.305101
C   5.782180 -0.081133 0.052243
C   5.210167 2.372479 -0.034115
H   4.260866 5.593118 0.418445
H   4.441943 5.027208 -1.242858
H   5.826423 4.987933 -0.151680
H   2.468644 4.034809 1.041145
H   1.042357 2.595866 2.307947
H   1.450956 0.893230 2.585859
H   0.673256 1.384516 1.080419
H   3.980637 -0.443448 3.280654
H   2.952311 -3.018401 3.259187
H   -0.596256 -3.272910 -2.000370
H   -1.421549 -1.723778 -1.750871
H   -1.906730 -3.136587 -0.795828
H   0.216595 -1.053699 1.430943
H   -0.592361 -0.292430 0.096042
H   -0.989375 -2.510652 3.001245
H   -3.108884 -2.958395 4.168820
H   -5.238079 -2.067576 3.237640
H   -5.202972 -0.708439 1.190797
H   -3.032190 1.559585 2.026777
H   -1.985582 3.670406 2.770678
H   -0.600090 4.993700 1.197813
H   -0.241350 4.181361 -1.116533
H   -1.293282 2.070826 -1.863794
H   -4.736024 2.558897 0.151949
H   -7.118216 3.059045 -0.224840
H   -8.565383 1.431930 -1.409214
H   -7.598844 -0.696917 -2.241754
H   -5.205728 -1.184720 -1.900170
H   -0.231812 -3.575327 1.395476
H   0.047350 -4.355145 -0.141341
H   1.969219 -4.443774 1.496170
H   2.349433 -3.959182 -0.157393
H   5.287233 -0.863924 -0.527737
H   6.666321 0.246073 -0.496583
H   6.110600 -0.536059 0.992462
H   6.173371 2.547995 -0.505100
82
MnCNmeP_biN_3_conf17.log; dft_confs/MnCNmeP_biN_3\MnCNmeP_biN_3_conf17.log
C   6.820096 -3.767535 0.390092
C   6.168314 -2.416403 0.330703
C   6.272379 -1.625330 -0.810943
C   5.631527 -0.393667 -0.908899
C   5.744234 0.449898 -2.143211
C   4.869923 0.033130 0.179095
N   4.224139 1.306155 0.115239
C   4.884775 2.474225 0.448950
C   3.973508 3.461382 0.366265
N   2.784135 2.870879 -0.021002
C   2.910504 1.526293 -0.187204
Mn   1.505659 0.204439 -0.860120
H   1.584618 1.101680 -2.188375
C   0.261556 -0.615187 -1.832991
O   -0.470488 -1.139553 -2.554413
C   1.416869 -0.876472 0.567540
O   1.362602 -1.660422 1.414304
C   2.622040 -0.853860 -1.707713
O   3.259556 -1.568862 -2.353124
N   0.000409 1.733454 0.027496
C   0.147285 1.741012 1.492340
C   -1.346352 1.280911 -0.361882
C   -2.599240 1.935313 0.198329
C   -2.635377 3.179576 0.825581
C   -3.823727 3.727859 1.298424
C   -5.012289 3.032406 1.150011
C   -5.000871 1.788273 0.530360
C   -3.815464 1.226234 0.055583
P   -3.817804 -0.393524 -0.840813
C   -5.580585 -0.896244 -0.720371
C   -6.110802 -1.656770 0.324256
C   -7.458603 -1.999233 0.330600
C   -8.293353 -1.580798 -0.700092
C   -7.773752 -0.825997 -1.746947
C   -6.424100 -0.496074 -1.762079
C   -3.005316 -1.481615 0.402460
C   -2.359759 -2.628305 -0.067095
C   -1.710273 -3.483096 0.815613
C   -1.687717 -3.194005 2.174985
C   -2.320743 -2.050353 2.651306
C   -2.977584 -1.198421 1.771344
C   0.338148 3.010935 -0.628301
C   1.574258 3.680177 -0.080009
C   4.778600 -0.705445 1.361508
C   4.053422 -0.162892 2.556673
C   5.425706 -1.936758 1.408702
H   6.131883 -4.540866 0.031770
H   7.103465 -4.029705 1.412212
H   7.713373 -3.807799 -0.237565
H   6.854916 -1.981211 -1.656066
H   4.761660 0.794662 -2.474524
H   6.353258 1.340830 -1.957329
H   6.204903 -0.113135 -2.956082
H   5.929607 2.484965 0.710776
H   4.056104 4.520880 0.545018
H   -0.226478 0.790075 1.874499
H   1.201299 1.813946 1.758185
H   -0.401764 2.549503 1.982555
H   -1.379335 0.222886 -0.096477
H   -1.395619 1.319638 -1.455178
H   -1.728396 3.752661 0.961490
H   -3.809824 4.699269 1.781273
H   -5.945495 3.446910 1.516535
H   -5.931062 1.241841 0.420966
H   -5.468852 -1.985451 1.134587
H   -7.857633 -2.594235 1.145785
H   -9.344887 -1.848191 -0.691567
H   -8.417391 -0.503249 -2.558694
H   -6.018820 0.079557 -2.589591
H   -2.347938 -2.837937 -1.132031
H   -1.203789 -4.364898 0.437844
H   -1.164983 -3.851406 2.861491
H   -2.299969 -1.818309 3.711252
H   -3.462614 -0.302349 2.146314
H   0.457569 2.797377 -1.689540
H   -0.464376 3.749615 -0.525143
H   1.781167 4.551452 -0.706911
H   1.380850 4.051446 0.931813
H   3.073640 0.233551 2.285968
H   3.913500 -0.938186 3.311217
H   4.621717 0.656696 3.009884
H   5.353724 -2.532327 2.314661
82
MnCNmeP_biN_3_conf18.log; dft_confs/MnCNmeP_biN_3\MnCNmeP_biN_3_conf18.log
C   5.665272 4.220138 1.321547
C   5.132312 3.008107 0.613917
C   3.973835 3.085725 -0.156491
C   3.432381 1.966513 -0.783171
C   2.193555 2.074443 -1.620006
C   4.085336 0.744427 -0.608760
N   3.546400 -0.428410 -1.222214
C   3.848774 -0.825788 -2.513336
C   3.184751 -1.982978 -2.724459
N   2.508177 -2.262349 -1.554199
C   2.712225 -1.310352 -0.606150
Mn   1.749739 -1.339149 1.159978
H   2.182607 -2.886130 1.213997
C   0.913305 -1.882256 2.637073
O   0.437438 -2.303242 3.599917
C   1.225181 0.368263 1.249948
O   0.896575 1.461530 1.436413
C   3.186403 -1.033661 2.119308
O   4.126067 -0.878074 2.772819
N   -0.016863 -1.929577 -0.234806
C   -0.231781 -0.849252 -1.211900
C   -1.229991 -2.051103 0.624275
C   -2.565923 -2.176303 -0.075876
C   -2.941661 -3.409319 -0.616774
C   -4.150900 -3.579517 -1.275009
C   -5.027671 -2.507556 -1.387564
C   -4.690844 -1.285527 -0.823703
C   -3.468169 -1.096267 -0.168706
P   -3.090964 0.518151 0.660349
C   -4.787691 1.164706 0.945240
C   -5.343734 2.231106 0.236905
C   -6.622845 2.687974 0.542326
C   -7.361582 2.082560 1.551273
C   -6.812612 1.020516 2.265571
C   -5.532140 0.572923 1.972523
C   -2.508822 1.575684 -0.726430
C   -1.708601 2.670133 -0.387339
C   -1.218648 3.519149 -1.373095
C   -1.508586 3.273009 -2.710333
C   -2.297070 2.179979 -3.057769
C   -2.798599 1.338146 -2.072235
C   0.245936 -3.185208 -0.966291
C   1.718217 -3.446736 -1.300162
C   5.273929 0.630871 0.115621
C   6.004926 -0.676112 0.198405
C   5.774397 1.776963 0.727424
H   5.227188 4.303163 2.322156
H   6.749811 4.167495 1.442271
H   5.421638 5.137557 0.780501
H   3.473901 4.043227 -0.273471
H   2.339190 1.638427 -2.612528
H   1.357932 1.548225 -1.155123
H   1.899648 3.117706 -1.742588
H   4.504314 -0.254338 -3.149048
H   3.138744 -2.625805 -3.587832
H   -1.086544 -1.069893 -1.862674
H   0.652715 -0.717122 -1.829873
H   -0.425481 0.083544 -0.686666
H   -1.244683 -1.166089 1.262025
H   -1.071900 -2.915253 1.272495
H   -2.279237 -4.260607 -0.503325
H   -4.413074 -4.549313 -1.684657
H   -5.979392 -2.625660 -1.894953
H   -5.396769 -0.463223 -0.879791
H   -4.779092 2.705647 -0.558602
H   -7.042668 3.518572 -0.016029
H   -8.359486 2.438310 1.785392
H   -7.380640 0.546274 3.059288
H   -5.106392 -0.248628 2.542212
H   -1.450531 2.843709 0.652556
H   -0.596427 4.363577 -1.095720
H   -1.115488 3.927027 -3.481778
H   -2.522107 1.981522 -4.100743
H   -3.407788 0.485289 -2.353361
H   -0.362986 -3.207341 -1.878520
H   -0.069956 -4.020526 -0.338955
H   2.179553 -3.953661 -0.451093
H   1.780324 -4.092863 -2.177339
H   6.795293 -0.630272 0.948736
H   5.333277 -1.496583 0.457339
H   6.463227 -0.922871 -0.765330
H   6.690451 1.703618 1.306912
82
MnCNmeP_biN_3_conf19.log; dft_confs/MnCNmeP_biN_3\MnCNmeP_biN_3_conf19.log
C   -4.619030 4.606819 -0.882478
C   -4.164487 3.176963 -0.939937
C   -3.009222 2.828812 -1.638283
C   -2.576463 1.509716 -1.720768
C   -1.335467 1.125863 -2.463008
C   -3.328876 0.534340 -1.065207
N   -2.920456 -0.830257 -1.165520
C   -3.363570 -1.637735 -2.196956
C   -2.836331 -2.856108 -1.978432
N   -2.089591 -2.759473 -0.817412
C   -2.110695 -1.502775 -0.295254
Mn   -1.119935 -0.771506 1.331404
H   -0.230504 -0.086780 0.221155
C   -0.011917 -0.067125 2.536858
O   0.656032 0.460292 3.315561
C   -2.257714 -1.495320 2.503971
O   -3.041526 -1.873688 3.268849
C   -1.867542 0.817503 1.398182
O   -2.216334 1.910712 1.533161
N   0.222522 -2.669848 1.159684
C   0.853469 -2.852084 2.482639
C   1.323904 -2.756283 0.140692
C   1.340645 -1.816782 -1.045511
C   0.817956 -2.234139 -2.269764
C   0.937049 -1.466713 -3.420846
C   1.616734 -0.257767 -3.374002
C   2.160502 0.168056 -2.170230
C   2.024515 -0.585551 -1.003137
P   2.828143 -0.014002 0.562477
C   4.555857 0.179976 -0.061219
C   5.379484 -0.947494 0.013824
C   6.680733 -0.912052 -0.472949
C   7.184238 0.259815 -1.028027
C   6.378602 1.391720 -1.094693
C   5.073244 1.352703 -0.617317
C   2.301901 1.733467 0.742092
C   1.195357 2.292745 0.104174
C   0.794986 3.593338 0.393870
C   1.499479 4.356036 1.316507
C   2.606010 3.806767 1.959293
C   2.995738 2.503632 1.683405
C   -0.716530 -3.796758 1.014875
C   -1.395887 -3.934004 -0.321452
C   -4.494064 0.837648 -0.360448
C   -5.252574 -0.234820 0.362199
C   -4.893947 2.170045 -0.312139
H   -5.275611 4.782238 -0.027550
H   -5.174805 4.875084 -1.787756
H   -3.768628 5.289295 -0.807970
H   -2.424600 3.604513 -2.126020
H   -0.700498 0.489720 -1.840511
H   -1.571129 0.549789 -3.363904
H   -0.766577 2.007382 -2.764205
H   -4.010465 -1.266461 -2.974078
H   -2.922832 -3.777669 -2.530384
H   0.087045 -2.846556 3.257838
H   1.547839 -2.033985 2.668950
H   1.399327 -3.805706 2.526355
H   1.365501 -3.787352 -0.231318
H   2.253573 -2.597477 0.686506
H   0.328012 -3.198000 -2.341965
H   0.514072 -1.824979 -4.353536
H   1.729700 0.347841 -4.267166
H   2.708233 1.104337 -2.135719
H   4.997874 -1.862033 0.460109
H   7.305264 -1.797316 -0.409431
H   8.202444 0.292571 -1.401558
H   6.766688 2.310672 -1.522557
H   4.455687 2.243448 -0.671070
H   0.626129 1.702823 -0.601439
H   -0.080317 4.002295 -0.100952
H   1.185341 5.369862 1.542209
H   3.159699 4.390876 2.687325
H   3.849237 2.079464 2.205320
H   -0.182687 -4.747043 1.177610
H   -1.462477 -3.705498 1.804509
H   -0.677101 -4.253067 -1.080251
H   -2.125528 -4.743700 -0.228094
H   -4.638756 -0.671651 1.156390
H   -6.161312 0.167130 0.812729
H   -5.532143 -1.051738 -0.309913
H   -5.788670 2.429150 0.247128
82
MnCNmeP_biN_3_conf2.log; dft_confs/MnCNmeP_biN_3\MnCNmeP_biN_3_conf2.log
C   8.241232 -1.909926 0.342703
C   7.093983 -1.020509 -0.040418
C   6.484159 -1.142820 -1.286950
C   5.384818 -0.367592 -1.642734
C   4.725380 -0.513764 -2.981206
C   4.901904 0.547778 -0.707020
N   3.795244 1.378769 -1.061532
C   3.972377 2.562935 -1.752903
C   2.756037 3.130813 -1.848328
N   1.869522 2.276340 -1.217829
C   2.488742 1.173110 -0.717963
Mn   1.648692 -0.449017 0.209830
H   0.914966 -0.652920 -1.211495
C   0.669843 -1.872644 0.637671
O   0.068970 -2.837030 0.836486
C   2.443192 -0.291555 1.805141
O   2.947643 -0.297203 2.845681
C   2.801820 -1.635597 -0.385151
O   3.453910 -2.504886 -0.777174
N   -0.042619 1.022833 0.752701
C   0.424983 2.019083 1.725228
C   -1.168844 0.223281 1.305629
C   -2.435156 0.965854 1.677901
C   -2.489210 1.635906 2.901206
C   -3.619039 2.337895 3.300729
C   -4.734537 2.359081 2.475503
C   -4.719402 1.658419 1.275664
C   -3.586690 0.952063 0.862429
P   -3.576706 0.013933 -0.734152
C   -3.564813 -1.723170 -0.130655
C   -3.155577 -2.706260 -1.035625
C   -3.117491 -4.042493 -0.656984
C   -3.471369 -4.409222 0.636744
C   -3.868393 -3.436255 1.548128
C   -3.919177 -2.100308 1.167267
C   -5.311388 0.216787 -1.303663
C   -6.358133 -0.631755 -0.935646
C   -7.644491 -0.408084 -1.413338
C   -7.901912 0.667904 -2.256658
C   -6.865438 1.516749 -2.631055
C   -5.576397 1.285439 -2.165844
C   -0.475324 1.663473 -0.499137
C   0.482414 2.688845 -1.054355
C   5.512311 0.737125 0.535014
C   5.049282 1.815709 1.468536
C   6.599992 -0.071541 0.853021
H   8.827570 -2.203790 -0.531081
H   7.873494 -2.827574 0.814694
H   8.906717 -1.418560 1.056414
H   6.862464 -1.872717 -1.997160
H   3.645077 -0.640907 -2.874221
H   5.123213 -1.377046 -3.516461
H   4.885187 0.375307 -3.600042
H   4.940004 2.879512 -2.104817
H   2.437753 4.055349 -2.301333
H   -0.308587 2.818703 1.884513
H   0.624550 1.522009 2.675096
H   1.362143 2.455470 1.379644
H   -0.781660 -0.290208 2.188693
H   -1.389044 -0.548646 0.568928
H   -1.629334 1.594769 3.561963
H   -3.628847 2.853809 4.254910
H   -5.627911 2.898750 2.772280
H   -5.610151 1.650611 0.657563
H   -2.854950 -2.419983 -2.039330
H   -2.794522 -4.795551 -1.368012
H   -3.428311 -5.450679 0.937783
H   -4.140182 -3.717650 2.560354
H   -4.229501 -1.346438 1.883815
H   -6.166683 -1.471124 -0.275363
H   -8.449080 -1.076324 -1.123851
H   -8.907122 0.840690 -2.626768
H   -7.058161 2.353030 -3.295042
H   -4.766011 1.940645 -2.473170
H   -0.657172 0.869394 -1.220642
H   -1.418468 2.206777 -0.341685
H   0.102401 2.986223 -2.035420
H   0.479955 3.585608 -0.426855
H   5.455562 1.663928 2.469513
H   5.380684 2.796967 1.111238
H   3.961217 1.847094 1.540467
H   7.078696 0.050739 1.820810
82
MnCNmeP_biN_3_conf20.log; dft_confs/MnCNmeP_biN_3\MnCNmeP_biN_3_conf20.log
C   -5.429379 -3.601525 -1.476934
C   -4.680534 -2.661077 -0.577827
C   -5.234307 -1.435741 -0.211471
C   -4.537632 -0.524430 0.576578
C   -5.133111 0.797621 0.958303
C   -3.251121 -0.874088 0.988422
N   -2.518336 0.024132 1.822368
C   -2.574182 -0.072423 3.201200
C   -1.740508 0.867871 3.682016
N   -1.200213 1.512021 2.583681
C   -1.658044 1.001687 1.409253
Mn   -1.135730 1.512829 -0.500509
H   -0.050782 0.370636 -0.238719
C   -0.333987 1.678088 -2.080995
O   0.164956 1.673928 -3.121930
C   -2.410000 2.752972 -0.688546
O   -3.271629 3.510017 -0.847571
C   -2.066549 0.276770 -1.343235
O   -2.562545 -0.491365 -2.050283
N   0.382688 3.049142 0.347370
C   0.381901 4.209950 -0.556867
C   1.770570 2.543815 0.539979
C   2.467832 2.017664 -0.688659
C   3.021928 2.914507 -1.604912
C   3.634489 2.477316 -2.770501
C   3.716515 1.116459 -3.033972
C   3.228521 0.209553 -2.103460
C   2.623598 0.637847 -0.918683
P   2.130430 -0.577394 0.378498
C   1.658266 -2.049808 -0.616604
C   0.765913 -1.907013 -1.685889
C   0.233015 -3.023339 -2.316908
C   0.584835 -4.302776 -1.898382
C   1.485780 -4.454765 -0.849830
C   2.016616 -3.338713 -0.212102
C   3.770828 -1.096284 1.060377
C   5.010351 -0.922548 0.439656
C   6.178839 -1.344739 1.063953
C   6.128573 -1.953023 2.314090
C   4.902300 -2.124766 2.946648
C   3.736164 -1.686042 2.329401
C   -0.119078 3.549302 1.639843
C   -0.195081 2.543561 2.760537
C   -2.669368 -2.102272 0.667664
C   -1.287114 -2.432085 1.138581
C   -3.403433 -2.980820 -0.121974
H   -5.166177 -4.642561 -1.274895
H   -6.510241 -3.489554 -1.363189
H   -5.186644 -3.399457 -2.526022
H   -6.233125 -1.178102 -0.553231
H   -4.550551 1.624218 0.542608
H   -5.144366 0.930059 2.044558
H   -6.157274 0.882532 0.591534
H   -3.203700 -0.792571 3.696459
H   -1.484930 1.141978 4.692217
H   1.070634 4.987977 -0.195476
H   0.671172 3.912184 -1.561570
H   -0.625142 4.623290 -0.605626
H   2.372303 3.357574 0.974831
H   1.717194 1.736771 1.268386
H   2.974144 3.978768 -1.399755
H   4.044370 3.198398 -3.469726
H   4.178216 0.759279 -3.948538
H   3.320326 -0.854378 -2.296600
H   0.480653 -0.916629 -2.018072
H   -0.466587 -2.887899 -3.135332
H   0.165067 -5.174366 -2.389941
H   1.778814 -5.447545 -0.522890
H   2.713715 -3.476933 0.608038
H   5.068273 -0.449763 -0.534396
H   7.133945 -1.199336 0.569122
H   7.042470 -2.283702 2.796676
H   4.853414 -2.588795 3.926472
H   2.781980 -1.801086 2.837227
H   0.528472 4.369018 1.989170
H   -1.114285 3.964429 1.464166
H   -0.457132 3.097241 3.665181
H   0.771852 2.071109 2.951039
H   -0.908094 -3.329687 0.647494
H   -0.605003 -1.608133 0.914005
H   -1.264208 -2.590825 2.222336
H   -2.957631 -3.931890 -0.400423
82
MnCNmeP_biN_3_conf21.log; dft_confs/MnCNmeP_biN_3\MnCNmeP_biN_3_conf21.log
C   -6.143826 1.935293 -3.624984
C   -5.422987 1.719369 -2.325901
C   -6.020292 1.004469 -1.290129
C   -5.353306 0.752958 -0.094296
C   -6.022709 0.021507 1.030910
C   -4.047352 1.229746 0.036845
N   -3.345160 0.963451 1.252899
C   -3.384101 1.797107 2.357629
C   -2.642827 1.199691 3.315991
N   -2.184238 0.017126 2.771982
C   -2.602114 -0.152197 1.490445
Mn   -1.997591 -1.711519 0.377288
H   -2.354777 -2.573077 1.682159
C   -1.489875 -3.366290 -0.004368
O   -1.227638 -4.482800 -0.155062
C   -1.575370 -0.876017 -1.150084
O   -1.347199 -0.422726 -2.188332
C   -3.604679 -2.096548 -0.214187
O   -4.654305 -2.392436 -0.595319
N   0.038950 -1.153635 1.351897
C   0.355444 0.257426 1.078279
C   1.217400 -1.984144 0.929850
C   1.789916 -1.726430 -0.445316
C   1.238087 -2.396077 -1.540510
C   1.737897 -2.242808 -2.824211
C   2.833363 -1.418400 -3.042181
C   3.420547 -0.771220 -1.965796
C   2.916933 -0.905247 -0.666438
P   3.784814 -0.044925 0.723069
C   3.310292 1.716173 0.474133
C   3.662480 2.609364 1.491824
C   3.320068 3.952967 1.405832
C   2.597967 4.419023 0.311379
C   2.232240 3.536714 -0.698842
C   2.591435 2.194946 -0.622779
C   5.517153 -0.058400 0.105063
C   6.219525 -1.263768 0.213757
C   7.533804 -1.358083 -0.222766
C   8.173752 -0.242256 -0.755657
C   7.489057 0.963047 -0.853021
C   6.166752 1.056162 -0.428615
C   -0.060024 -1.335233 2.817389
C   -1.403775 -0.983058 3.467160
C   -3.425925 1.985248 -0.959735
C   -2.047374 2.540998 -0.764445
C   -4.133215 2.212311 -2.137058
H   -5.835475 2.868358 -4.102484
H   -7.226483 1.961726 -3.481211
H   -5.925249 1.120903 -4.324316
H   -7.032277 0.629221 -1.414150
H   -5.389481 -0.777714 1.420970
H   -6.964891 -0.417675 0.700405
H   -6.235779 0.701642 1.862425
H   -3.933131 2.723932 2.355988
H   -2.407959 1.504611 4.322309
H   1.276854 0.552576 1.593881
H   0.486435 0.400656 0.007297
H   -0.446222 0.905723 1.418799
H   2.016105 -1.822177 1.665294
H   0.904549 -3.027413 0.999381
H   0.403277 -3.063788 -1.381203
H   1.275909 -2.775546 -3.648401
H   3.240284 -1.290685 -4.039812
H   4.296434 -0.152961 -2.133298
H   4.207182 2.247842 2.359827
H   3.606367 4.634200 2.200416
H   2.317525 5.465273 0.249362
H   1.664326 3.891266 -1.552987
H   2.300684 1.518566 -1.419368
H   5.730088 -2.136362 0.637914
H   8.063015 -2.301753 -0.139539
H   9.203406 -0.313114 -1.090186
H   7.982063 1.837041 -1.266449
H   5.638500 1.999626 -0.517839
H   0.117657 -2.390906 3.033169
H   0.750081 -0.761737 3.289182
H   -1.225807 -0.625841 4.482680
H   -2.016837 -1.884473 3.513494
H   -1.995833 3.178338 0.123522
H   -1.741644 3.131681 -1.629338
H   -1.319901 1.739733 -0.627300
H   -3.661325 2.789201 -2.927577
82
MnCNmeP_biN_3_conf3.log; dft_confs/MnCNmeP_biN_3\MnCNmeP_biN_3_conf3.log
C   -6.792761 3.900694 -0.562748
C   -6.065330 2.587077 -0.565608
C   -5.088112 2.316528 -1.521943
C   -4.420119 1.095526 -1.561829
C   -3.372188 0.806059 -2.592764
C   -4.747335 0.144776 -0.593893
N   -4.098658 -1.127498 -0.628913
C   -4.640937 -2.210187 -1.301168
C   -3.780991 -3.236239 -1.134552
N   -2.750353 -2.752016 -0.353974
C   -2.915181 -1.443762 -0.034693
Mn   -1.607861 -0.381872 1.075550
H   -1.509664 0.564241 -0.205636
C   -0.373770 0.696736 1.777951
O   0.373135 1.453759 2.225092
C   -1.804526 -1.444871 2.500760
O   -1.980308 -2.069772 3.458270
C   -2.788405 0.777727 1.669001
O   -3.481075 1.600803 2.088134
N   0.117001 -1.627441 0.126710
C   0.969893 -2.104362 1.228903
C   0.880147 -0.697150 -0.754786
C   2.155677 -1.238263 -1.368678
C   2.078500 -2.036106 -2.511573
C   3.212002 -2.577526 -3.104559
C   4.460458 -2.307078 -2.562764
C   4.564636 -1.473432 -1.455898
C   3.430391 -0.924906 -0.852411
P   3.570333 0.232612 0.585450
C   3.210970 1.837368 -0.239349
C   2.828791 2.902975 0.579939
C   2.551530 4.149798 0.032567
C   2.638217 4.341687 -1.342225
C   3.006385 3.283590 -2.166879
C   3.293739 2.038192 -1.619864
C   5.390027 0.316404 0.824209
C   5.958010 -0.617951 1.696669
C   7.328125 -0.629915 1.927119
C   8.146203 0.308210 1.305288
C   7.588190 1.252667 0.450447
C   6.218939 1.255757 0.206897
C   -0.340538 -2.796746 -0.644783
C   -1.544903 -3.485360 -0.031227
C   -5.720396 0.373326 0.379450
C   -6.016128 -0.663583 1.421271
C   -6.368618 1.604338 0.374378
H   -7.099283 4.182952 0.447165
H   -7.698389 3.843404 -1.176798
H   -6.170588 4.701008 -0.969883
H   -4.837200 3.075441 -2.258046
H   -2.411166 0.621994 -2.100705
H   -3.260899 1.644098 -3.282688
H   -3.621421 -0.088793 -3.171900
H   -5.579355 -2.142885 -1.825694
H   -3.809512 -4.252206 -1.492281
H   1.838263 -2.657237 0.847773
H   0.393862 -2.759471 1.882134
H   1.321262 -1.258135 1.815918
H   1.088934 0.194366 -0.164822
H   0.189289 -0.380216 -1.537666
H   1.108718 -2.228789 -2.958001
H   3.117636 -3.198037 -3.989411
H   5.357151 -2.720457 -3.012766
H   5.547122 -1.234560 -1.064235
H   2.729983 2.747270 1.649310
H   2.253367 4.968221 0.679519
H   2.411472 5.312170 -1.771362
H   3.071120 3.427542 -3.240616
H   3.580811 1.217522 -2.269440
H   5.320667 -1.341530 2.197550
H   7.755727 -1.364489 2.601652
H   9.215013 0.307080 1.492159
H   8.221216 1.990420 -0.032052
H   5.793139 1.993219 -0.465373
H   0.480537 -3.515034 -0.761275
H   -0.633784 -2.461101 -1.641610
H   -1.643767 -4.490554 -0.442634
H   -1.454593 -3.575726 1.053582
H   -6.751610 -0.295529 2.137910
H   -5.106851 -0.933088 1.967612
H   -6.403200 -1.583976 0.972994
H   -7.115964 1.806845 1.136470
82
MnCNmeP_biN_3_conf4.log; dft_confs/MnCNmeP_biN_3\MnCNmeP_biN_3_conf4.log
C   5.634166 -3.304741 2.871764
C   4.787699 -2.723522 1.776226
C   3.396904 -2.734156 1.869827
C   2.591859 -2.168481 0.884665
C   1.097942 -2.184571 0.982563
C   3.225954 -1.570687 -0.205171
N   2.421139 -1.013538 -1.245002
C   2.013648 -1.758151 -2.338935
C   1.267635 -0.937086 -3.107565
N   1.257252 0.284732 -2.464724
C   1.951943 0.263601 -1.300170
Mn   2.101626 1.838373 -0.049245
H   1.497749 0.815058 0.978847
C   1.956342 3.027875 1.261489
O   1.851065 3.747001 2.160929
C   2.915694 2.876623 -1.261080
O   3.542483 3.518680 -1.992279
C   3.611406 1.340468 0.691493
O   4.574011 1.071570 1.270614
N   -0.068946 2.468974 -0.649284
C   0.022391 3.893400 -1.031333
C   -1.113030 2.423704 0.427592
C   -1.277031 1.163676 1.246743
C   -0.557965 1.085626 2.446408
C   -0.685492 0.011734 3.310438
C   -1.540148 -1.035597 2.984715
C   -2.274894 -0.971834 1.813542
C   -2.178906 0.127456 0.947530
P   -3.317652 0.199714 -0.506448
C   -4.967810 0.393216 0.274523
C   -6.065059 0.480837 -0.592210
C   -7.347901 0.669731 -0.095946
C   -7.551768 0.806624 1.274207
C   -6.466238 0.749964 2.139754
C   -5.181962 0.541125 1.646206
C   -3.282439 -1.577012 -0.995107
C   -4.379084 -2.436338 -0.926859
C   -4.267175 -3.757758 -1.352758
C   -3.061045 -4.238633 -1.846347
C   -1.960285 -3.388271 -1.915946
C   -2.072440 -2.069489 -1.500732
C   -0.575890 1.732519 -1.818134
C   0.470107 1.427962 -2.871080
C   4.613508 -1.547896 -0.344912
C   5.250684 -0.877589 -1.524861
C   5.377112 -2.133736 0.659887
H   6.579827 -3.690581 2.483645
H   5.116456 -4.115817 3.389309
H   5.874011 -2.539155 3.617768
H   2.923156 -3.198056 2.730784
H   0.769370 -2.699395 1.886120
H   0.709610 -1.161739 1.009276
H   0.644275 -2.682390 0.119616
H   2.296534 -2.790115 -2.462869
H   0.753621 -1.107170 -4.039194
H   0.430883 4.474644 -0.205640
H   -0.969480 4.287319 -1.294539
H   0.686091 4.013217 -1.885964
H   -0.856413 3.227205 1.120210
H   -2.073191 2.695957 -0.032568
H   0.109985 1.897411 2.706537
H   -0.112465 -0.010386 4.231178
H   -1.641750 -1.891523 3.643855
H   -2.954863 -1.780617 1.565803
H   -5.912715 0.397806 -1.665083
H   -8.187972 0.722460 -0.780702
H   -8.552136 0.965127 1.663083
H   -6.616052 0.865989 3.208315
H   -4.345629 0.494457 2.334674
H   -5.324499 -2.080327 -0.531419
H   -5.129089 -4.414232 -1.289069
H   -2.976435 -5.269530 -2.173492
H   -1.010164 -3.750011 -2.296481
H   -1.197966 -1.427105 -1.554548
H   -0.976483 0.781086 -1.472407
H   -1.410951 2.288296 -2.265511
H   -0.024718 1.178642 -3.810555
H   1.133663 2.275118 -3.057014
H   6.338549 -0.921503 -1.456597
H   4.950841 0.173663 -1.579657
H   4.945254 -1.345655 -2.465857
H   6.460059 -2.115941 0.574403
82
MnCNmeP_biN_3_conf5.log; dft_confs/MnCNmeP_biN_3\MnCNmeP_biN_3_conf5.log
C   5.847373 3.761750 -2.589391
C   4.978461 3.014440 -1.619084
C   3.589082 3.065901 -1.725403
C   2.760797 2.404386 -0.823421
C   1.268027 2.468021 -0.931262
C   3.368023 1.662824 0.192116
N   2.539420 0.994499 1.144230
C   2.145686 1.595737 2.328402
C   1.362533 0.704138 2.969890
N   1.317498 -0.417072 2.166838
C   2.028294 -0.261246 1.021382
Mn   2.172422 -1.665558 -0.423510
H   1.571033 -0.531179 -1.369158
C   2.048456 -2.689367 -1.875133
O   1.974935 -3.301213 -2.851500
C   2.916469 -2.871899 0.667971
O   3.474959 -3.636309 1.333094
C   3.735137 -1.138813 -1.033376
O   4.742921 -0.847469 -1.515559
N   -0.018145 -2.287526 0.062562
C   -0.037486 -3.751615 0.211201
C   -0.849369 -1.850491 -1.097632
C   -2.342072 -2.071264 -0.992574
C   -2.854797 -3.342828 -1.269840
C   -4.211264 -3.619430 -1.183041
C   -5.096282 -2.607431 -0.831766
C   -4.614404 -1.327579 -0.598999
C   -3.246673 -1.037275 -0.672935
P   -2.660103 0.710841 -0.490715
C   -4.157852 1.635261 -1.020160
C   -4.416056 1.693000 -2.394509
C   -5.519684 2.382281 -2.877497
C   -6.370595 3.043319 -1.995483
C   -6.112054 3.005759 -0.630716
C   -5.013759 2.303344 -0.142880
C   -2.676270 0.982674 1.328923
C   -3.320512 0.150663 2.247735
C   -3.242664 0.415095 3.610476
C   -2.532013 1.519401 4.071008
C   -1.893360 2.357403 3.163124
C   -1.957065 2.084068 1.802180
C   -0.550636 -1.687029 1.294542
C   0.471526 -1.567084 2.407047
C   4.752794 1.590261 0.338961
C   5.362334 0.764567 1.431889
C   5.540977 2.275091 -0.581332
H   6.835773 3.304353 -2.672812
H   5.989883 4.798056 -2.263459
H   5.396910 3.791529 -3.584434
H   3.136163 3.636172 -2.531948
H   0.825580 2.893268 -0.024629
H   0.854621 1.461763 -1.051785
H   0.961252 3.078334 -1.782186
H   2.458159 2.592161 2.592350
H   0.830460 0.768273 3.904371
H   -1.041974 -4.119047 0.452306
H   0.309453 -4.221766 -0.709084
H   0.638884 -4.047512 1.012680
H   -0.631003 -0.793337 -1.244118
H   -0.466468 -2.378352 -1.972723
H   -2.172287 -4.127035 -1.581077
H   -4.576395 -4.616950 -1.403629
H   -6.160698 -2.806008 -0.762909
H   -5.315550 -0.530948 -0.372020
H   -3.749958 1.189220 -3.089669
H   -5.711749 2.411688 -3.945078
H   -7.229003 3.588952 -2.373054
H   -6.769575 3.521122 0.062045
H   -4.825743 2.273478 0.925227
H   -3.874137 -0.714763 1.898875
H   -3.741270 -0.242903 4.314855
H   -2.473276 1.723493 5.135039
H   -1.331522 3.216460 3.514564
H   -1.436476 2.726418 1.097899
H   -1.424685 -2.252765 1.641936
H   -0.886293 -0.676595 1.066519
H   -0.040385 -1.412664 3.357583
H   1.090516 -2.462611 2.498161
H   5.009488 -0.269865 1.379397
H   6.450545 0.761254 1.355613
H   5.088026 1.145219 2.420797
H   6.622148 2.213874 -0.494132
82
MnCNmeP_biN_3_conf6.log; dft_confs/MnCNmeP_biN_3\MnCNmeP_biN_3_conf6.log
C   -5.847432 3.761788 2.589231
C   -4.978475 3.014485 1.618958
C   -5.540933 2.275146 0.581166
C   -4.752701 1.590279 -0.339058
C   -5.362190 0.764626 -1.432045
C   -3.367938 1.662813 -0.192119
N   -2.539293 0.994489 -1.144195
C   -2.145477 1.595747 -2.328331
C   -1.362326 0.704139 -2.969804
N   -1.317432 -0.417127 -2.166823
C   -2.028255 -0.261296 -1.021378
Mn   -2.172424 -1.665577 0.423546
H   -1.570962 -0.531167 1.369123
C   -2.048423 -2.689338 1.875190
O   -1.974807 -3.301152 2.851571
C   -2.916510 -2.871979 -0.667852
O   -3.475061 -3.636440 -1.332870
C   -3.735105 -1.138789 1.033390
O   -4.742886 -0.847398 1.515547
N   0.018127 -2.287582 -0.062566
C   0.037429 -3.751681 -0.211147
C   0.849375 -1.850532 1.097610
C   2.342074 -2.071288 0.992519
C   2.854823 -3.342858 1.269716
C   4.211294 -3.619430 1.182890
C   5.096294 -2.607397 0.831661
C   4.614390 -1.327544 0.598954
C   3.246653 -1.037272 0.672909
P   2.660045 0.710831 0.490722
C   2.676222 0.982688 -1.328913
C   1.957025 2.084094 -1.802150
C   1.893315 2.357453 -3.163089
C   2.531961 1.519464 -4.070989
C   3.242609 0.415146 -3.610477
C   3.320463 0.150693 -2.247742
C   4.157763 1.635280 1.020186
C   4.415969 1.693000 2.394535
C   5.519578 2.382302 2.877534
C   6.370467 3.043382 1.995530
C   6.111926 3.005841 0.630762
C   5.013652 2.303403 0.142916
C   0.550650 -1.687208 -1.294586
C   -0.471532 -1.567183 -2.407070
C   -2.760769 2.404372 0.823452
C   -1.268004 2.468002 0.931396
C   -3.589103 3.065910 1.725373
H   -6.835994 3.304669 2.672238
H   -5.989519 4.798239 2.263579
H   -5.397242 3.791120 3.584412
H   -6.622100 2.213966 0.493888
H   -5.088159 1.145566 -2.420922
H   -5.009046 -0.269717 -1.379828
H   -6.450387 0.760999 -1.355589
H   -2.457879 2.592200 -2.592254
H   -0.830173 0.768298 -3.904238
H   1.041911 -4.119144 -0.452233
H   -0.309534 -4.221803 0.709140
H   -0.638934 -4.047583 -1.012630
H   0.466489 -2.378389 1.972709
H   0.630999 -0.793380 1.244088
H   2.172332 -4.127089 1.580933
H   4.576446 -4.616955 1.403422
H   6.160712 -2.805955 0.762790
H   5.315517 -0.530888 0.372005
H   1.436439 2.726433 -1.097857
H   1.331483 3.216522 -3.514510
H   2.473219 1.723569 -5.135017
H   3.741213 -0.242836 -4.314873
H   3.874096 -0.714733 -1.898894
H   3.749883 1.189189 3.089685
H   5.711646 2.411693 3.945114
H   7.228858 3.589035 2.373111
H   6.769431 3.521237 -0.061989
H   4.825629 2.273553 -0.925191
H   1.424628 -2.253056 -1.641982
H   0.886433 -0.676800 -1.066634
H   0.040356 -1.412780 -3.357622
H   -1.090577 -2.462675 -2.498172
H   -0.961291 3.078201 1.782426
H   -0.825527 2.893406 0.024854
H   -0.854571 1.461747 1.051803
H   -3.136222 3.636173 2.531948
82
MnCNmeP_biN_3_conf7.log; dft_confs/MnCNmeP_biN_3\MnCNmeP_biN_3_conf7.log
C   5.378882 3.652336 -1.461481
C   4.628363 2.710842 -0.564883
C   5.187293 1.491263 -0.187387
C   4.489612 0.578452 0.597733
C   5.094276 -0.735023 0.994135
C   3.195191 0.918881 0.993985
N   2.462573 0.016699 1.823517
C   2.491034 0.135017 3.201816
C   1.688850 -0.831487 3.683919
N   1.195305 -1.512244 2.586097
C   1.648495 -1.001204 1.410755
Mn   1.145961 -1.540877 -0.482147
H   0.055153 -0.429363 -0.219101
C   0.358201 -1.677624 -2.070904
O   -0.128790 -1.636227 -3.117182
C   2.455140 -2.740523 -0.686269
O   3.343884 -3.462510 -0.861161
C   2.056852 -0.278930 -1.314495
O   2.535452 0.494858 -2.027215
N   -0.271826 -3.034155 0.312996
C   -0.287124 -4.192790 -0.599116
C   -1.663140 -2.535824 0.531969
C   -2.401032 -2.033746 -0.682978
C   -2.951745 -2.946766 -1.585656
C   -3.596760 -2.528512 -2.740556
C   -3.716490 -1.171018 -3.007422
C   -3.236781 -0.249718 -2.087014
C   -2.600846 -0.659512 -0.912058
P   -2.124935 0.572757 0.374479
C   -3.768794 1.068657 1.062302
C   -5.012319 0.828039 0.472801
C   -6.183683 1.234024 1.102829
C   -6.132710 1.892585 2.326962
C   -4.901948 2.130569 2.929016
C   -3.732513 1.707559 2.307602
C   -1.679732 2.041214 -0.638349
C   -0.772860 1.896290 -1.694968
C   -0.257649 3.010955 -2.343016
C   -0.642190 4.290581 -1.954529
C   -1.557727 4.443773 -0.918991
C   -2.071010 3.329380 -0.263931
C   0.226891 -3.569759 1.596623
C   0.260103 -2.606391 2.753888
C   2.610590 2.143821 0.666459
C   1.226544 2.473752 1.131995
C   3.345993 3.024239 -0.120155
H   6.459329 3.551780 -1.333760
H   5.151195 3.440493 -2.512011
H   5.103095 4.692125 -1.270125
H   6.191754 1.239906 -0.517114
H   5.072419 -0.871048 2.079743
H   6.131028 -0.801266 0.660239
H   4.540019 -1.569830 0.557056
H   3.083028 0.887006 3.696067
H   1.427853 -1.101849 4.693771
H   -0.977521 -4.966604 -0.233599
H   -0.582728 -3.890403 -1.600072
H   0.716250 -4.613298 -0.656794
H   -1.594363 -1.717881 1.246899
H   -2.245306 -3.348621 0.993250
H   -2.875110 -4.008911 -1.379668
H   -4.002116 -3.262046 -3.429396
H   -4.202451 -0.828537 -3.914991
H   -3.360112 0.811199 -2.279457
H   -5.071130 0.315972 -0.481103
H   -7.141665 1.036296 0.632303
H   -7.048834 2.210672 2.813740
H   -4.851841 2.633790 3.889230
H   -2.774530 1.873273 2.793877
H   -0.462521 0.905866 -2.003924
H   0.453790 2.874481 -3.150986
H   -0.236274 5.161111 -2.459393
H   -1.876319 5.436248 -0.615903
H   -2.780178 3.468755 0.545516
H   1.233644 -3.954049 1.418489
H   -0.405371 -4.415868 1.906146
H   0.575424 -3.176442 3.631496
H   -0.730912 -2.203966 2.979060
H   1.208051 2.670819 2.209670
H   0.550758 1.636662 0.941322
H   0.836148 3.350463 0.612797
H   2.897072 3.972145 -0.404382
82
MnCNmeP_biN_3_conf8.log; dft_confs/MnCNmeP_biN_3\MnCNmeP_biN_3_conf8.log
C   7.143566 2.198519 -2.648242
C   6.077081 1.881531 -1.639791
C   6.386715 1.184425 -0.473586
C   5.419540 0.896802 0.483964
C   5.744769 0.100056 1.711714
C   4.115349 1.331443 0.244355
N   3.119083 1.085865 1.237775
C   2.899847 1.963822 2.286213
C   1.923070 1.422685 3.042763
N   1.587200 0.227239 2.439611
C   2.303417 -0.002337 1.312147
Mn   2.058064 -1.601635 0.112360
H   1.686356 -0.479471 -0.924063
C   1.623937 -2.753853 -1.170937
O   1.351686 -3.443796 -2.057276
C   2.643755 -2.752606 1.352889
O   3.130968 -3.479772 2.109996
C   3.629129 -1.505096 -0.663140
O   4.612750 -1.511851 -1.268545
N   -0.189646 -1.727179 0.748345
C   -0.370206 -3.104298 1.250250
C   -1.192070 -1.597694 -0.357996
C   -1.372331 -0.246500 -1.004425
C   -0.547708 0.094340 -2.076575
C   -0.676793 1.308305 -2.737953
C   -1.654498 2.206345 -2.334426
C   -2.525495 1.861063 -1.308481
C   -2.414190 0.635472 -0.646079
P   -3.654162 0.133355 0.634189
C   -4.733706 1.616283 0.721841
C   -4.381134 2.604526 1.646704
C   -5.140693 3.761201 1.770388
C   -6.276581 3.934377 0.985608
C   -6.644403 2.949468 0.075214
C   -5.876309 1.798097 -0.060519
C   -4.692229 -1.038357 -0.332386
C   -4.651156 -1.153217 -1.724031
C   -5.471182 -2.066584 -2.377837
C   -6.345502 -2.868221 -1.651885
C   -6.394023 -2.759664 -0.265654
C   -5.565979 -1.856900 0.389935
C   -0.542157 -0.794709 1.832216
C   0.533555 -0.655448 2.889712
C   3.762463 2.040078 -0.904567
C   2.349102 2.487261 -1.117735
C   4.761847 2.297051 -1.839532
H   6.725085 2.298510 -3.652343
H   7.911907 1.422114 -2.671462
H   7.640053 3.143955 -2.402953
H   7.404134 0.839057 -0.312231
H   5.494154 0.648023 2.625121
H   6.805537 -0.152828 1.741896
H   5.167995 -0.830513 1.730558
H   3.459437 2.878460 2.388782
H   1.444865 1.772008 3.942892
H   0.294613 -3.297950 2.089516
H   -1.408623 -3.264955 1.573394
H   -0.128506 -3.816863 0.462094
H   -0.894174 -2.314224 -1.125179
H   -2.158330 -1.945584 0.032276
H   0.209874 -0.611493 -2.392356
H   -0.015443 1.546440 -3.564129
H   -1.764400 3.163011 -2.834842
H   -3.318373 2.547684 -1.034345
H   -3.503408 2.466405 2.272187
H   -4.852021 4.522848 2.487304
H   -6.876592 4.832583 1.087781
H   -7.531939 3.078179 -0.535876
H   -6.166562 1.037826 -0.778157
H   -3.975294 -0.528362 -2.298652
H   -5.427893 -2.149261 -3.459005
H   -6.984250 -3.579858 -2.164508
H   -7.070072 -3.386205 0.306862
H   -5.596128 -1.785424 1.473644
H   -1.481302 -1.115624 2.300192
H   -0.711678 0.191265 1.395435
H   0.098083 -0.222039 3.790913
H   0.969012 -1.619375 3.163356
H   2.239819 2.997162 -2.076367
H   1.675148 1.625509 -1.100515
H   2.023329 3.169685 -0.325953
H   4.503965 2.835710 -2.747407
82
MnCNmeP_biN_3_conf9.log; dft_confs/MnCNmeP_biN_3\MnCNmeP_biN_3_conf9.log
C   -6.990025 0.822479 3.716451
C   -6.163234 0.867760 2.463767
C   -6.584906 0.214695 1.307966
C   -5.843338 0.259336 0.130884
C   -6.287014 -0.471049 -1.101109
C   -4.650521 0.982312 0.138634
N   -3.888578 1.065335 -1.067340
C   -4.154972 2.007117 -2.047372
C   -3.236941 1.822112 -3.019279
N   -2.451362 0.763523 -2.610045
C   -2.825628 0.282589 -1.398536
Mn   -1.909227 -1.265035 -0.488444
H   -1.811092 -0.291756 0.767892
C   -1.034088 -2.506583 0.450419
O   -0.554227 -3.351143 1.071893
C   -2.152433 -2.340217 -1.894447
O   -2.386316 -3.087448 -2.747061
C   -3.358121 -1.839251 0.317073
O   -4.257252 -2.259292 0.907451
N   0.105906 -0.359477 -1.231835
C   0.912291 -1.492645 -1.720092
C   0.853472 0.418163 -0.189827
C   1.563589 -0.347649 0.897694
C   0.852321 -0.723448 2.035475
C   1.462093 -1.398939 3.084051
C   2.814660 -1.696935 3.011181
C   3.552823 -1.287176 1.906717
C   2.951213 -0.602535 0.848616
P   3.955196 0.009026 -0.581089
C   5.635102 -0.600744 -0.157784
C   6.564787 0.128436 0.587116
C   7.819800 -0.404931 0.859796
C   8.157292 -1.673385 0.400017
C   7.238125 -2.406350 -0.344181
C   5.989402 -1.868526 -0.630379
C   4.089471 1.799746 -0.177899
C   3.766052 2.346355 1.066263
C   3.894017 3.713556 1.287520
C   4.353067 4.547585 0.273727
C   4.678901 4.011547 -0.968256
C   4.539050 2.647868 -1.194650
C   -0.054113 0.599196 -2.351502
C   -1.233303 0.330151 -3.262564
C   -4.197955 1.664983 1.269547
C   -2.914633 2.436668 1.235145
C   -4.968745 1.585459 2.425961
H   -6.362727 0.879485 4.609160
H   -7.581833 -0.094168 3.769625
H   -7.687339 1.666883 3.751042
H   -7.506758 -0.359890 1.325253
H   -5.494078 -1.126884 -1.471855
H   -6.532314 0.223920 -1.910560
H   -7.168622 -1.079495 -0.894825
H   -4.966495 2.709622 -1.956743
H   -3.076345 2.338031 -3.951503
H   0.372544 -2.000335 -2.519671
H   1.073784 -2.206867 -0.914062
H   1.884824 -1.153859 -2.095389
H   1.589850 1.045918 -0.707668
H   0.120198 1.087340 0.262740
H   -0.206167 -0.490016 2.076054
H   0.878693 -1.690953 3.950673
H   3.306525 -2.228140 3.819652
H   4.617359 -1.490301 1.877486
H   6.307175 1.115898 0.955629
H   8.534909 0.172205 1.437111
H   9.136249 -2.088146 0.616496
H   7.497219 -3.394136 -0.710908
H   5.279761 -2.438737 -1.223491
H   3.412374 1.701614 1.864318
H   3.637253 4.127085 2.257465
H   4.452933 5.613630 0.449326
H   5.033381 4.657554 -1.764791
H   4.780927 2.234809 -2.170043
H   -0.199592 1.596617 -1.929041
H   0.875694 0.623322 -2.935166
H   -1.314878 -0.723378 -3.535564
H   -1.119884 0.906139 -4.182008
H   -2.749198 2.963635 2.176202
H   -2.910006 3.168259 0.421274
H   -2.080470 1.748117 1.062248
H   -4.625888 2.098355 3.320519
