# Supplementary material for: Switching between Hydrogenation and Olefin Transposition Catalysis via Silencing NH Cooperativity in Mn(I) Pincer Complexes
Source: ACS Catal. 2022 Aug 19;12(17):10818–25. doi: 10.1021/acscatal.2c02963 (PMC9442580; doi:10.1021/acscatal.2c02963)
Supplement: Supplementary file 3 — cs2c02963_si_003.zip [file cs2c02963_si_003.zip › conformers_biP_1.xyz]

82
MnCNmeP_biP_1_conf1.log; dft_confs/MnCNmeP_biP_1\MnCNmeP_biP_1_conf1.log
C   7.152461 1.724964 0.384081
C   5.905018 0.890094 0.392739
C   5.652951 -0.024098 -0.627012
C   4.482499 -0.773467 -0.663311
C   4.213011 -1.723678 -1.791955
C   3.545477 -0.589364 0.359981
N   2.379019 -1.424594 0.326998
C   2.450793 -2.733945 0.769343
C   1.344815 -3.354684 0.316063
N   0.621997 -2.414841 -0.392681
C   1.233412 -1.196051 -0.392699
Mn   0.596121 0.585992 -1.165759
C   0.105230 -0.158157 -2.711343
O   -0.164759 -0.590014 -3.748791
C   2.202082 1.078708 -1.730618
O   3.181896 1.541494 -2.123327
H   1.081268 1.185927 0.216090
C   0.093139 2.202087 -1.704139
O   -0.180782 3.249344 -2.101587
P   -1.416878 0.530268 0.029813
C   -2.042932 2.245560 0.352083
C   -3.336908 2.680310 0.071539
C   -3.741070 3.965478 0.424835
C   -2.861972 4.824160 1.070654
C   -1.572190 4.391330 1.366855
C   -1.167186 3.113297 1.012501
C   -1.516736 -0.002890 1.791836
C   -0.418006 -0.587216 2.412448
C   -0.432270 -0.851842 3.777250
C   -1.556300 -0.549701 4.536495
C   -2.666916 0.021113 3.921778
C   -2.642106 0.305898 2.561920
C   -2.815649 -0.200417 -0.940450
C   -3.016874 0.479792 -2.150325
C   -3.967133 0.074454 -3.073342
C   -4.734659 -1.052125 -2.809581
C   -4.526995 -1.750967 -1.630272
C   -3.580919 -1.351245 -0.681062
C   -3.437774 -2.206976 0.551129
N   -2.099604 -2.728208 0.745821
C   -1.983701 -3.395530 2.025320
C   -1.604089 -3.526016 -0.364610
C   -0.554072 -2.781293 -1.171579
C   3.775340 0.292924 1.416474
C   2.789560 0.458559 2.528860
C   4.958716 1.028667 1.404391
H   6.999591 2.634946 -0.206367
H   7.991261 1.184271 -0.060978
H   7.435385 2.032013 1.393551
H   6.379809 -0.148972 -1.424707
H   3.280383 -1.464969 -2.303189
H   4.106102 -2.752886 -1.435204
H   5.022997 -1.696304 -2.521940
H   3.285094 -3.094496 1.347766
H   1.019724 -4.374807 0.430920
H   -4.040725 2.021496 -0.423856
H   -4.750372 4.290307 0.193485
H   -3.177988 5.825692 1.343415
H   -0.877507 5.053707 1.872970
H   -0.157121 2.781309 1.232280
H   0.452826 -0.832472 1.822872
H   0.438389 -1.299524 4.245675
H   -1.568380 -0.755183 5.601823
H   -3.549569 0.263231 4.504603
H   -3.497806 0.791618 2.103714
H   -2.412516 1.353738 -2.373865
H   -4.095243 0.631101 -3.995245
H   -5.477353 -1.394497 -3.522283
H   -5.109157 -2.645830 -1.430926
H   -3.691150 -1.619699 1.438740
H   -4.183221 -3.020816 0.491434
H   -2.294509 -2.713907 2.819893
H   -2.599619 -4.310639 2.089497
H   -0.941216 -3.664578 2.211937
H   -2.409853 -3.807378 -1.056124
H   -1.196299 -4.469495 0.012786
H   -0.982437 -1.864233 -1.562913
H   -0.228219 -3.389917 -2.021890
H   3.188409 1.107535 3.310167
H   1.863297 0.897838 2.146500
H   2.531246 -0.503358 2.980604
H   5.145587 1.725908 2.216576
82
MnCNmeP_biP_1_conf10.log; dft_confs/MnCNmeP_biP_1\MnCNmeP_biP_1_conf10.log
C   -7.324021 -1.374071 0.348969
C   -6.002092 -0.663163 0.359631
C   -5.618785 0.140423 -0.712757
C   -4.382893 0.773489 -0.744994
C   -3.970444 1.592724 -1.931761
C   -3.513007 0.587553 0.338583
N   -2.273391 1.307591 0.299363
C   -2.230185 2.640607 0.676857
C   -1.095580 3.153577 0.161602
N   -0.478383 2.127196 -0.523687
C   -1.171189 0.957776 -0.428706
Mn   -0.610609 -0.902990 -1.092420
C   -0.332782 -0.265676 -2.732450
O   -0.240576 0.117774 -3.820903
C   -2.271752 -1.451935 -1.388300
O   -3.282290 -1.967210 -1.586146
H   -0.966225 -1.373871 0.376320
C   -0.192620 -2.559360 -1.583676
O   -0.033586 -3.636895 -1.964398
P   1.391572 -0.711263 0.085554
C   3.005805 -0.413061 -0.765298
C   3.055986 -0.267171 -2.148684
C   4.275598 -0.072024 -2.793262
C   5.451545 -0.030560 -2.056909
C   5.411217 -0.200396 -0.673467
C   4.198610 -0.399340 -0.032868
C   1.958601 -2.267903 0.927044
C   2.149620 -2.428631 2.298960
C   2.641088 -3.626969 2.810849
C   2.959574 -4.677721 1.962215
C   2.802451 -4.516352 0.589196
C   2.314675 -3.322424 0.079071
C   1.318284 0.507436 1.476894
C   0.440103 0.095129 2.492205
C   0.240224 0.834056 3.643691
C   0.910718 2.042038 3.799822
C   1.730149 2.489365 2.781159
C   1.942889 1.758882 1.603993
C   2.762726 2.497628 0.562472
N   2.048141 3.698654 0.113203
C   2.849797 4.903640 0.196741
C   1.475671 3.562304 -1.210480
C   0.650296 2.312717 -1.423379
C   -3.870581 -0.187481 1.440139
C   -2.947519 -0.380958 2.600604
C   -5.119248 -0.808409 1.424264
H   -7.655977 -1.617567 1.360695
H   -8.097343 -0.770732 -0.133048
H   -7.248044 -2.313682 -0.209053
H   -6.296235 0.269369 -1.552364
H   -3.652334 2.598034 -1.639191
H   -4.791943 1.683833 -2.643647
H   -3.122454 1.126147 -2.444513
H   -3.009206 3.087539 1.271473
H   -0.653500 4.129738 0.255930
H   2.139208 -0.303615 -2.726946
H   4.301449 0.043201 -3.871682
H   6.401956 0.123132 -2.557166
H   6.329684 -0.181937 -0.096114
H   4.171106 -0.540030 1.043360
H   1.934605 -1.619548 2.984847
H   2.779546 -3.729332 3.882320
H   3.340421 -5.610836 2.363921
H   3.066586 -5.319806 -0.090381
H   2.234340 -3.205432 -0.994900
H   -0.102383 -0.833290 2.357773
H   -0.434732 0.469120 4.410490
H   0.778477 2.637256 4.697206
H   2.216519 3.455342 2.875907
H   3.047508 1.868797 -0.280627
H   3.703360 2.804988 1.029347
H   3.200768 5.051687 1.220583
H   3.729857 4.886075 -0.471619
H   2.238918 5.769426 -0.074718
H   0.872466 4.453807 -1.417449
H   2.256285 3.530188 -1.995475
H   1.277782 1.427956 -1.350452
H   0.272967 2.333125 -2.449103
H   -2.362119 0.516109 2.804477
H   -3.503380 -0.654971 3.499483
H   -2.239794 -1.185396 2.377204
H   -5.407014 -1.418998 2.275907
82
MnCNmeP_biP_1_conf11.log; dft_confs/MnCNmeP_biP_1\MnCNmeP_biP_1_conf11.log
C   -6.988170 1.465957 0.065071
C   -5.716639 0.703823 0.297826
C   -5.469970 -0.493612 -0.369359
C   -4.281165 -1.195629 -0.199556
C   -4.063913 -2.503022 -0.902311
C   -3.308059 -0.656434 0.653163
N   -2.105727 -1.426396 0.825965
C   -2.068763 -2.482626 1.724351
C   -1.022017 -3.252556 1.367651
N   -0.442183 -2.667030 0.256364
C   -1.075273 -1.503344 -0.078458
Mn   -0.507931 -0.124924 -1.459807
C   -1.867855 1.029275 -1.252156
O   -2.714896 1.811040 -1.338963
C   -1.263488 -1.122004 -2.696801
O   -1.676145 -1.828843 -3.511116
H   0.630591 -1.110763 -1.848442
C   0.204847 0.919594 -2.708376
O   0.661399 1.556938 -3.554341
P   1.194187 0.745711 -0.064559
C   1.359884 2.590026 -0.196533
C   2.571604 3.285331 -0.243717
C   2.592364 4.675404 -0.239405
C   1.405887 5.396120 -0.174075
C   0.196055 4.715447 -0.110162
C   0.175145 3.326354 -0.124693
C   1.343971 0.660925 1.785811
C   2.402958 1.314758 2.423350
C   2.571368 1.216966 3.797688
C   1.684499 0.463285 4.561225
C   0.632987 -0.193941 3.936890
C   0.469456 -0.096740 2.559581
C   2.866701 0.134301 -0.584162
C   3.439971 0.750129 -1.703638
C   4.715942 0.423529 -2.137529
C   5.455561 -0.521690 -1.437648
C   4.873949 -1.180486 -0.365024
C   3.565419 -0.912338 0.051381
C   2.930126 -1.877548 1.038999
N   2.633486 -3.201551 0.491764
C   3.744761 -4.130755 0.449562
C   1.886400 -3.149960 -0.753572
C   0.406665 -3.471513 -0.635709
C   -3.531810 0.525828 1.360345
C   -2.501714 1.111450 2.272755
C   -4.742453 1.185846 1.165366
H   -7.247084 2.084257 0.927567
H   -6.880667 2.132397 -0.797653
H   -7.824280 0.794066 -0.143176
H   -6.225735 -0.899311 -1.036247
H   -4.943957 -2.776383 -1.486025
H   -3.209303 -2.456422 -1.580138
H   -3.863451 -3.307729 -0.187969
H   -2.793910 -2.585029 2.514519
H   -0.641670 -4.166366 1.792922
H   3.511807 2.748494 -0.288878
H   3.544236 5.194288 -0.285484
H   1.424581 6.480876 -0.172538
H   -0.738630 5.263616 -0.055329
H   -0.777504 2.814223 -0.078750
H   3.107057 1.903971 1.847883
H   3.400063 1.731011 4.273491
H   1.817321 0.387415 5.635349
H   -0.061547 -0.793836 4.516030
H   -0.336193 -0.634233 2.085073
H   2.883820 1.509912 -2.240686
H   5.134065 0.923152 -3.004837
H   6.471553 -0.757917 -1.736180
H   5.441020 -1.939777 0.163084
H   3.577739 -2.007732 1.911273
H   1.993866 -1.474532 1.409313
H   3.362781 -5.144089 0.292607
H   4.478159 -3.924945 -0.348169
H   4.270112 -4.119662 1.408669
H   2.285238 -3.894718 -1.451923
H   2.004080 -2.185145 -1.254813
H   -0.037163 -3.413034 -1.631961
H   0.294198 -4.499470 -0.285605
H   -1.585267 1.345072 1.724516
H   -2.226223 0.420511 3.073525
H   -2.868611 2.031687 2.729667
H   -4.918897 2.114470 1.700823
82
MnCNmeP_biP_1_conf12.log; dft_confs/MnCNmeP_biP_1\MnCNmeP_biP_1_conf12.log
C   6.935055 2.192742 -0.944407
C   5.846287 1.301416 -0.421730
C   5.631639 0.042320 -0.979104
C   4.599459 -0.781249 -0.545792
C   4.337230 -2.108870 -1.192174
C   3.774923 -0.311344 0.480105
N   2.765853 -1.188855 0.985029
C   3.099734 -2.189889 1.877784
C   1.962805 -2.866383 2.126825
N   0.969288 -2.262169 1.381647
C   1.442225 -1.209058 0.660723
Mn   0.500947 0.091112 -0.943942
C   0.428411 -1.454016 -1.840587
O   0.578299 -2.421190 -2.453690
C   2.033146 0.676873 -1.618526
O   2.897518 1.222548 -2.154443
H   0.889506 1.371962 0.054540
C   -0.216013 0.968523 -2.294661
O   -0.653791 1.507638 -3.219965
P   -1.553368 0.556264 0.040394
C   -1.920074 2.382745 0.100545
C   -0.995807 3.337431 -0.315689
C   -1.290961 4.695808 -0.230720
C   -2.511825 5.117347 0.276433
C   -3.441624 4.171343 0.701162
C   -3.147124 2.819141 0.614243
C   -1.868700 0.262243 1.832740
C   -3.117296 -0.048343 2.373621
C   -3.267377 -0.191491 3.748933
C   -2.178228 -0.010912 4.594609
C   -0.935213 0.317519 4.061615
C   -0.780731 0.452565 2.688663
C   -3.059677 -0.044222 -0.866788
C   -3.616262 0.846813 -1.792606
C   -4.701399 0.499333 -2.586142
C   -5.268507 -0.759314 -2.460649
C   -4.707279 -1.665476 -1.571174
C   -3.595156 -1.347926 -0.790542
C   -2.993884 -2.451799 0.041124
N   -1.764850 -2.955619 -0.555376
C   -2.050149 -3.794455 -1.700669
C   -0.917921 -3.640927 0.402665
C   -0.409077 -2.709936 1.502013
C   3.966081 0.933570 1.080216
C   3.062104 1.416877 2.172347
C   5.006977 1.727349 0.604422
H   7.801788 1.614041 -1.273008
H   7.263772 2.909094 -0.188073
H   6.577453 2.764918 -1.807466
H   6.273736 -0.301083 -1.785450
H   5.030209 -2.281108 -2.016871
H   4.439575 -2.934283 -0.480937
H   3.316057 -2.151682 -1.584495
H   4.103779 -2.312609 2.247947
H   1.765905 -3.707163 2.771072
H   -0.031514 3.014007 -0.687170
H   -0.556413 5.422780 -0.561649
H   -2.740465 6.175929 0.344804
H   -4.398741 4.487954 1.102633
H   -3.886170 2.097164 0.943809
H   -3.974561 -0.188614 1.721942
H   -4.239908 -0.442837 4.159208
H   -2.298464 -0.124173 5.666898
H   -0.081847 0.463822 4.715802
H   0.188786 0.686478 2.261147
H   -3.196470 1.839694 -1.895741
H   -5.101918 1.219626 -3.291527
H   -6.128426 -1.042287 -3.058478
H   -5.127753 -2.663400 -1.485445
H   -3.737982 -3.260750 0.160911
H   -2.784931 -2.089254 1.046533
H   -2.631754 -4.694568 -1.425943
H   -2.623967 -3.230328 -2.439383
H   -1.116940 -4.107106 -2.169972
H   -0.065680 -4.061741 -0.138431
H   -1.449170 -4.490732 0.872100
H   -0.482020 -3.201246 2.473401
H   -1.024252 -1.819525 1.563438
H   3.492971 2.279272 2.683661
H   2.099064 1.713111 1.741450
H   2.863609 0.635333 2.910954
H   5.167000 2.704006 1.053125
82
MnCNmeP_biP_1_conf13.log; dft_confs/MnCNmeP_biP_1\MnCNmeP_biP_1_conf13.log
C   6.933487 1.572277 -0.597807
C   5.679879 0.883408 -0.142490
C   4.718824 1.563824 0.600219
C   3.527444 0.961893 0.998517
C   2.529756 1.733446 1.800346
C   3.300781 -0.362476 0.619538
N   2.117314 -1.075886 1.020295
C   2.145218 -1.891185 2.139288
C   1.136254 -2.771323 2.001586
N   0.518146 -2.490448 0.795731
C   1.085062 -1.416056 0.178642
Mn   0.468086 -0.342973 -1.437378
C   -0.432076 -1.610890 -2.307045
O   -0.928390 -2.369402 -3.030663
C   1.969380 -0.647916 -2.316120
O   2.937958 -0.775923 -2.927337
H   1.342315 0.773859 -0.771362
C   0.059159 0.860918 -2.673850
O   -0.151538 1.638406 -3.500986
P   -1.192433 0.594103 -0.063401
C   -2.862589 0.829897 -0.825821
C   -3.891579 1.491579 -0.146063
C   -5.128847 1.684152 -0.743263
C   -5.357812 1.231561 -2.040157
C   -4.341370 0.583025 -2.727422
C   -3.103962 0.380965 -2.122158
C   -0.884378 2.382489 0.384483
C   -1.496463 2.993500 1.486405
C   -1.307527 4.342711 1.755646
C   -0.506537 5.118006 0.924538
C   0.105612 4.526798 -0.172424
C   -0.077712 3.173387 -0.435365
C   -1.537446 -0.074613 1.636034
C   -0.636402 0.329845 2.624797
C   -0.786494 -0.030205 3.955830
C   -1.873509 -0.804189 4.334306
C   -2.753891 -1.250433 3.358583
C   -2.594701 -0.924728 2.010020
C   -3.466883 -1.627320 1.006394
N   -2.630683 -2.353746 0.067074
C   -3.407705 -2.892957 -1.030348
C   -1.834636 -3.386558 0.719342
C   -0.406493 -3.457308 0.208398
C   4.262662 -1.092415 -0.090261
C   4.049588 -2.539250 -0.426102
C   5.437604 -0.448185 -0.466704
H   7.767175 0.870731 -0.679379
H   6.786901 2.022978 -1.585473
H   7.221174 2.372567 0.088117
H   4.897705 2.597669 0.882962
H   1.614373 1.874874 1.219476
H   2.271539 1.209513 2.724925
H   2.918378 2.718555 2.063510
H   2.888417 -1.774322 2.910377
H   0.807350 -3.573874 2.641014
H   -3.736694 1.847439 0.865292
H   -5.916117 2.191432 -0.195309
H   -6.323498 1.386875 -2.509767
H   -4.506165 0.225295 -3.738420
H   -2.329752 -0.143070 -2.665734
H   -2.107794 2.411508 2.165934
H   -1.786723 4.786140 2.622453
H   -0.356503 6.171711 1.135560
H   0.741502 5.114429 -0.826433
H   0.439172 2.730384 -1.274260
H   0.193542 0.964158 2.351309
H   -0.059717 0.304219 4.688656
H   -2.022466 -1.082243 5.372338
H   -3.576286 -1.903256 3.636699
H   -4.075888 -0.921728 0.437658
H   -4.168425 -2.292333 1.542082
H   -4.167905 -3.618674 -0.688111
H   -3.913592 -2.080356 -1.556459
H   -2.750472 -3.391713 -1.743899
H   -2.297656 -4.376324 0.582196
H   -1.805878 -3.210638 1.797816
H   -0.376031 -3.336197 -0.869543
H   0.006764 -4.444425 0.434575
H   4.858179 -2.911314 -1.056531
H   3.105899 -2.692817 -0.954987
H   4.012434 -3.151148 0.481065
H   6.181212 -1.005254 -1.029763
82
MnCNmeP_biP_1_conf14.log; dft_confs/MnCNmeP_biP_1\MnCNmeP_biP_1_conf14.log
C   -6.747743 1.858214 -1.080320
C   -5.622761 1.054312 -0.496464
C   -5.448057 -0.284023 -0.839308
C   -4.389977 -1.037998 -0.339531
C   -4.259229 -2.492281 -0.682449
C   -3.474324 -0.405751 0.507525
N   -2.420535 -1.196550 1.069774
C   -2.679653 -2.036886 2.137130
C   -1.547597 -2.729324 2.356183
N   -0.622595 -2.307036 1.417983
C   -1.139230 -1.335134 0.601554
Mn   -0.341526 -0.468114 -1.062996
C   -1.616976 0.752888 -1.412447
O   -2.361235 1.524053 -1.850378
C   -0.914857 -1.912145 -1.874529
O   -1.168984 -2.923009 -2.383618
H   0.775693 -1.510415 -0.897371
C   0.514131 -0.029407 -2.550388
O   1.069147 0.186523 -3.541410
P   1.313170 0.641481 0.049064
C   1.686953 0.403959 1.838314
C   0.622601 0.329678 2.738781
C   0.853631 0.208311 4.102653
C   2.156676 0.162707 4.587589
C   3.224602 0.254581 3.701750
C   2.992545 0.383061 2.336561
C   1.190629 2.494939 0.048190
C   0.528751 3.123093 -1.010410
C   0.413412 4.507022 -1.057562
C   0.947087 5.287143 -0.038030
C   1.604709 4.673566 1.022025
C   1.730471 3.289635 1.063163
C   2.975576 0.362938 -0.749305
C   3.486697 1.416222 -1.512429
C   4.672762 1.307720 -2.228008
C   5.388916 0.123998 -2.186363
C   4.898301 -0.932315 -1.429969
C   3.703283 -0.853504 -0.713414
C   3.310997 -2.097910 0.062281
N   2.183717 -2.790904 -0.515040
C   2.468137 -3.441910 -1.766804
C   1.369814 -3.579114 0.382417
C   0.759075 -2.779584 1.534022
C   -3.627766 0.928623 0.890902
C   -2.629640 1.606060 1.776739
C   -4.709531 1.636798 0.377666
H   -6.427766 2.343937 -2.008645
H   -7.608014 1.228526 -1.319148
H   -7.073842 2.644479 -0.395303
H   -6.157920 -0.760184 -1.510256
H   -4.911470 -2.750940 -1.518119
H   -3.235344 -2.754508 -0.951752
H   -4.538950 -3.121004 0.169800
H   -3.638863 -2.059756 2.626506
H   -1.313152 -3.475386 3.096951
H   -0.392407 0.348126 2.365586
H   0.012961 0.143861 4.785670
H   2.339457 0.060455 5.652114
H   4.244116 0.231223 4.072275
H   3.832494 0.467417 1.654653
H   0.102146 2.527933 -1.808201
H   -0.102808 4.973333 -1.890180
H   0.848591 6.367315 -0.068006
H   2.023209 5.273060 1.824044
H   2.247203 2.831544 1.898493
H   2.945473 2.353087 -1.554524
H   5.027445 2.151442 -2.810409
H   6.319164 0.016651 -2.734170
H   5.458139 -1.862490 -1.390632
H   3.076475 -1.820419 1.089895
H   4.198885 -2.753739 0.126169
H   2.958879 -2.738019 -2.443829
H   1.531054 -3.753962 -2.235605
H   3.121601 -4.327130 -1.656586
H   1.945440 -4.413601 0.824002
H   0.565373 -4.029559 -0.206650
H   0.763464 -3.409481 2.423711
H   1.378001 -1.919486 1.776480
H   -1.679587 1.730123 1.244795
H   -2.433323 1.025346 2.682382
H   -2.980892 2.595145 2.074595
H   -4.830338 2.679464 0.658148
82
MnCNmeP_biP_1_conf15.log; dft_confs/MnCNmeP_biP_1\MnCNmeP_biP_1_conf15.log
C   5.541948 2.560907 0.396615
C   4.625017 1.372050 0.407686
C   3.848187 1.080958 1.524737
C   2.990330 -0.016249 1.561238
C   2.245389 -0.317262 2.827086
C   2.897046 -0.823060 0.419211
N   2.011950 -1.949925 0.446182
C   2.326562 -3.064220 1.205081
C   1.310714 -3.935937 1.053372
N   0.403582 -3.335332 0.203983
C   0.804065 -2.092308 -0.193050
Mn   -0.076940 -0.909332 -1.597837
C   -1.707957 -1.619260 -1.750730
O   -2.768161 -2.029301 -1.968852
C   0.630951 -2.041192 -2.751681
O   1.077970 -2.799563 -3.499431
H   1.268689 -0.134787 -1.462897
C   -0.213606 0.302197 -2.879834
O   -0.194538 1.083451 -3.730007
P   -0.891946 0.696721 -0.120368
C   -0.123956 2.325907 -0.558552
C   -0.874017 3.456076 -0.885129
C   -0.242575 4.648754 -1.228199
C   1.143760 4.731449 -1.233037
C   1.898857 3.610069 -0.900896
C   1.271035 2.416112 -0.576160
C   -2.679349 1.136855 -0.324416
C   -3.256955 1.061067 -1.594287
C   -4.572206 1.456228 -1.804179
C   -5.337281 1.934336 -0.746592
C   -4.771495 2.025066 0.519363
C   -3.452794 1.636254 0.726979
C   -0.787935 0.735420 1.740510
C   -0.461297 1.970398 2.316286
C   -0.489715 2.188450 3.686769
C   -0.881234 1.160394 4.528193
C   -1.204035 -0.070403 3.977226
C   -1.148966 -0.324372 2.602817
C   -1.328480 -1.780296 2.236459
N   -2.156955 -2.112621 1.094006
C   -3.547144 -1.779059 1.349749
C   -2.032831 -3.535699 0.795200
C   -0.873168 -3.940660 -0.119895
C   3.714521 -0.602293 -0.695269
C   3.722598 -1.510633 -1.886021
C   4.555043 0.509018 -0.682043
H   5.739529 2.901975 -0.622250
H   6.506128 2.312818 0.853500
H   5.117114 3.393511 0.962922
H   3.901333 1.727609 2.396573
H   1.363452 -0.927355 2.652204
H   2.891771 -0.860862 3.525008
H   1.924302 0.603783 3.317081
H   3.243593 -3.128786 1.766049
H   1.153379 -4.919637 1.464031
H   -1.956717 3.412627 -0.877840
H   -0.842040 5.514538 -1.490580
H   1.634584 5.662086 -1.498991
H   2.983152 3.657518 -0.904642
H   1.868486 1.542819 -0.345792
H   -2.678000 0.696473 -2.433407
H   -4.998836 1.386570 -2.799327
H   -6.366461 2.237200 -0.909075
H   -5.355247 2.401928 1.352924
H   -3.028987 1.723681 1.720684
H   -0.181536 2.795990 1.675109
H   -0.222260 3.162615 4.082092
H   -0.934866 1.307478 5.601706
H   -1.496572 -0.881551 4.637033
H   -1.706022 -2.299263 3.138034
H   -0.329297 -2.187139 2.068125
H   -4.124366 -1.891477 0.429145
H   -3.624063 -0.739170 1.667670
H   -3.994607 -2.413477 2.136731
H   -1.983387 -4.118282 1.733423
H   -2.941611 -3.857781 0.280144
H   -1.097397 -3.701226 -1.154283
H   -0.748468 -5.024396 -0.059138
H   3.175045 -1.055825 -2.715308
H   4.749620 -1.688543 -2.215241
H   3.252218 -2.471138 -1.676167
H   5.174647 0.700025 -1.554309
82
MnCNmeP_biP_1_conf16.log; dft_confs/MnCNmeP_biP_1\MnCNmeP_biP_1_conf16.log
C   -5.916428 2.228193 -0.131986
C   -4.986872 1.050445 -0.165864
C   -4.386843 0.648580 -1.357798
C   -3.475201 -0.401473 -1.400104
C   -2.876048 -0.832963 -2.707974
C   -3.150468 -1.051419 -0.199465
N   -2.222685 -2.141675 -0.294020
C   -2.622655 -3.303541 -0.928607
C   -1.510761 -4.030592 -1.142288
N   -0.458433 -3.300733 -0.629066
C   -0.862893 -2.122280 -0.071503
Mn   0.156019 -0.977418 1.327930
C   1.788179 -1.727446 1.406643
O   2.817362 -2.154460 1.710433
C   -0.482329 -2.234856 2.386426
O   -0.863378 -3.075356 3.079395
H   -1.197954 -0.183928 1.355282
C   0.491674 -0.014538 2.768798
O   0.641293 0.566697 3.754986
P   0.956240 0.843700 0.098494
C   0.542725 2.491672 0.852491
C   -0.612780 2.631424 1.618862
C   -1.021271 3.886915 2.059524
C   -0.279765 5.016368 1.740623
C   0.868449 4.888017 0.963025
C   1.269047 3.638405 0.513200
C   0.460244 1.423527 -1.586507
C   -0.910919 1.567925 -1.789680
C   -1.393944 2.198181 -2.928562
C   -0.510908 2.686086 -3.885172
C   0.858841 2.552693 -3.686100
C   1.344029 1.938405 -2.537063
C   2.800131 0.853286 0.069272
C   3.458843 1.511704 1.111409
C   4.844990 1.538916 1.191253
C   5.601138 0.916230 0.208706
C   4.955885 0.221361 -0.805994
C   3.564745 0.137540 -0.874032
C   2.960721 -0.809359 -1.887739
N   2.707900 -2.099671 -1.277993
C   3.899096 -2.879472 -1.042088
C   1.649538 -2.877264 -1.880236
C   0.916421 -3.731775 -0.829090
C   -3.798567 -0.735733 0.995991
C   -3.584496 -1.507966 2.259559
C   -4.696357 0.332149 0.988800
H   -6.633229 2.148294 0.688445
H   -6.471514 2.326288 -1.068098
H   -5.352096 3.155967 0.013011
H   -4.636647 1.163887 -2.281426
H   -3.314301 -1.775985 -3.048397
H   -3.052980 -0.083524 -3.479767
H   -1.797230 -0.986329 -2.623128
H   -3.654834 -3.491019 -1.172349
H   -1.372393 -4.992577 -1.607017
H   -1.201296 1.752018 1.857000
H   -1.924434 3.976409 2.654497
H   -0.596159 5.994603 2.087755
H   1.448676 5.765789 0.697599
H   2.151722 3.555907 -0.112286
H   -1.602608 1.205545 -1.036000
H   -2.464441 2.314345 -3.062618
H   -0.887153 3.177844 -4.776107
H   1.557108 2.941580 -4.420118
H   2.415690 1.878779 -2.379044
H   2.877554 2.020182 1.872591
H   5.326320 2.058951 2.012603
H   6.684921 0.953046 0.239936
H   5.542541 -0.294272 -1.561189
H   3.634457 -0.881243 -2.761947
H   2.008562 -0.428439 -2.255594
H   3.642910 -3.805298 -0.521147
H   4.419826 -3.145221 -1.981305
H   4.590541 -2.332462 -0.399076
H   2.025155 -3.524940 -2.691947
H   0.922609 -2.196432 -2.329000
H   0.869427 -4.778809 -1.131179
H   1.447174 -3.685420 0.120110
H   -4.515834 -1.568212 2.827553
H   -3.227988 -2.518997 2.062532
H   -2.833551 -1.016820 2.884203
H   -5.193483 0.595879 1.918628
82
MnCNmeP_biP_1_conf17.log; dft_confs/MnCNmeP_biP_1\MnCNmeP_biP_1_conf17.log
C   5.836663 2.730436 -0.057672
C   4.967067 1.508704 -0.003288
C   4.664357 0.789271 -1.152843
C   3.821398 -0.322625 -1.137408
C   3.624974 -1.099878 -2.400194
C   3.232823 -0.684633 0.076651
N   2.357162 -1.817861 0.180663
C   2.816234 -2.950100 0.831810
C   1.763474 -3.774647 0.969191
N   0.683619 -3.131280 0.397876
C   1.015440 -1.915540 -0.126893
Mn   -0.103102 -0.851469 -1.498851
C   -1.619156 -1.782626 -1.584615
O   -2.615932 -2.334728 -1.787280
C   0.640778 -1.987156 -2.625931
O   1.058022 -2.771341 -3.362963
H   1.133446 0.130488 -1.458988
C   -0.538234 0.160648 -2.884099
O   -0.743113 0.777498 -3.836771
P   -1.184873 0.671804 -0.084272
C   -0.609481 1.325199 1.531971
C   -1.484531 1.861938 2.479809
C   -0.989680 2.545053 3.583040
C   0.381650 2.735355 3.729945
C   1.251467 2.238292 2.767479
C   0.758384 1.530911 1.676775
C   -1.299067 2.386014 -0.801417
C   -0.193845 2.874676 -1.499415
C   -0.150184 4.198772 -1.921516
C   -1.210867 5.054445 -1.651406
C   -2.310760 4.580873 -0.942948
C   -2.350011 3.261029 -0.512210
C   -2.953489 0.203039 0.137265
C   -3.805986 0.550008 -0.917323
C   -5.130113 0.139588 -0.951990
C   -5.629268 -0.646522 0.076859
C   -4.784018 -1.031323 1.107734
C   -3.445850 -0.635430 1.156321
C   -2.607011 -1.143382 2.300920
N   -1.382047 -1.809497 1.881981
C   -0.479743 -1.903281 3.016803
C   -1.690775 -3.117566 1.326584
C   -0.630878 -3.742703 0.386982
C   3.588995 -0.038926 1.273308
C   3.102619 -0.520442 2.609650
C   4.442174 1.057706 1.206109
H   6.511652 2.702434 -0.916060
H   5.223053 3.633189 -0.150582
H   6.435653 2.835021 0.850311
H   5.111597 1.084073 -2.098532
H   2.863546 -0.630034 -3.027477
H   3.300623 -2.121080 -2.202741
H   4.558900 -1.133943 -2.966587
H   3.845706 -3.055669 1.129118
H   1.683417 -4.752867 1.413335
H   -2.557609 1.766897 2.345111
H   -1.678072 2.946601 4.319550
H   0.766737 3.283435 4.583488
H   2.319648 2.405949 2.856450
H   1.434490 1.154863 0.915994
H   0.638547 2.210422 -1.708083
H   0.716937 4.558864 -2.465679
H   -1.180295 6.086347 -1.985670
H   -3.140579 5.243052 -0.717620
H   -3.207509 2.914695 0.054233
H   -3.420511 1.146699 -1.737448
H   -5.761958 0.428180 -1.785051
H   -6.662337 -0.977545 0.067827
H   -5.161871 -1.673969 1.897673
H   -2.316302 -0.310688 2.944969
H   -3.228431 -1.809051 2.926725
H   -0.212743 -0.897523 3.351612
H   0.436464 -2.424153 2.739571
H   -0.935562 -2.447768 3.864191
H   -1.907560 -3.828403 2.143665
H   -2.609194 -3.022508 0.743146
H   -0.991713 -3.743427 -0.637585
H   -0.485796 -4.787776 0.663255
H   3.640006 -1.420812 2.922357
H   3.261316 0.240659 3.374256
H   2.040274 -0.764922 2.587382
H   4.710390 1.567892 2.127472
82
MnCNmeP_biP_1_conf18.log; dft_confs/MnCNmeP_biP_1\MnCNmeP_biP_1_conf18.log
C   -6.102543 2.518482 1.186360
C   -5.153320 1.378920 0.956682
C   -4.054161 1.188777 1.790799
C   -3.129847 0.174562 1.564509
C   -1.942447 -0.002057 2.456097
C   -3.325999 -0.657711 0.460411
N   -2.410086 -1.730881 0.220199
C   -2.691366 -3.012511 0.657423
C   -1.696103 -3.797677 0.200944
N   -0.837288 -2.979659 -0.504133
C   -1.247612 -1.677477 -0.503466
Mn   -0.447640 -0.099163 -1.531610
C   -1.603796 1.183416 -1.030664
O   -2.321838 2.079128 -0.909687
C   -1.422894 -0.699257 -2.865639
O   -2.002214 -1.143663 -3.760000
H   0.559755 -1.117123 -2.146492
C   0.384271 0.968298 -2.682781
O   0.916712 1.572490 -3.507905
P   1.338376 0.482544 -0.038931
C   1.395404 2.326981 -0.186659
C   2.368170 2.984626 -0.937952
C   2.318248 4.365958 -1.106734
C   1.301192 5.107755 -0.521873
C   0.323119 4.459642 0.228591
C   0.366271 3.082921 0.386654
C   3.050292 0.046617 -0.578906
C   4.150763 0.441581 0.186817
C   5.443637 0.141101 -0.223559
C   5.656075 -0.558927 -1.406498
C   4.566578 -0.949875 -2.176508
C   3.273068 -0.647199 -1.765556
C   1.522844 0.303128 1.816822
C   1.858470 1.433553 2.572291
C   2.024956 1.380803 3.950627
C   1.869257 0.175050 4.614787
C   1.568773 -0.962283 3.878759
C   1.394955 -0.925317 2.495698
C   1.045517 -2.217371 1.813766
N   1.926893 -2.538574 0.702639
C   3.295730 -2.703545 1.159894
C   1.486319 -3.732190 -0.003092
C   0.408617 -3.491732 -1.046678
C   -4.439897 -0.530505 -0.373157
C   -4.686418 -1.489965 -1.499266
C   -5.334941 0.503114 -0.110381
H   -6.182319 2.764596 2.247948
H   -7.101567 2.290268 0.807776
H   -5.751070 3.416648 0.666815
H   -3.905678 1.852084 2.638548
H   -1.019937 0.203021 1.908297
H   -1.986446 0.674584 3.310915
H   -1.865310 -1.027331 2.830309
H   -3.571179 -3.236464 1.237139
H   -1.518635 -4.854420 0.314947
H   3.166938 2.419670 -1.403713
H   3.081021 4.859060 -1.700564
H   1.264564 6.184279 -0.652397
H   -0.480545 5.027196 0.686073
H   -0.406272 2.590476 0.968011
H   4.001768 0.984326 1.114163
H   6.286055 0.453027 0.385288
H   6.665373 -0.796975 -1.726283
H   4.721030 -1.494438 -3.102525
H   2.421246 -0.956739 -2.361152
H   1.994249 2.387206 2.079759
H   2.281301 2.284572 4.493293
H   1.994330 0.112675 5.690630
H   1.468874 -1.917224 4.385886
H   0.023328 -2.138328 1.446530
H   1.049675 -3.026085 2.568325
H   3.614908 -1.814673 1.706007
H   3.415267 -3.578346 1.824450
H   3.957451 -2.817702 0.297989
H   2.343644 -4.139643 -0.546785
H   1.167057 -4.517919 0.708058
H   0.756214 -2.760796 -1.774355
H   0.188599 -4.431973 -1.560167
H   -5.038165 -2.454618 -1.117619
H   -5.447241 -1.100914 -2.177786
H   -3.780675 -1.684532 -2.074647
H   -6.197249 0.625496 -0.760016
82
MnCNmeP_biP_1_conf19.log; dft_confs/MnCNmeP_biP_1\MnCNmeP_biP_1_conf19.log
C   -7.241411 1.755468 0.611583
C   -6.036580 0.952154 0.214447
C   -5.795859 -0.299504 0.775183
C   -4.694413 -1.065848 0.406940
C   -4.446669 -2.410383 1.023736
C   -3.813306 -0.538060 -0.539592
N   -2.715267 -1.350726 -0.965075
C   -2.930137 -2.357051 -1.890058
C   -1.742903 -2.962441 -2.080253
N   -0.840547 -2.310724 -1.266850
C   -1.409548 -1.299343 -0.551385
Mn   -0.613569 -0.013975 0.869926
C   0.055527 -1.215536 2.008762
O   0.420745 -1.925047 2.847776
C   -2.110420 -0.037746 1.813148
O   -2.978822 0.027830 2.568003
H   -1.219753 1.052595 -0.102546
C   -0.346543 1.491715 1.764752
O   -0.302809 2.504643 2.314336
P   1.534478 0.672781 -0.047745
C   1.231091 2.299623 -0.843331
C   0.461902 2.317763 -2.012019
C   0.138076 3.518813 -2.624046
C   0.557957 4.722743 -2.062263
C   1.303854 4.712577 -0.891917
C   1.644798 3.505883 -0.285030
C   2.803002 1.063728 1.242833
C   2.576351 0.847165 2.601140
C   3.564756 1.132117 3.538242
C   4.790459 1.640698 3.130710
C   5.028438 1.860329 1.776875
C   4.046449 1.567664 0.841621
C   2.708354 -0.132356 -1.256831
C   3.071471 0.507523 -2.445407
C   3.958801 -0.080483 -3.338344
C   4.499938 -1.327246 -3.054917
C   4.150777 -1.968153 -1.875016
C   3.269779 -1.389174 -0.964774
C   2.957902 -2.175463 0.291389
N   2.460904 -3.522740 0.005935
C   2.849686 -4.468070 1.038595
C   1.015520 -3.564820 -0.183967
C   0.573314 -2.606687 -1.277581
C   -4.038870 0.695923 -1.155332
C   -3.115888 1.218141 -2.211674
C   -5.150711 1.429375 -0.749700
H   -7.579266 1.495575 1.617254
H   -7.030156 2.827192 0.585746
H   -8.074806 1.569388 -0.074896
H   -6.474772 -0.686688 1.529800
H   -4.648711 -3.216330 0.310506
H   -5.087126 -2.559982 1.894107
H   -3.405241 -2.516139 1.338447
H   -3.901569 -2.532799 -2.320829
H   -1.452870 -3.777549 -2.722448
H   0.111257 1.383505 -2.439830
H   -0.453029 3.516891 -3.533948
H   0.295680 5.663956 -2.533863
H   1.623971 5.646149 -0.441172
H   2.223451 3.511605 0.631273
H   1.628551 0.451275 2.940475
H   3.370589 0.951875 4.590249
H   5.559938 1.863035 3.862620
H   5.983551 2.255430 1.446976
H   4.248586 1.730917 -0.211722
H   2.665449 1.483337 -2.680607
H   4.223938 0.441259 -4.251934
H   5.191824 -1.796980 -3.746256
H   4.549954 -2.951004 -1.645862
H   2.274531 -1.618314 0.945144
H   3.889551 -2.274483 0.856691
H   2.423858 -4.224974 2.027585
H   2.510204 -5.469910 0.761728
H   3.938443 -4.494130 1.128274
H   0.732326 -4.589051 -0.448795
H   0.478269 -3.311997 0.742540
H   0.844309 -2.983254 -2.265810
H   1.061047 -1.651617 -1.157457
H   -2.170292 1.529705 -1.756847
H   -3.555847 2.075113 -2.724735
H   -2.880019 0.449254 -2.953200
H   -5.331953 2.398501 -1.206736
82
MnCNmeP_biP_1_conf2.log; dft_confs/MnCNmeP_biP_1\MnCNmeP_biP_1_conf2.log
C   -6.958376 1.994486 0.321495
C   -5.799871 1.040502 0.299736
C   -4.963838 0.904952 1.403057
C   -3.848839 0.068966 1.387841
C   -2.998876 -0.057630 2.615055
C   -3.571794 -0.630252 0.212082
N   -2.449733 -1.518961 0.130839
C   -2.616804 -2.864469 0.402892
C   -1.513438 -3.486186 -0.051617
N   -0.700506 -2.510415 -0.594624
C   -1.248839 -1.268198 -0.493866
Mn   -0.546545 0.551414 -1.179572
C   -1.362883 1.581986 0.029728
O   -1.879661 2.357504 0.715378
C   -1.846296 0.624589 -2.377433
O   -2.609541 0.736757 -3.233651
H   0.169116 -0.289476 -2.305673
C   0.163566 1.924399 -2.042120
O   0.610289 2.782439 -2.670959
P   1.523771 0.454615 -0.050172
C   1.583206 0.060031 1.744297
C   2.717369 0.318817 2.519268
C   2.685121 0.126245 3.894484
C   1.511432 -0.295564 4.514389
C   0.375752 -0.534481 3.750052
C   0.416369 -0.363353 2.370529
C   2.290202 2.139202 0.128913
C   3.596296 2.462194 -0.236592
C   4.103058 3.737660 0.000507
C   3.316498 4.703237 0.613234
C   2.018390 4.383223 1.000405
C   1.513011 3.113276 0.764096
C   2.862354 -0.429818 -0.971481
C   3.109950 0.139446 -2.228295
C   4.081919 -0.360910 -3.080301
C   4.829331 -1.464397 -2.690224
C   4.568288 -2.059317 -1.465402
C   3.591211 -1.569404 -0.593888
C   3.319565 -2.350748 0.663743
N   1.933581 -2.768129 0.746833
C   1.636157 -3.366792 2.031209
C   1.512536 -3.590675 -0.380247
C   0.528988 -2.867115 -1.284970
C   -4.442162 -0.592727 -0.885966
C   -4.268559 -1.514147 -2.058458
C   -5.534258 0.266515 -0.828368
H   -7.316697 2.164792 1.339330
H   -6.661919 2.965493 -0.089848
H   -7.791365 1.625042 -0.281570
H   -5.180682 1.465272 2.308387
H   -2.532514 -1.042293 2.686039
H   -2.203383 0.692084 2.614160
H   -3.601368 0.101751 3.511680
H   -3.506908 -3.242902 0.877306
H   -1.241776 -4.528513 -0.046213
H   3.623506 0.689071 2.049533
H   3.573349 0.323072 4.485790
H   1.483066 -0.429578 5.590707
H   -0.544381 -0.857499 4.226026
H   -0.458587 -0.557651 1.764031
H   4.232497 1.723186 -0.708374
H   5.120661 3.970345 -0.296294
H   3.711680 5.697430 0.793837
H   1.395663 5.124789 1.490005
H   0.507171 2.875803 1.088954
H   2.532279 1.000219 -2.546534
H   4.247467 0.109500 -4.043472
H   5.593634 -1.872930 -3.342772
H   5.122284 -2.946254 -1.172406
H   4.009349 -3.213562 0.695539
H   3.538702 -1.744953 1.546956
H   0.562774 -3.556201 2.112492
H   1.911331 -2.673404 2.828935
H   2.172784 -4.318543 2.195366
H   2.367817 -3.894623 -0.996685
H   1.067902 -4.521654 -0.010491
H   0.266744 -3.504905 -2.136308
H   0.952712 -1.945131 -1.676294
H   -4.740905 -1.098616 -2.949354
H   -3.219983 -1.705401 -2.287919
H   -4.738322 -2.480544 -1.844167
H   -6.203144 0.319880 -1.682998
82
MnCNmeP_biP_1_conf20.log; dft_confs/MnCNmeP_biP_1\MnCNmeP_biP_1_conf20.log
C   7.303259 1.649314 -0.691736
C   6.101944 0.857984 -0.263264
C   5.284509 1.309050 0.770663
C   4.142567 0.614390 1.159328
C   3.262666 1.116183 2.262781
C   3.825441 -0.552982 0.462857
N   2.701180 -1.330314 0.876708
C   2.894876 -2.417134 1.708979
C   1.682191 -2.964614 1.903302
N   0.783054 -2.199844 1.187235
C   1.387930 -1.166279 0.529504
Mn   0.654378 0.207123 -0.857326
C   0.427253 -1.171971 -1.969506
O   0.377597 -2.044332 -2.724287
C   2.250416 0.722986 -1.448987
O   3.146758 1.252493 -1.943793
H   0.986607 1.313172 0.219778
C   0.144318 1.372316 -2.087356
O   -0.109956 2.115977 -2.933277
P   -1.467854 0.599771 -0.006526
C   -1.831167 0.569239 1.803201
C   -3.129980 0.640471 2.312280
C   -3.338492 0.733051 3.681788
C   -2.253697 0.777074 4.553651
C   -0.958945 0.729576 4.050489
C   -0.747608 0.627494 2.680198
C   -1.978120 2.380814 -0.178984
C   -1.018058 3.375809 0.007526
C   -1.382887 4.716964 0.025843
C   -2.713195 5.083530 -0.137168
C   -3.678336 4.097942 -0.313830
C   -3.315442 2.757015 -0.329236
C   -2.846552 -0.242676 -0.933780
C   -3.022750 0.326832 -2.207051
C   -3.979112 -0.128603 -3.097144
C   -4.816050 -1.171661 -2.722215
C   -4.636829 -1.761616 -1.483389
C   -3.642508 -1.351617 -0.582849
C   -3.482338 -2.224431 0.649127
N   -2.675000 -3.433865 0.460665
C   -3.260513 -4.407001 -0.439868
C   -1.286970 -3.165888 0.127100
C   -0.638139 -2.457414 1.300142
C   4.627902 -1.050575 -0.567202
C   4.237791 -2.294558 -1.308161
C   5.763293 -0.327227 -0.913360
H   7.714933 2.231455 0.135990
H   7.032187 2.353306 -1.486126
H   8.090081 1.000640 -1.083978
H   5.542652 2.226326 1.292837
H   3.020376 0.323733 2.977044
H   2.317176 1.476032 1.842579
H   3.739603 1.936540 2.801383
H   3.870537 -2.682000 2.080269
H   1.371426 -3.811509 2.492004
H   -3.980739 0.620186 1.638335
H   -4.350851 0.776966 4.069548
H   -2.420116 0.852900 5.623058
H   -0.108955 0.770325 4.723755
H   0.258662 0.582365 2.276361
H   0.020951 3.090923 0.133654
H   -0.620408 5.476374 0.165305
H   -2.997608 6.130587 -0.126918
H   -4.720826 4.371343 -0.440583
H   -4.082959 2.004290 -0.470129
H   -2.409705 1.169819 -2.504069
H   -4.080124 0.345461 -4.067437
H   -5.595813 -1.525011 -3.388462
H   -5.286473 -2.580223 -1.189340
H   -4.475573 -2.555391 0.968305
H   -3.072454 -1.663558 1.486222
H   -4.290477 -4.616182 -0.136736
H   -3.271018 -4.091313 -1.496218
H   -2.693717 -5.339871 -0.372885
H   -0.783397 -4.122584 -0.043985
H   -1.183443 -2.576399 -0.794098
H   -0.790405 -3.064377 2.194850
H   -1.121051 -1.507008 1.493386
H   4.926606 -2.487122 -2.131807
H   3.227108 -2.199215 -1.717949
H   4.233222 -3.171423 -0.653370
H   6.390502 -0.689880 -1.722971
82
MnCNmeP_biP_1_conf3.log; dft_confs/MnCNmeP_biP_1\MnCNmeP_biP_1_conf3.log
C   -7.087832 1.429718 0.345268
C   -5.819337 0.627038 0.347874
C   -5.505630 -0.209131 -0.724418
C   -4.318645 -0.929388 -0.766845
C   -4.053706 -1.897874 -1.882356
C   -3.410112 -0.772019 0.291097
N   -2.187237 -1.514996 0.218842
C   -2.131176 -2.841573 0.610955
C   -0.971371 -3.335439 0.135146
N   -0.351927 -2.304818 -0.542106
C   -1.075972 -1.151054 -0.493278
Mn   -0.599042 0.667381 -1.298003
C   -1.378336 1.724078 -0.084582
O   -1.863099 2.499383 0.622016
C   -2.009163 0.631513 -2.371776
O   -2.872087 0.671996 -3.133904
H   0.086190 -0.193492 -2.423809
C   0.063223 1.919820 -2.357442
O   0.495092 2.654531 -3.137477
P   1.381490 0.733936 -0.052536
C   2.987454 0.489951 -0.933269
C   4.209742 0.576653 -0.257577
C   5.404100 0.395233 -0.938549
C   5.397265 0.136509 -2.307333
C   4.189640 0.064301 -2.988340
C   2.990074 0.241031 -2.304887
C   1.757952 2.370083 0.742221
C   1.319593 3.550987 0.142723
C   1.662005 4.789777 0.674420
C   2.444998 4.869569 1.818100
C   2.882092 3.699683 2.430388
C   2.542035 2.463370 1.898394
C   1.405871 -0.353926 1.444477
C   0.593109 0.159718 2.469396
C   0.440419 -0.486937 3.680859
C   1.094202 -1.696589 3.892846
C   1.866007 -2.230340 2.878638
C   2.036240 -1.590978 1.642650
C   2.872724 -2.367027 0.643924
N   2.229623 -3.639809 0.297118
C   3.079764 -4.790878 0.529814
C   1.701539 -3.662606 -1.051922
C   0.812935 -2.487964 -1.394865
C   -3.718068 0.000510 1.409204
C   -2.811458 0.085639 2.597064
C   -4.926140 0.699155 1.409428
H   -7.375871 1.725824 1.356346
H   -6.961623 2.344335 -0.244187
H   -7.913790 0.868290 -0.098959
H   -6.208298 -0.308823 -1.547203
H   -4.690427 -1.681207 -2.741034
H   -3.013970 -1.871043 -2.212224
H   -4.262743 -2.921367 -1.552426
H   -2.914808 -3.296595 1.193294
H   -0.519960 -4.304943 0.250220
H   4.233076 0.773917 0.807843
H   6.344118 0.456945 -0.400316
H   6.332765 -0.003596 -2.838758
H   4.174933 -0.129938 -4.055634
H   2.044569 0.174459 -2.833709
H   0.699513 3.517887 -0.742431
H   1.305817 5.693674 0.191603
H   2.708010 5.835966 2.235270
H   3.486924 3.746711 3.330030
H   2.872707 1.564740 2.406865
H   0.076836 1.100053 2.306978
H   -0.187679 -0.051454 4.450608
H   0.995009 -2.220466 4.837712
H   2.356307 -3.186763 3.030616
H   3.840843 -2.577002 1.110211
H   3.103244 -1.784212 -0.247894
H   3.404374 -4.816204 1.572556
H   2.516225 -5.707954 0.335087
H   3.979552 -4.801846 -0.112025
H   2.507963 -3.650832 -1.811087
H   1.164397 -4.607064 -1.195436
H   0.470380 -2.599920 -2.428122
H   1.380713 -1.563581 -1.374565
H   -2.009717 -0.648720 2.548399
H   -3.377155 -0.075646 3.518797
H   -2.354914 1.077119 2.657717
H   -5.168509 1.315601 2.271044
82
MnCNmeP_biP_1_conf4.log; dft_confs/MnCNmeP_biP_1\MnCNmeP_biP_1_conf4.log
C   -7.088202 1.429495 0.343948
C   -5.819649 0.626907 0.346981
C   -4.926652 0.699286 1.408680
C   -3.718512 0.000763 1.408790
C   -2.812104 0.086116 2.596755
C   -3.410261 -0.771923 0.290864
N   -2.187291 -1.514778 0.218884
C   -2.131155 -2.841324 0.611135
C   -0.971193 -3.335109 0.135603
N   -0.351820 -2.304530 -0.541764
C   -1.075918 -1.150794 -0.493041
Mn   -0.598814 0.667743 -1.297725
C   -1.378109 1.724484 -0.084449
O   -1.862891 2.499726 0.622199
C   -2.009142 0.632247 -2.371265
O   -2.872182 0.673238 -3.133234
H   0.086578 -0.193016 -2.423561
C   0.063735 1.919862 -2.357383
O   0.495758 2.654347 -3.137552
P   1.381693 0.734092 -0.052110
C   2.987666 0.490054 -0.932785
C   4.209876 0.576735 -0.256941
C   5.404303 0.395180 -0.937750
C   5.397602 0.136349 -2.306520
C   4.190056 0.064175 -2.987669
C   2.990417 0.241032 -2.304373
C   1.758234 2.370135 0.742718
C   2.541784 2.463447 1.899235
C   2.881972 3.699790 2.431095
C   2.445572 4.869661 1.818298
C   1.663128 4.789845 0.674234
C   1.320570 3.551041 0.142684
C   1.405706 -0.354143 1.444608
C   0.592831 0.159401 2.469513
C   0.439117 -0.487896 3.680499
C   1.091658 -1.698315 3.891913
C   1.863556 -2.231947 2.877723
C   2.035145 -1.591744 1.642375
C   2.872535 -2.367403 0.644073
N   2.230075 -3.640372 0.296661
C   3.081286 -4.790964 0.527932
C   1.701548 -3.662463 -1.052245
C   0.813074 -2.487530 -1.394487
C   -4.318597 -0.929548 -0.767215
C   -4.053280 -1.898125 -1.882550
C   -5.505667 -0.209416 -0.725117
H   -7.913801 0.868285 -0.101210
H   -6.961635 2.344464 -0.244895
H   -7.376971 1.725019 1.354986
H   -5.169264 1.315814 2.270167
H   -2.010447 -0.648348 2.548393
H   -2.355420 1.077541 2.657227
H   -3.377911 -0.074879 3.518472
H   -2.914840 -3.296374 1.193382
H   -0.519655 -4.304536 0.250850
H   4.233061 0.774105 0.808465
H   6.344269 0.456864 -0.399424
H   6.333154 -0.003862 -2.837826
H   4.175472 -0.130132 -4.054952
H   2.044969 0.174484 -2.833305
H   2.871967 1.564828 2.408043
H   3.486374 3.746845 3.331024
H   2.708700 5.836076 2.235352
H   1.307502 5.693747 0.191013
H   0.700917 3.517904 -0.742772
H   0.077238 1.100177 2.307469
H   -0.188950 -0.052383 4.450255
H   0.991436 -2.222863 4.836297
H   2.352868 -3.188960 3.029153
H   3.840238 -2.577287 1.111236
H   3.103754 -1.784408 -0.247461
H   2.518408 -5.708315 0.332598
H   3.406370 -4.816946 1.570518
H   3.980782 -4.800599 -0.114327
H   2.507811 -3.650379 -1.811572
H   1.164247 -4.606779 -1.196098
H   0.470532 -2.598898 -2.427810
H   1.381065 -1.563293 -1.373759
H   -4.690585 -1.682305 -2.741007
H   -4.261194 -2.921722 -1.552240
H   -3.013702 -1.870432 -2.212858
H   -6.208176 -0.309310 -1.548012
82
MnCNmeP_biP_1_conf5.log; dft_confs/MnCNmeP_biP_1\MnCNmeP_biP_1_conf5.log
C   -6.958385 1.994319 0.321496
C   -5.799877 1.040339 0.299795
C   -5.534221 0.266433 -0.828373
C   -4.442096 -0.592750 -0.886040
C   -4.268449 -1.514007 -2.058656
C   -3.571731 -0.630328 0.212026
N   -2.449673 -1.519048 0.130787
C   -2.616786 -2.864582 0.402675
C   -1.513376 -3.486277 -0.051754
N   -0.700419 -2.510472 -0.594699
C   -1.248776 -1.268274 -0.493943
Mn   -0.546464 0.551308 -1.179630
C   -1.362814 1.581915 0.029621
O   -1.879631 2.357383 0.715303
C   -1.846322 0.624567 -2.377387
O   -2.609622 0.736917 -3.233538
H   0.169368 -0.289522 -2.305647
C   0.163633 1.924272 -2.042260
O   0.610319 2.782277 -2.671184
P   1.523808 0.454574 -0.050185
C   1.583189 0.060213 1.744331
C   2.717337 0.319029 2.519309
C   2.685032 0.126641 3.894551
C   1.511296 -0.295007 4.514471
C   0.375621 -0.533937 3.750126
C   0.416293 -0.362998 2.370583
C   2.290136 2.139223 0.128776
C   3.596162 2.462370 -0.236830
C   4.102764 3.737919 0.000170
C   3.316117 4.703421 0.612899
C   2.018078 4.383254 1.000180
C   1.512858 3.113228 0.763972
C   2.862460 -0.429908 -0.971385
C   3.110074 0.139229 -2.228252
C   4.082035 -0.361257 -3.080200
C   4.829412 -1.464727 -2.690014
C   4.568363 -2.059511 -1.465125
C   3.591298 -1.569474 -0.593679
C   3.319577 -2.350632 0.664050
N   1.933579 -2.767983 0.747107
C   1.636111 -3.366546 2.031521
C   1.512628 -3.590627 -0.379911
C   0.529195 -2.867169 -1.284856
C   -3.848826 0.068786 1.387834
C   -2.998906 -0.057868 2.615074
C   -4.963855 0.904752 1.403100
H   -6.662081 2.965118 -0.090464
H   -7.791574 1.624566 -0.281106
H   -7.316340 2.165150 1.339369
H   -6.203131 0.319823 -1.682985
H   -4.740030 -1.097929 -2.949705
H   -4.738960 -2.480147 -1.844865
H   -3.219866 -1.705845 -2.287611
H   -3.506866 -3.243031 0.877123
H   -1.241700 -4.528601 -0.046365
H   3.623511 0.689167 2.049554
H   3.573252 0.323487 4.485863
H   1.482891 -0.428882 5.590804
H   -0.544550 -0.856824 4.226114
H   -0.458659 -0.557296 1.764086
H   4.232436 1.723418 -0.708598
H   5.120319 3.970726 -0.296701
H   3.711177 5.697679 0.793417
H   1.395286 5.124763 1.489785
H   0.507076 2.875618 1.088920
H   2.532447 0.999983 -2.546610
H   4.247607 0.109057 -4.043414
H   5.593683 -1.873361 -3.342536
H   5.122337 -2.946425 -1.172017
H   3.538671 -1.744708 1.547182
H   4.009335 -3.213466 0.696027
H   0.562729 -3.555985 2.112770
H   2.172766 -4.318266 2.195775
H   1.911228 -2.673084 2.829203
H   2.367973 -3.894733 -0.996186
H   1.067859 -4.521527 -0.010107
H   0.952917 -1.945199 -1.676222
H   0.267069 -3.505080 -2.136139
H   -2.203683 0.692134 2.614480
H   -3.601537 0.101034 3.511692
H   -2.532184 -1.042378 2.685807
H   -5.180716 1.464991 2.308474
82
MnCNmeP_biP_1_conf6.log; dft_confs/MnCNmeP_biP_1\MnCNmeP_biP_1_conf6.log
C   7.220480 1.383484 0.485297
C   5.929135 0.618502 0.446478
C   5.702351 -0.350170 -0.526969
C   4.520428 -1.084038 -0.567892
C   4.300276 -2.127030 -1.623514
C   3.543490 -0.815064 0.394651
N   2.352111 -1.612074 0.367741
C   2.358659 -2.898936 0.875237
C   1.173536 -3.449020 0.545904
N   0.472737 -2.486900 -0.154332
C   1.180063 -1.326299 -0.280836
Mn   0.657109 0.415107 -1.216101
C   -0.128051 -0.441681 -2.575685
O   -0.594306 -0.962977 -3.493468
C   2.229341 0.548314 -2.022867
O   3.209354 0.754731 -2.592413
H   1.362184 1.110730 0.012351
C   0.350293 2.028311 -1.890660
O   0.206275 3.074915 -2.353212
P   -1.254108 0.798141 0.070947
C   -1.461613 0.236847 1.815420
C   -0.550443 -0.635588 2.402583
C   -0.730662 -1.075351 3.711101
C   -1.824637 -0.641754 4.446776
C   -2.731036 0.249171 3.875113
C   -2.547850 0.690876 2.573916
C   -1.548655 2.592699 0.395702
C   -2.795021 3.208588 0.278721
C   -2.956495 4.543225 0.637240
C   -1.879482 5.272222 1.125970
C   -0.636280 4.660917 1.254534
C   -0.471195 3.331428 0.891394
C   -2.775156 0.288357 -0.863546
C   -2.958176 1.061165 -2.025262
C   -3.913037 0.747652 -2.973442
C   -4.705735 -0.382702 -2.796262
C   -4.526707 -1.160674 -1.668399
C   -3.578579 -0.850969 -0.683617
C   -3.543898 -1.811432 0.489464
N   -3.166109 -3.182731 0.118390
C   -3.982489 -4.162879 0.815301
C   -1.756737 -3.430637 0.368038
C   -0.875974 -2.709897 -0.649194
C   3.743838 0.127556 1.405960
C   2.711780 0.375628 2.460206
C   4.940457 0.839378 1.402940
H   7.080285 2.379284 0.912118
H   7.960692 0.862645 1.102750
H   7.647115 1.494253 -0.514273
H   6.458735 -0.534275 -1.284745
H   4.373908 -3.135412 -1.202964
H   5.044287 -2.035714 -2.416037
H   3.307567 -2.038187 -2.071789
H   3.205135 -3.295176 1.410769
H   0.774038 -4.427747 0.750829
H   0.303079 -0.976597 1.836302
H   -0.011001 -1.758556 4.149975
H   -1.969423 -0.986642 5.465194
H   -3.582376 0.602223 4.447576
H   -3.260093 1.385240 2.141622
H   -3.646390 2.651678 -0.096682
H   -3.930219 5.010767 0.533826
H   -2.006891 6.313298 1.403756
H   0.211205 5.222808 1.633143
H   0.503236 2.859700 0.971862
H   -2.323583 1.925708 -2.192732
H   -4.026437 1.373162 -3.852188
H   -5.452172 -0.654577 -3.535120
H   -5.129923 -2.052678 -1.528364
H   -2.912047 -1.447263 1.300108
H   -4.559534 -1.843707 0.894833
H   -5.036846 -4.000681 0.579464
H   -3.865172 -4.124006 1.913431
H   -3.715306 -5.168600 0.480824
H   -1.584408 -4.509151 0.305194
H   -1.466399 -3.116386 1.387266
H   -0.837691 -3.267275 -1.588655
H   -1.289503 -1.734299 -0.881114
H   3.083008 1.073905 3.212052
H   1.806855 0.794045 2.009558
H   2.425386 -0.551714 2.964818
H   5.103518 1.586775 2.174685
82
MnCNmeP_biP_1_conf7.log; dft_confs/MnCNmeP_biP_1\MnCNmeP_biP_1_conf7.log
C   6.958961 1.556738 -0.563035
C   5.677823 0.887007 -0.157677
C   4.716399 1.570260 0.581905
C   3.527689 0.968029 0.987609
C   2.528881 1.743483 1.784198
C   3.302392 -0.358722 0.616175
N   2.119165 -1.070980 1.019877
C   2.149264 -1.883261 2.141019
C   1.140632 -2.764351 2.007335
N   0.520525 -2.487189 0.801622
C   1.085822 -1.414205 0.180635
Mn   0.465422 -0.346770 -1.438140
C   -0.436640 -1.617425 -2.301846
O   -0.934372 -2.378049 -3.022213
C   1.964227 -0.655518 -2.319943
O   2.930596 -0.786583 -2.933913
H   1.341163 0.772362 -0.777896
C   0.054024 0.852882 -2.677950
O   -0.158350 1.627322 -3.507477
P   -1.193140 0.593804 -0.064308
C   -0.885901 2.383887 0.377183
C   -1.495814 2.997900 1.478615
C   -1.307496 4.348175 1.742957
C   -0.509397 5.121507 0.907271
C   0.100516 4.527312 -0.189327
C   -0.082124 3.172870 -0.447329
C   -2.864886 0.825995 -0.824422
C   -3.893042 1.488792 -0.144495
C   -5.131543 1.679011 -0.739881
C   -5.362611 1.222880 -2.035167
C   -4.347017 0.573222 -2.722609
C   -3.108342 0.373560 -2.119144
C   -1.534749 -0.069942 1.637742
C   -0.632265 0.338223 2.623668
C   -0.779843 -0.017492 3.956142
C   -1.865714 -0.790899 4.339036
C   -2.747429 -1.240881 3.366246
C   -2.590808 -0.919483 2.016345
C   -3.464283 -1.626070 1.016672
N   -2.629552 -2.355082 0.078086
C   -3.408589 -2.898012 -1.016102
C   -1.831579 -3.385536 0.731714
C   -0.404308 -3.456384 0.218405
C   4.261987 -1.089593 -0.095727
C   4.047586 -2.536622 -0.429937
C   5.434071 -0.444706 -0.480071
H   6.822075 2.633008 -0.690997
H   7.730921 1.412084 0.200908
H   7.343546 1.145081 -1.499106
H   4.891116 2.607964 0.852945
H   2.274180 1.226321 2.713572
H   2.915121 2.731785 2.038752
H   1.612005 1.877443 1.204044
H   2.893590 -1.763853 2.910621
H   0.813206 -3.565327 2.649486
H   -2.104948 2.417562 2.161520
H   -1.784923 4.793995 2.609511
H   -0.359844 6.176049 1.114440
H   0.734147 5.113406 -0.846894
H   0.433105 2.727630 -1.286054
H   -3.736470 1.847439 0.865627
H   -5.918107 2.187245 -0.191799
H   -6.329265 1.376338 -2.503394
H   -4.513442 0.212797 -3.732385
H   -2.334802 -0.151258 -2.662907
H   0.196835 0.972143 2.346692
H   -0.052016 0.319845 4.686584
H   -2.012778 -1.065639 5.378218
H   -3.568917 -1.893333 3.647891
H   -4.074872 -0.922869 0.446688
H   -4.164380 -2.289708 1.555927
H   -4.168035 -3.622689 -0.670014
H   -3.915569 -2.087218 -1.543931
H   -2.752639 -3.399060 -1.729214
H   -1.801097 -3.206846 1.809695
H   -2.294027 -4.376013 0.597945
H   -0.375834 -3.337975 -0.859878
H   0.010247 -4.442542 0.446381
H   4.017039 -3.147657 0.478086
H   3.100667 -2.691879 -0.952452
H   4.852650 -2.908508 -1.064972
H   6.172594 -1.000492 -1.051048
82
MnCNmeP_biP_1_conf8.log; dft_confs/MnCNmeP_biP_1\MnCNmeP_biP_1_conf8.log
C   -7.072717 1.647935 0.651521
C   -5.883062 0.742776 0.516283
C   -4.951478 0.631702 1.545706
C   -3.811286 -0.155909 1.423883
C   -2.835177 -0.256636 2.555735
C   -3.609652 -0.835409 0.219433
N   -2.462882 -1.678029 0.063878
C   -2.565533 -3.039248 0.279957
C   -1.379196 -3.571416 -0.068533
N   -0.583647 -2.524279 -0.489168
C   -1.229629 -1.324644 -0.424310
Mn   -0.638161 0.537657 -1.124344
C   -1.611971 1.547887 -0.014681
O   -2.239629 2.315683 0.579911
C   -1.865639 0.382358 -2.388643
O   -2.577773 0.334094 -3.292632
H   0.191371 -0.294305 -2.174535
C   -0.084067 1.964517 -2.011547
O   0.241556 2.874539 -2.642025
P   1.420626 0.715356 0.011555
C   1.971434 2.458362 0.298124
C   3.260467 2.923516 0.034754
C   3.619040 4.228923 0.357037
C   2.699912 5.081365 0.955057
C   1.418829 4.619105 1.238584
C   1.058618 3.318224 0.914657
C   1.607720 0.134611 1.746936
C   0.629062 -0.687249 2.297588
C   0.748507 -1.154269 3.602988
C   1.850504 -0.797097 4.368483
C   2.825049 0.042265 3.831295
C   2.702574 0.512390 2.532318
C   2.823303 0.039527 -1.000778
C   3.005523 0.763804 -2.193398
C   3.912863 0.373943 -3.159478
C   4.661238 -0.783932 -2.966896
C   4.482345 -1.513318 -1.807823
C   3.578468 -1.127435 -0.807474
C   3.517695 -2.065465 0.378774
N   3.007853 -3.396556 0.027956
C   3.658156 -4.423666 0.825929
C   1.567664 -3.477611 0.195201
C   0.794042 -2.736854 -0.895265
C   -4.559886 -0.813890 -0.806743
C   -4.443970 -1.696839 -2.015101
C   -5.678226 0.000256 -0.643385
H   -7.914792 1.294127 0.052186
H   -7.397257 1.727459 1.691796
H   -6.825448 2.658134 0.307416
H   -5.112239 1.176683 2.471664
H   -2.477972 -1.280895 2.690487
H   -1.960498 0.373524 2.375237
H   -3.294735 0.073213 3.489049
H   -3.470900 -3.490194 0.650308
H   -1.036503 -4.592290 -0.056520
H   3.993857 2.270851 -0.424111
H   4.623989 4.575664 0.139562
H   2.980175 6.099828 1.202631
H   0.694403 5.273045 1.712633
H   0.061056 2.970370 1.152992
H   -0.225063 -0.964664 1.693345
H   -0.022615 -1.795060 4.017998
H   1.948466 -1.160859 5.385929
H   3.681097 0.334312 4.430504
H   3.462498 1.170586 2.124569
H   2.419190 1.657951 -2.369144
H   4.027553 0.966343 -4.060803
H   5.372906 -1.113327 -3.716658
H   5.045920 -2.428474 -1.653824
H   4.545347 -2.190016 0.732351
H   2.958518 -1.644217 1.216357
H   4.737686 -4.392648 0.660300
H   3.299293 -5.409743 0.520114
H   3.472309 -4.312114 1.909718
H   1.288368 -4.535185 0.172291
H   1.254525 -3.088881 1.180731
H   0.814926 -3.303264 -1.830485
H   1.207129 -1.758152 -1.113004
H   -4.908893 -1.226630 -2.882850
H   -4.957131 -2.647487 -1.831910
H   -3.409078 -1.925269 -2.267312
H   -6.414482 0.041877 -1.441546
82
MnCNmeP_biP_1_conf9.log; dft_confs/MnCNmeP_biP_1\MnCNmeP_biP_1_conf9.log
C   4.762608 3.386462 0.854804
C   4.139108 2.044063 0.603873
C   4.217627 1.432372 -0.642829
C   3.614788 0.199788 -0.903968
C   3.736836 -0.418043 -2.262833
C   2.903222 -0.407930 0.131518
N   2.291963 -1.688361 -0.049952
C   2.923088 -2.825268 0.423918
C   2.057545 -3.841667 0.252785
N   0.924842 -3.305151 -0.323362
C   1.031456 -1.959446 -0.516866
Mn   -0.148051 -0.771287 -1.694787
C   -1.652140 -1.707991 -1.866923
O   -2.650934 -2.246567 -2.105216
C   0.695567 -1.661666 -2.965570
O   1.258411 -2.247288 -3.784313
H   1.078281 0.177509 -1.580549
C   -0.544412 0.494159 -2.867143
O   -0.693758 1.323070 -3.656246
P   -1.052091 0.657284 -0.081684
C   -0.522504 2.401480 -0.386686
C   -1.425409 3.464932 -0.427228
C   -0.976330 4.762893 -0.650943
C   0.379096 5.016055 -0.822766
C   1.285796 3.961831 -0.774093
C   0.838146 2.664668 -0.563351
C   -2.893720 0.861939 -0.163131
C   -3.534551 0.781941 -1.402093
C   -4.902646 0.998080 -1.511148
C   -5.657030 1.294393 -0.382012
C   -5.030393 1.383896 0.855359
C   -3.659982 1.176731 0.963491
C   -0.841941 0.528892 1.755516
C   -0.288862 1.601542 2.458060
C   -0.228888 1.605180 3.846793
C   -0.746888 0.535741 4.560956
C   -1.306132 -0.533064 3.871473
C   -1.350074 -0.568963 2.478286
C   -1.957679 -1.781534 1.815703
N   -0.969941 -2.810560 1.540053
C   -0.439605 -3.458056 2.718789
C   -1.387961 -3.758746 0.531193
C   -0.274606 -4.091752 -0.505057
C   2.858161 0.144105 1.419283
C   2.227875 -0.606781 2.552837
C   3.464703 1.377597 1.627022
H   3.994459 4.133188 1.081319
H   5.442170 3.352999 1.711460
H   5.325572 3.734886 -0.013503
H   4.763434 1.923345 -1.444204
H   2.997421 0.015340 -2.942687
H   3.558370 -1.493651 -2.239386
H   4.730502 -0.233848 -2.678153
H   3.920537 -2.795762 0.828836
H   2.147166 -4.891966 0.475858
H   -2.485728 3.286044 -0.292935
H   -1.692825 5.576885 -0.691738
H   0.727114 6.028793 -0.998565
H   2.347103 4.142824 -0.910055
H   1.548387 1.847192 -0.545032
H   -2.966998 0.551472 -2.294555
H   -5.378603 0.929181 -2.483658
H   -6.726555 1.456509 -0.466259
H   -5.607063 1.621200 1.743435
H   -3.187802 1.265498 1.935022
H   0.092721 2.458476 1.917447
H   0.208745 2.453688 4.362449
H   -0.726732 0.533552 5.645681
H   -1.734283 -1.363556 4.425503
H   -2.406787 -1.492491 0.863333
H   -2.779765 -2.157302 2.453695
H   0.042116 -2.731601 3.376431
H   0.321076 -4.184866 2.424670
H   -1.218327 -3.988797 3.298449
H   -1.734817 -4.699474 0.984663
H   -2.240217 -3.348693 -0.007348
H   0.024270 -5.137958 -0.428061
H   -0.648981 -3.938633 -1.516871
H   2.900997 -1.394451 2.908679
H   2.012242 0.058045 3.388923
H   1.299153 -1.088201 2.243458
H   3.415280 1.825312 2.616072
