# Supplementary material for: Switching between Hydrogenation and Olefin Transposition Catalysis via Silencing NH Cooperativity in Mn(I) Pincer Complexes
Source: ACS Catal. 2022 Aug 19;12(17):10818–25. doi: 10.1021/acscatal.2c02963 (PMC9442580; doi:10.1021/acscatal.2c02963)
Supplement: Supplementary file 3 — cs2c02963_si_003.zip [file cs2c02963_si_003.zip › stereomers.xyz]

82
MnCNmeP_biN_0.log; dft/logs/MnCNmeP_biN_0.log
C   8.021433 -2.299754 0.213034
C   6.901488 -1.393989 -0.210888
C   6.011406 -1.782056 -1.210167
C   4.937828 -0.981405 -1.591146
C   3.985945 -1.432036 -2.656075
C   4.770303 0.237972 -0.932736
N   3.698668 1.108583 -1.308479
C   3.880574 2.128627 -2.224346
C   2.727095 2.823326 -2.256359
N   1.872124 2.208699 -1.359533
C   2.451227 1.139873 -0.754161
Mn   1.634254 -0.203256 0.578232
C   0.946579 -1.113558 -0.802347
O   0.628860 -1.803595 -1.674771
C   0.978830 -1.419065 1.685270
O   0.602613 -2.252963 2.395447
C   2.845912 0.191187 1.844237
O   3.683273 0.271944 2.635673
H   2.799270 -1.164268 0.234537
N   -0.061301 1.350156 0.897677
C   0.387735 2.413141 1.801422
C   -1.201491 0.584727 1.465258
C   -2.529900 1.298386 1.590172
C   -2.733577 2.175132 2.656127
C   -3.931309 2.860699 2.817376
C   -4.961557 2.654642 1.910745
C   -4.794298 1.752815 0.866169
C   -3.591797 1.063848 0.690822
P   -3.359514 -0.119176 -0.716010
C   -5.048994 -0.199487 -1.431347
C   -6.036550 -1.095430 -1.015984
C   -7.289968 -1.088266 -1.617807
C   -7.574688 -0.183017 -2.634697
C   -6.596489 0.710739 -3.058298
C   -5.338619 0.694136 -2.467842
C   -3.209965 -1.713595 0.188462
C   -3.760476 -1.938775 1.453631
C   -3.559033 -3.152116 2.099860
C   -2.805006 -4.151438 1.491736
C   -2.252434 -3.935041 0.234808
C   -2.450170 -2.720502 -0.412094
C   -0.441553 1.884428 -0.417559
C   0.570140 2.792598 -1.071348
C   5.663900 0.684453 0.043534
C   5.513315 2.039211 0.670325
C   6.717471 -0.154294 0.396770
H   8.373820 -2.914444 -0.618809
H   7.687032 -2.979820 1.004035
H   8.868129 -1.731706 0.605497
H   6.154024 -2.736842 -1.709242
H   3.077677 -1.841440 -2.206608
H   4.438695 -2.209010 -3.274886
H   3.679319 -0.606532 -3.303181
H   4.805358 2.254239 -2.762275
H   2.434302 3.686692 -2.830978
H   1.346611 2.801656 1.457217
H   0.545208 1.986570 2.792744
H   -0.332918 3.239070 1.870417
H   -0.883833 0.234859 2.449702
H   -1.308105 -0.307219 0.849795
H   -1.940529 2.310739 3.384583
H   -4.060415 3.540181 3.653118
H   -5.906219 3.176296 2.024751
H   -5.618649 1.574550 0.184554
H   -5.825745 -1.804151 -0.222356
H   -8.047495 -1.792434 -1.289184
H   -8.554330 -0.178833 -3.101104
H   -6.808884 1.413833 -3.856997
H   -4.571920 1.382458 -2.812750
H   -4.334929 -1.156219 1.939660
H   -3.985702 -3.315653 3.084124
H   -2.638745 -5.093423 2.003685
H   -1.649233 -4.703935 -0.236141
H   -1.985667 -2.540607 -1.376554
H   -1.358549 2.486370 -0.329110
H   -0.668903 1.037743 -1.066673
H   0.139269 3.113171 -2.023040
H   0.723854 3.695568 -0.473010
H   5.816235 2.826634 -0.028260
H   4.477549 2.237715 0.952559
H   6.133989 2.122520 1.563620
H   7.412559 0.172858 1.165144
82
MnCNmeP_biN_1.log; dft/logs/MnCNmeP_biN_1.log
C   6.223635 4.489251 0.106704
C   5.571306 3.188708 -0.264634
C   4.404098 3.172027 -1.026642
C   3.790418 1.980819 -1.403322
C   2.531960 1.976498 -2.215281
C   4.375838 0.785603 -0.980678
N   3.782665 -0.457711 -1.362808
C   4.097238 -1.101516 -2.547628
C   3.399096 -2.257248 -2.557562
N   2.690959 -2.287847 -1.372985
C   2.901929 -1.180089 -0.616346
Mn   1.814964 -0.750956 1.019625
C   1.940734 -2.266025 1.964173
O   1.993978 -3.185388 2.666492
C   0.704057 0.108869 2.112755
O   0.048299 0.765726 2.798042
H   1.602963 0.632153 0.262741
C   3.150422 -0.010573 1.887419
O   4.003961 0.488160 2.484503
N   0.097143 -1.623753 -0.296551
C   -0.054161 -0.744830 -1.469862
C   -1.155486 -1.593017 0.513556
C   -2.438405 -1.974996 -0.198749
C   -2.755468 -3.322854 -0.374316
C   -3.904639 -3.722777 -1.044350
C   -4.775280 -2.762682 -1.539608
C   -4.505597 -1.415812 -1.329981
C   -3.352753 -1.003480 -0.657383
P   -3.031826 0.788429 -0.315926
C   -4.458620 1.590838 -1.149406
C   -4.291792 1.946971 -2.491723
C   -5.325349 2.550430 -3.197305
C   -6.532494 2.826375 -2.562557
C   -6.701240 2.492028 -1.223202
C   -5.672763 1.874009 -0.519978
C   -3.514823 0.890497 1.455477
C   -4.250070 -0.092230 2.122787
C   -4.574466 0.064384 3.465914
C   -4.175715 1.205392 4.153873
C   -3.443207 2.188692 3.496945
C   -3.107028 2.027292 2.158947
C   0.368760 -3.002594 -0.759333
C   1.845842 -3.366456 -0.918013
C   5.552394 0.756809 -0.230879
C   6.162155 -0.546948 0.189501
C   6.131288 1.973291 0.120602
H   6.833428 4.386109 1.006984
H   6.879871 4.837593 -0.698525
H   5.479936 5.270307 0.282456
H   3.954723 4.112262 -1.334605
H   2.251627 2.990046 -2.506406
H   1.717532 1.540314 -1.628997
H   2.640486 1.373474 -3.121937
H   4.787696 -0.680221 -3.259067
H   3.350126 -3.050863 -3.284597
H   -0.258164 0.267124 -1.128205
H   -0.874743 -1.086345 -2.114546
H   0.868279 -0.739440 -2.046372
H   -0.993343 -2.248926 1.371971
H   -1.243791 -0.582114 0.909332
H   -2.097067 -4.081622 0.034424
H   -4.120003 -4.778777 -1.168132
H   -5.677572 -3.056629 -2.065764
H   -5.212171 -0.673618 -1.684275
H   -3.344906 1.748216 -2.986300
H   -5.184420 2.815914 -4.239942
H   -7.337225 3.306859 -3.109195
H   -7.638958 2.710262 -0.722373
H   -5.814486 1.611073 0.523104
H   -4.568681 -0.983653 1.592401
H   -5.142318 -0.707524 3.975320
H   -4.428511 1.324688 5.202291
H   -3.118944 3.075497 4.031272
H   -2.513593 2.785250 1.656157
H   -0.172653 -3.182871 -1.695281
H   -0.025279 -3.699982 -0.018838
H   2.241729 -3.701720 0.040896
H   1.934402 -4.194801 -1.622652
H   6.477487 -1.134041 -0.679089
H   7.033143 -0.380423 0.824814
H   5.442957 -1.155244 0.744186
H   7.037550 1.968374 0.719659
82
MnCNmeP_biN_2.log; dft/logs/MnCNmeP_biN_2.log
C   -6.892256 -3.450769 -1.990012
C   -6.220998 -2.394620 -1.160352
C   -6.404583 -1.043311 -1.446053
C   -5.752730 -0.047692 -0.724636
C   -5.941128 1.404535 -1.044881
C   -4.901972 -0.442439 0.308145
N   -4.221990 0.557998 1.065359
C   -4.749990 1.142323 2.203874
C   -3.804304 1.981081 2.677405
N   -2.734935 1.889441 1.807598
C   -2.962970 1.009394 0.799389
Mn   -1.673327 0.587972 -0.666972
C   -1.599184 -1.210900 -0.559513
O   -1.527447 -2.357234 -0.654846
H   -0.459534 0.304570 -1.640401
C   -1.457771 2.241376 -1.351294
O   -1.308409 3.227927 -1.929884
C   -2.812577 0.335799 -1.968678
O   -3.489316 0.168860 -2.893441
N   0.075486 0.920229 0.849959
C   1.031215 1.850692 0.230771
C   0.731687 -0.402404 1.044089
C   2.010822 -0.437026 1.853540
C   1.928848 -0.440633 3.249775
C   3.061430 -0.486290 4.048903
C   4.316751 -0.551725 3.456504
C   4.418976 -0.587068 2.073727
C   3.284341 -0.525170 1.255568
P   3.453722 -0.663473 -0.583977
C   4.011872 1.016162 -1.081512
C   3.848322 1.354206 -2.427937
C   4.246529 2.599973 -2.898694
C   4.797926 3.529899 -2.023911
C   4.954839 3.206285 -0.680003
C   4.567868 1.955993 -0.211071
C   5.014303 -1.628422 -0.706795
C   4.942238 -2.994774 -0.411467
C   6.071182 -3.797319 -0.497759
C   7.286694 -3.251134 -0.902115
C   7.363638 -1.899469 -1.214441
C   6.235518 -1.089809 -1.115253
C   -0.357756 1.481563 2.141256
C   -1.450484 2.527210 1.999106
C   -4.711087 -1.783516 0.646712
C   -3.835198 -2.167030 1.802148
C   -5.376552 -2.745286 -0.108380
H   -7.060251 -4.364180 -1.414695
H   -6.269214 -3.714666 -2.851546
H   -7.853672 -3.103637 -2.376016
H   -7.060770 -0.754787 -2.262430
H   -6.445607 1.928028 -0.226290
H   -6.537520 1.528464 -1.949806
H   -4.977092 1.897511 -1.195662
H   -5.738478 0.907584 2.561962
H   -3.797686 2.629040 3.538388
H   0.566213 2.825099 0.085589
H   1.922567 1.980714 0.855992
H   1.321199 1.470413 -0.746777
H   -0.008425 -1.050988 1.518716
H   0.922619 -0.795645 0.045139
H   0.951845 -0.428372 3.721420
H   2.962901 -0.487600 5.129337
H   5.212402 -0.595455 4.067288
H   5.398964 -0.678910 1.616599
H   3.398561 0.637805 -3.109406
H   4.114029 2.848050 -3.946565
H   5.098904 4.507011 -2.387094
H   5.380249 3.930264 0.007522
H   4.692279 1.715842 0.839682
H   3.994759 -3.430819 -0.106459
H   6.001257 -4.853360 -0.258055
H   8.167923 -3.879563 -0.977559
H   8.306740 -1.467570 -1.533730
H   6.308899 -0.034069 -1.353964
H   -0.757583 0.671424 2.755679
H   0.500679 1.912609 2.672050
H   -1.254911 3.203139 1.162751
H   -1.505426 3.127862 2.907824
H   -4.310968 -1.906534 2.753676
H   -3.638931 -3.240147 1.801885
H   -2.879025 -1.639773 1.765317
H   -5.229846 -3.794783 0.131635
82
MnCNmeP_biN_3.log; dft/logs/MnCNmeP_biN_3.log
C   7.727494 -2.783611 1.621507
C   6.858893 -1.681354 1.088038
C   6.210857 -0.803088 1.954527
C   5.365880 0.198694 1.484794
C   4.744800 1.189724 2.424152
C   5.161584 0.284215 0.105594
N   4.292999 1.300960 -0.396348
C   4.752663 2.554051 -0.762136
C   3.664713 3.277772 -1.097607
N   2.579308 2.441752 -0.932763
C   2.935517 1.208297 -0.500414
Mn   1.652621 -0.344734 -0.209337
H   1.301054 -0.086613 -1.759877
C   0.433986 -1.643577 -0.248991
O   -0.305477 -2.527322 -0.309122
C   2.078860 -0.629020 1.505359
O   2.347217 -0.904172 2.594718
C   2.771724 -1.548803 -0.828763
O   3.408876 -2.393307 -1.292045
N   -0.060304 1.147723 0.234778
C   -0.552295 0.916088 1.602164
C   -1.152839 0.877337 -0.751017
C   -2.407419 1.713816 -0.629533
C   -2.432393 2.982165 -1.213626
C   -3.543529 3.810249 -1.118917
C   -4.669631 3.363416 -0.442176
C   -4.687270 2.082339 0.096201
C   -3.575420 1.241645 0.003576
P   -3.629836 -0.502052 0.624430
C   -3.852647 -1.408786 -0.960377
C   -4.281517 -0.809907 -2.147840
C   -4.430149 -1.568635 -3.303405
C   -4.157942 -2.932589 -3.284650
C   -3.728695 -3.536317 -2.107406
C   -3.568876 -2.777140 -0.954805
C   -5.311442 -0.584676 1.358844
C   -5.434466 -0.219669 2.703648
C   -6.672276 -0.246689 3.333839
C   -7.800707 -0.661625 2.633251
C   -7.684890 -1.043853 1.301207
C   -6.448940 -1.002415 0.664646
C   0.405071 2.540751 0.160234
C   1.199407 2.842264 -1.096846
C   5.822814 -0.547941 -0.798935
C   5.638278 -0.376898 -2.277222
C   6.665718 -1.528058 -0.283244
H   8.187021 -2.505227 2.572840
H   7.134879 -3.688338 1.795562
H   8.521141 -3.042837 0.916842
H   6.369336 -0.895395 3.025492
H   3.711925 1.412969 2.153023
H   5.299911 2.134037 2.400941
H   4.757505 0.814160 3.448233
H   5.799805 2.805687 -0.743246
H   3.565260 4.296921 -1.432846
H   -0.901062 -0.111192 1.695495
H   0.263836 1.076744 2.306671
H   -1.378622 1.594489 1.852315
H   -1.392765 -0.181043 -0.660702
H   -0.724269 0.991106 -1.746220
H   -1.565340 3.324549 -1.770705
H   -3.529687 4.792752 -1.578479
H   -5.546578 3.996546 -0.355752
H   -5.588449 1.725143 0.582145
H   -4.498321 0.253141 -2.170289
H   -4.760743 -1.092256 -4.220772
H   -4.272564 -3.522586 -4.188054
H   -3.503533 -4.597522 -2.089502
H   -3.207219 -3.246010 -0.045023
H   -4.553112 0.088787 3.259344
H   -6.754051 0.045124 4.375751
H   -8.766461 -0.693225 3.126790
H   -8.560903 -1.373931 0.752164
H   -6.368694 -1.297070 -0.376456
H   -0.440983 3.231374 0.253045
H   1.054703 2.711603 1.022061
H   0.784748 2.326050 -1.966574
H   1.184512 3.914293 -1.297191
H   6.049023 -1.229677 -2.819508
H   6.144417 0.527578 -2.631130
H   4.582180 -0.279078 -2.537241
H   7.175672 -2.195572 -0.972254
82
MnCNmeP_biP_0.log; dft/logs/MnCNmeP_biP_0.log
C   -6.850833 2.207553 0.248608
C   -5.729863 1.209119 0.251138
C   -4.909531 1.056330 1.363650
C   -3.831786 0.171289 1.371136
C   -2.991993 0.029267 2.604071
C   -3.579187 -0.559981 0.210030
N   -2.502430 -1.500745 0.162735
C   -2.712002 -2.827335 0.494052
C   -1.596622 -3.489934 0.136865
N   -0.735337 -2.556104 -0.407268
C   -1.267973 -1.299252 -0.410200
Mn   -0.557102 0.445331 -1.176669
C   -1.196058 1.576504 0.066922
O   -1.570193 2.410724 0.769743
C   -1.936799 0.889810 -2.178682
O   -2.749318 1.315434 -2.881314
C   0.170673 -0.273341 -2.658592
O   0.589555 -0.629210 -3.670700
H   0.022720 1.738089 -1.820104
P   1.515090 0.612684 -0.088988
C   2.332317 2.271824 -0.262945
C   3.725114 2.405278 -0.246589
C   4.321772 3.660177 -0.279043
C   3.536648 4.806416 -0.319737
C   2.152322 4.685903 -0.328720
C   1.555349 3.430582 -0.303908
C   1.533670 0.502558 1.752394
C   0.448924 -0.104532 2.380280
C   0.366767 -0.149313 3.767313
C   1.379175 0.400870 4.543930
C   2.470351 1.004157 3.925956
C   2.543055 1.064799 2.539911
C   2.869389 -0.447022 -0.771134
C   3.251599 -0.059141 -2.062729
C   4.235636 -0.731491 -2.769175
C   4.867828 -1.821136 -2.185726
C   4.483748 -2.227430 -0.916554
C   3.485452 -1.569214 -0.191216
C   3.107582 -2.149580 1.147046
N   1.747737 -2.665293 1.182853
C   1.448173 -3.215898 2.489115
C   1.442636 -3.594234 0.102057
C   0.550303 -2.956735 -0.951431
C   -4.423968 -0.485262 -0.905099
C   -4.221452 -1.385151 -2.088185
C   -5.480948 0.416243 -0.868516
H   -7.706697 1.844984 -0.326205
H   -6.525228 3.148058 -0.208992
H   -7.186723 2.434122 1.263036
H   -5.110124 1.639348 2.258464
H   -2.535641 -0.959887 2.674602
H   -3.597104 0.194014 3.498223
H   -2.186691 0.768132 2.609336
H   -3.632070 -3.165035 0.941316
H   -1.345550 -4.534603 0.214135
H   4.355697 1.523572 -0.216980
H   5.404080 3.738202 -0.273380
H   4.000953 5.786702 -0.347185
H   1.527950 5.572681 -0.362566
H   0.476429 3.362623 -0.324950
H   -0.326147 -0.548404 1.768565
H   -0.489624 -0.618952 4.240145
H   1.316758 0.366196 5.626670
H   3.262844 1.441762 4.524108
H   3.387296 1.561117 2.075805
H   2.773153 0.801630 -2.519035
H   4.504611 -0.401292 -3.766602
H   5.645502 -2.359002 -2.717434
H   4.962343 -3.091837 -0.465898
H   3.192399 -1.390494 1.929568
H   3.839297 -2.941227 1.391094
H   2.053324 -4.109728 2.726134
H   1.637745 -2.462587 3.256699
H   0.390962 -3.489036 2.543762
H   2.349968 -3.960590 -0.395641
H   0.950677 -4.481508 0.513110
H   1.027082 -2.070257 -1.357026
H   0.378080 -3.655968 -1.776617
H   -4.547741 -2.404408 -1.854153
H   -4.796487 -1.032369 -2.945313
H   -3.169890 -1.442130 -2.376942
H   -6.129891 0.497782 -1.736033
82
MnCNmeP_biP_1.log; dft/logs/MnCNmeP_biP_1.log
C   6.232748 1.585900 -0.982368
C   5.102793 0.619002 -0.781541
C   5.007255 -0.132308 0.386139
C   3.932228 -0.981630 0.630045
C   3.852819 -1.734668 1.923521
C   2.931442 -1.067576 -0.343005
N   1.833779 -1.959952 -0.131695
C   1.884583 -3.253282 -0.619622
C   0.793996 -3.883559 -0.144980
N   0.108830 -2.965882 0.621656
C   0.721368 -1.743966 0.637108
Mn   0.174871 -0.039423 1.688296
C   1.671104 0.918113 1.416443
O   2.565939 1.645890 1.419509
C   0.718193 -0.945720 3.105022
O   0.999379 -1.578940 4.026888
H   -1.186418 -0.736067 2.037741
C   -0.432651 1.271045 2.714015
O   -0.826003 2.099707 3.413669
P   -1.105339 0.928599 -0.000416
C   -0.483626 2.623960 -0.337373
C   -1.173195 3.766137 0.068497
C   -0.610767 5.026812 -0.110184
C   0.639982 5.159714 -0.699355
C   1.340446 4.023112 -1.094146
C   0.789433 2.765076 -0.901498
C   -2.888816 1.228600 0.370718
C   -3.702825 1.773713 -0.628498
C   -5.052588 1.996977 -0.396072
C   -5.609906 1.673383 0.838198
C   -4.809625 1.127314 1.833448
C   -3.455759 0.904501 1.601068
C   -1.280060 0.188156 -1.683978
C   -0.914429 0.889910 -2.834950
C   -0.931443 0.279758 -4.082633
C   -1.275566 -1.060661 -4.182836
C   -1.690992 -1.751720 -3.051088
C   -1.761844 -1.130382 -1.806210
C   -2.425100 -1.812392 -0.633211
N   -2.435629 -3.263273 -0.706431
C   -3.647144 -3.783668 -1.312498
C   -2.191329 -3.942224 0.553956
C   -1.062696 -3.352450 1.389936
C   3.033815 -0.394788 -1.563321
C   2.052262 -0.634136 -2.668094
C   4.115208 0.462141 -1.750857
H   7.146503 1.239725 -0.493421
H   6.444532 1.740575 -2.042881
H   5.979816 2.560504 -0.550646
H   5.783558 -0.044290 1.141368
H   4.853682 -1.983329 2.282606
H   3.275728 -2.656725 1.832468
H   3.368527 -1.122895 2.690497
H   2.690482 -3.592450 -1.248495
H   0.443961 -4.892725 -0.282554
H   -2.149622 3.675523 0.530576
H   -1.156568 5.906546 0.214685
H   1.074498 6.143806 -0.840644
H   2.326168 4.113699 -1.538553
H   1.360094 1.884354 -1.180010
H   -3.277741 2.019224 -1.596647
H   -5.671493 2.419646 -1.180681
H   -6.666136 1.843387 1.019610
H   -5.237989 0.866915 2.795739
H   -2.839979 0.456396 2.371466
H   -0.588139 1.919982 -2.758151
H   -0.642392 0.844230 -4.962892
H   -1.239457 -1.566932 -5.141995
H   -1.968144 -2.795959 -3.128658
H   -1.924924 -1.483703 0.278862
H   -3.448372 -1.406709 -0.548674
H   -4.536820 -3.619938 -0.677556
H   -3.545974 -4.859403 -1.484947
H   -3.832693 -3.303241 -2.274796
H   -3.083548 -3.947178 1.208690
H   -1.981522 -4.992860 0.319594
H   -1.381688 -2.458062 1.923093
H   -0.760658 -4.087533 2.141898
H   2.363168 -1.495142 -3.270563
H   1.053144 -0.847722 -2.290084
H   1.992541 0.228184 -3.333745
H   4.192925 1.008095 -2.687473
82
MnCNmeP_biP_2.log; dft/logs/MnCNmeP_biP_2.log
C   7.043132 2.013676 -0.142874
C   5.872907 1.080023 -0.033674
C   5.487903 0.293514 -1.120273
C   4.390065 -0.555540 -1.056531
C   4.030500 -1.439833 -2.212264
C   3.643298 -0.579600 0.129833
N   2.538162 -1.488373 0.199455
C   2.737979 -2.789207 0.627105
C   1.597312 -3.455253 0.370067
N   0.728543 -2.550057 -0.207536
C   1.283088 -1.309111 -0.323679
Mn   0.532000 0.388877 -1.213924
C   0.233176 -0.654948 -2.640705
O   0.185239 -1.279815 -3.608935
H   1.893059 0.427174 -1.934783
C   1.463939 1.527369 -0.186404
O   2.100245 2.337874 0.331971
C   0.020677 1.767654 -2.195125
O   -0.280902 2.645125 -2.882718
P   -1.458590 0.498931 -0.062405
C   -1.462794 0.382704 1.775855
C   -0.273853 0.062690 2.423566
C   -0.186998 0.110486 3.810542
C   -1.297332 0.470001 4.565491
C   -2.492084 0.790421 3.925842
C   -2.570469 0.762101 2.538895
C   -2.203749 2.201055 -0.110996
C   -3.514558 2.489155 -0.487498
C   -3.996039 3.795236 -0.432769
C   -3.178907 4.826971 0.007996
C   -1.874404 4.545412 0.404734
C   -1.394438 3.245628 0.348016
C   -2.829887 -0.500215 -0.799455
C   -3.086712 -0.132434 -2.127954
C   -4.049996 -0.772238 -2.891814
C   -4.775066 -1.819088 -2.337071
C   -4.505328 -2.215610 -1.035773
C   -3.540080 -1.580063 -0.249316
C   -3.268682 -2.142600 1.121403
N   -1.887249 -2.554649 1.284624
C   -1.603505 -2.920610 2.656421
C   -1.471080 -3.564025 0.321565
C   -0.551315 -2.990077 -0.743309
C   4.023695 0.154193 1.252003
C   3.256586 0.107785 2.538927
C   5.141775 0.981387 1.143809
H   7.843853 1.579975 -0.747378
H   7.448710 2.263321 0.840020
H   6.742312 2.950427 -0.624375
H   6.068950 0.330576 -2.037742
H   4.006392 -2.491958 -1.910679
H   3.037392 -1.190073 -2.595827
H   4.753394 -1.330893 -3.022149
H   3.670844 -3.108258 1.061159
H   1.333779 -4.486640 0.534741
H   0.582896 -0.225053 1.827654
H   0.749615 -0.136182 4.300188
H   -1.232767 0.507977 5.647933
H   -3.360859 1.080483 4.507712
H   -3.492555 1.056915 2.047003
H   -4.173628 1.698321 -0.825763
H   -5.018046 4.000049 -0.735187
H   -3.554812 5.844012 0.047580
H   -1.227911 5.340919 0.760649
H   -0.382351 3.037784 0.677198
H   -2.517697 0.679434 -2.571398
H   -4.224561 -0.456955 -3.914796
H   -5.529723 -2.337326 -2.919071
H   -5.045495 -3.056228 -0.610138
H   -3.483114 -1.393089 1.887772
H   -3.966068 -2.981672 1.297729
H   -0.534123 -3.113072 2.774657
H   -1.865169 -2.090136 3.315857
H   -2.158807 -3.817005 2.986443
H   -2.332596 -4.014672 -0.189302
H   -0.970552 -4.386503 0.843290
H   -0.354729 -3.739925 -1.516694
H   -1.022089 -2.134897 -1.218587
H   3.922263 0.273328 3.388517
H   2.746037 -0.846352 2.682752
H   2.499761 0.898228 2.554253
H   5.441862 1.566116 2.009071
82
MnCNmeP_biP_3.log; dft/logs/MnCNmeP_biP_3.log
C   -6.150532 -2.987502 0.099901
C   -5.360682 -1.711365 0.143939
C   -4.832438 -1.241081 1.343526
C   -4.050861 -0.090434 1.396887
C   -3.476485 0.402849 2.691451
C   -3.805554 0.588691 0.203290
N   -3.028105 1.784786 0.237949
C   -3.588987 3.008389 0.557815
C   -2.600578 3.914979 0.444478
N   -1.463841 3.228107 0.060144
C   -1.699812 1.886977 -0.070375
Mn   -0.399431 0.414427 -0.423678
C   0.510898 1.347243 -1.688432
O   1.043409 1.760948 -2.622159
C   -1.159114 -0.445448 -1.778489
O   -1.634380 -1.049392 -2.644571
C   -1.147983 -0.834555 0.636202
O   -1.515585 -1.752072 1.229082
H   0.205392 1.122584 0.837164
P   1.496574 -0.691350 -0.014384
C   1.453507 -2.408293 -0.683394
C   1.487916 -3.546108 0.122275
C   1.329509 -4.810894 -0.438105
C   1.144852 -4.954382 -1.806573
C   1.100545 -3.823302 -2.617665
C   1.238331 -2.561777 -2.058352
C   1.977851 -0.972298 1.749193
C   3.212644 -1.567296 2.031235
C   3.605273 -1.794413 3.343054
C   2.771064 -1.425481 4.394517
C   1.547642 -0.825753 4.124433
C   1.154224 -0.598355 2.809444
C   3.130572 -0.035335 -0.611171
C   3.917577 -0.808134 -1.466946
C   5.195880 -0.408397 -1.841588
C   5.722399 0.769201 -1.336152
C   4.950303 1.542211 -0.477750
C   3.653629 1.179077 -0.117148
C   2.877473 2.129388 0.765809
N   2.046620 3.019938 -0.022511
C   2.792428 3.985553 -0.794188
C   0.951112 3.623777 0.708081
C   -0.224182 3.938893 -0.232435
C   -4.352664 0.176462 -1.014529
C   -4.152340 0.987283 -2.259547
C   -5.117357 -0.985960 -1.021848
H   -5.494689 -3.836405 -0.122163
H   -6.917812 -2.955525 -0.677487
H   -6.636712 -3.189850 1.057069
H   -5.017508 -1.792291 2.261270
H   -2.424646 0.677566 2.575353
H   -3.552656 -0.361837 3.465909
H   -4.003309 1.296683 3.041915
H   -4.627019 3.109189 0.826827
H   -2.601490 4.981751 0.595271
H   1.628373 -3.452423 1.192710
H   1.350263 -5.685630 0.203722
H   1.024612 -5.941301 -2.240987
H   0.943688 -3.922804 -3.686536
H   1.169791 -1.684361 -2.693999
H   3.874021 -1.850576 1.218586
H   4.566115 -2.256376 3.544554
H   3.078759 -1.599530 5.420410
H   0.895354 -0.526078 4.938111
H   0.213436 -0.102081 2.604630
H   3.542031 -1.753988 -1.836978
H   5.778463 -1.032738 -2.510848
H   6.725986 1.085329 -1.600617
H   5.360213 2.462521 -0.071185
H   3.590657 2.682293 1.405306
H   2.219142 1.568129 1.431276
H   2.110507 4.586710 -1.401276
H   3.475235 3.480510 -1.480290
H   3.380589 4.675875 -0.159599
H   0.605304 2.916829 1.463193
H   1.265644 4.542700 1.233355
H   0.065351 3.710518 -1.258178
H   -0.475841 4.999773 -0.199877
H   -4.718319 1.923466 -2.202619
H   -4.488883 0.437541 -3.139615
H   -3.102397 1.252447 -2.396920
H   -5.537128 -1.331192 -1.962696
81
MnCNmeP_fac.log; dft/logs/MnCNmeP_fac.log
C   6.037147 2.336108 -1.140188
C   5.073223 1.410519 -0.459420
C   4.997326 0.068405 -0.815989
C   4.072597 -0.795722 -0.233978
C   4.123973 -2.260868 -0.556499
C   3.175756 -0.260799 0.697010
N   2.196410 -1.141100 1.267623
C   2.470764 -1.859514 2.414971
C   1.499488 -2.784982 2.532662
N   0.655799 -2.609543 1.451747
C   1.058533 -1.585496 0.656203
Mn   0.126992 -0.877095 -1.073787
C   -0.683927 -0.350416 -2.592638
O   -1.126612 -0.017021 -3.595154
C   1.188000 -1.944310 -2.051142
O   1.862745 -2.574971 -2.727158
C   1.289608 0.446564 -1.387623
O   1.974188 1.292184 -1.745661
N   -1.497178 -2.515506 -0.825435
C   -1.138428 -3.647959 -1.702609
C   -1.651426 -2.990336 0.561020
C   -0.407615 -3.569243 1.183880
C   -2.827000 -2.055237 -1.304805
C   -3.609123 -1.120188 -0.419688
C   -4.961400 -1.431808 -0.248586
C   -5.811039 -0.620936 0.487104
C   -5.312975 0.526734 1.090553
C   -3.971812 0.841062 0.948341
C   -3.109208 0.037217 0.193495
P   -1.360943 0.592262 0.073115
C   -1.501462 2.151471 -0.874673
C   -0.435511 3.057064 -0.870538
C   -0.484283 4.197865 -1.659305
C   -1.586921 4.437940 -2.473045
C   -2.641180 3.533425 -2.493129
C   -2.601636 2.394027 -1.697581
C   -1.063555 1.131071 1.801169
C   -0.804629 0.149834 2.761515
C   -0.608401 0.496158 4.090346
C   -0.667088 1.830566 4.478331
C   -0.941550 2.811331 3.533283
C   -1.146484 2.466277 2.201909
C   3.273951 1.061158 1.142978
C   2.404837 1.583441 2.243466
C   4.224928 1.878151 0.543054
H   6.907308 1.798134 -1.522534
H   5.552734 2.827098 -1.991286
H   6.383004 3.120598 -0.463177
H   5.683130 -0.326864 -1.560129
H   3.193453 -2.780611 -0.330710
H   4.354079 -2.420173 -1.611075
H   4.915664 -2.736349 0.032074
H   3.333152 -1.648276 3.024460
H   1.331620 -3.547841 3.274734
H   -0.141285 -4.018016 -1.474412
H   -1.859020 -4.468077 -1.588703
H   -1.146342 -3.313697 -2.740457
H   -2.016625 -2.163458 1.170942
H   -2.423586 -3.772916 0.588318
H   -0.698561 -3.995783 2.145150
H   0.002891 -4.387327 0.587269
H   -3.449868 -2.946004 -1.456481
H   -2.686197 -1.607401 -2.290470
H   -5.352166 -2.334653 -0.707103
H   -6.855688 -0.890966 0.596043
H   -5.960514 1.170513 1.675251
H   -3.585344 1.731048 1.432483
H   0.434922 2.879427 -0.248263
H   0.344412 4.897257 -1.641038
H   -1.621351 5.327678 -3.092467
H   -3.501396 3.711975 -3.129163
H   -3.431044 1.696010 -1.718976
H   -0.738813 -0.890871 2.473868
H   -0.400171 -0.277804 4.820974
H   -0.503221 2.104030 5.515021
H   -0.999826 3.853134 3.829330
H   -1.366255 3.243149 1.479319
H   2.605743 2.639804 2.425965
H   1.347206 1.470251 2.007499
H   2.576803 1.038174 3.176523
H   4.301837 2.912325 0.866267
